# Supplementary material for: An immune-focused supplemental alignment pipeline captures information missed from dominant single-cell RNA-seq analyses, including allele-specific MHC-I regulation
Source: Front Immunol. 2025 Aug 8;16:1596760. doi: 10.3389/fimmu.2025.1596760 (PMC12370678; doi:10.3389/fimmu.2025.1596760)
Supplement: Supplementary file 2 [file Table1.xlsx]

## Sheet: Sheet1
ReferenceName	SeqName	Lineage	Locus	Genbank	Sequence
Rhesus Macaque MHC v2	Mamu-A1*001:01:01:01	Mamu-A1*001g	MHC-A	AJ539307;FJ588547;LT908117;LR699574	ATGGCGATCATGGCGCCCCGAACCCTCCTCCTGGTGCTCTCAGGGGCCCTGGTCCTGACCCAGACCCGGGCGGGCTCTCACTCCATGAAGTATTTCTACACCTCCATGTCCCGGCCCGGCCGCGGGCAGCCCCGCTTCATCGCCGTGGGCTACGTGGACGACACGCAGTTCGTGCGGTTCGACAGCGACGCCGCGAGCCAAAGGATGGAGCCGCGGGCGCCGTGGGTGGAGCAGGAGGGTCCGGAGTATTGGGACCGGGAGACACGGAACATGAAGACCGAGACACAGAATGCCCCAGTGAACCTGCGGACCCTGCTCCGCTACTACAACCAGAGCGAGGCCGGGTCTCACACCCTCCAGAGGATGGTTGGCTGCGACCTGGGGCCCGACGGGCGCCTC…
Rhesus Macaque MHC v2	Mamu-A1*001:01:01:02	Mamu-A1*001g	MHC-A	LR701148	ATGGCGATCATGGCGCCCCGAACCCTCCTCCTGGTGCTCTCAGGGGCCCTGGTCCTGACCCAGACCCGGGCGGGCTCTCACTCCATGAAGTATTTCTACACCTCCATGTCCCGGCCCGGCCGCGGGCAGCCCCGCTTCATCGCCGTGGGCTACGTGGACGACACGCAGTTCGTGCGGTTCGACAGCGACGCCGCGAGCCAAAGGATGGAGCCGCGGGCGCCGTGGGTGGAGCAGGAGGGTCCGGAGTATTGGGACCGGGAGACACGGAACATGAAGACCGAGACACAGAATGCCCCAGTGAACCTGCGGACCCTGCTCCGCTACTACAACCAGAGCGAGGCCGGGTCTCACACCCTCCAGAGGATGGTTGGCTGCGACCTGGGGCCCGACGGGCGCCTC…
Rhesus Macaque MHC v2	Mamu-A1*001:02	Mamu-A1*001g	MHC-A	AM295885	GTGCTCTCAGGGGCCCTGGTCCTGACCCAGACCCGGGCGGGCTCTCACTCCATGAAGTATTTCTACACCTCCATGTCCCGGCCCGGCCGCGGGCAGCCCCGCTTCATCGCCGTGGGCTACGTGGACGACACGCAGTTCGTGCGGTTCGACAGCGACGCCGCGAGCCAAAGGATGGAGCCGCGGGCGCCGTGGGTGGAGCAGGAGGGTCCGGAGTATTGGGACCGGGAGACACGGAACATGAAGACCGAGACACAGAATGCCCCAGTGAACCTGCGGACCCTGCTCCGCTACTACAACCAGAGCGAGGCCGGGTCTCACACCGTCCAGAGGATGGTTGGCTGCGACCTGGGGCCCGACGGGCGCCTCCTCCGCGGGTATGAACAGTACGCCTACGACGGC…
Rhesus Macaque MHC v2	Mamu-A1*001:03	Mamu-A1*001g	MHC-A	AM295886;FJ178828;LM607979;LN899620;LR723086	ATGGCGATCATGGCGCCGCGAACCCTCCTCCTGGTGCTCTCAGGGGCCCTGGTCCTGACCCAGACCCGGGCGGGCTCTCACTCCATGAAGTATTTCTACACCTTCATGTCCCGGCCCGGCCGCGGGCAGCCCCGCTTCATCGCCGTGGGCTACGTGGACGACACGCAGTTCGTGCGGTTCGACAGCGACGCCGCGAGCCAGAGGATGGAGCCGCGGGCGCCGTGGGTGGAGCAGGAGGGGCCGGAGTATTGGGACCGGGAGACACGGAACATGAAGACCGAGACACAGAATGCCCCAGTGAACCTGCGGACCCTGCGCGGCTACTACAACCAGAGCGAGGCCGGGTCTCACACCCTCCAGAGGATGGTTGGCTGCGACCTGGGGCCCGACGGGCGCCTC…
Rhesus Macaque MHC v2	Mamu-A1*001:04	Mamu-A1*001g	MHC-A	EU429610;LM607980	CAGGGGCCCTGGTCCTGACCCAGACCCGGGCGGGCTCTCACTCCATGAAGTATTTCTACACCTTCATGTCCCGGCCCGGCCGCGGGCAGCCCCGCTTCATCGCCGTGGGCTACGTGGACGACACGCAGTTCGTGCGGTTCGACAGCGACGCCGCGAGCCAGAGGATGGAGCCGCGGGCGCCGTGGGTGGAGCAGGAGGGGCCGGAGTATTGGGACCGGGAGACACGGAACATGAAGACCGAGACACAGAATGCCCCAGTGAACCTGCGGACCCTGCGCGGCTACTACAACCAGAGCGAGGCCGGGTCTCACACCCTCCAGAGGATGGTTGGCTGCGACCTGAGGCCCGACGGGCGCCTCCTCCGCGGGTATGAACAGTACGCCTACGACGGCAAGGATT…
Rhesus Macaque MHC v2	Mamu-A1*001:05:01:01	Mamu-A1*001g	MHC-A	EU429609;LR723020;LR744011	ATGGCGATCATGGCGCCCCGAACCCTCCTCCTGGTGCTCTCAGGGGCCCTGGTCCTGACCCAGACCCGGGCGGGCTCTCACTCCATGAAGTATTTCTACACCTCCATGTCCCGGCCCGGCCGCGGGCAGCCCCGCTTCATCGCCGTGGGCTACGTGGACGACACGCAGTTCGTGCGGTTCGACAGCGACGCCGCGAGCCAGAGGATGGAGCCGCGGGCGCCGTGGGTGGAGCAGGAGGGGCCGGAGTATTGGGACCGGGAGACACGGAACATGAAGGCCGAGACACAGAATGCCCCAGTGAACCTGCGGAACCTGCTCCGCTACTACAACCAGAGCGAGGCCGGGTCTCACACCCTCCAGAGGATGGTTGGCTGCGACCTGGGGCCGGACGGGCGCCTC…
Rhesus Macaque MHC v2	Mamu-A1*001:06:01:01	Mamu-A1*001g	MHC-A	LT622960	ATGGCGATCATGGCGCCGCGAACCCTCCTCCTGGTGCTCTCAGGGGCCCTGGTCCTGACCCAGACCCGGGCGGGCTCTCACTCCATGAAGTATTTCTACACCTTCATGTCCCGGCCCGGCCGCGGGCAGCCCCGCTTCATCGCCGTGGGCTACGTGGACGACACGCAGTTCGTGCGGTTCGACAGCGACGCCGCGAGCCAGAGGATGGAGCCGCGGGCGCCGTGGGTGGAGCAGGAGGGGCCGGAGTATTGGGACCGGGAGACACGGAACATGAAGACCGAGACACAGAATGCCCCAGTGAACCTGCGGACCCTGCGCGGCTACTACAACCAGAGCGAGGCCGGGTCTCACACCCTCCAGAGGATGGTTGGCTGCGACCTGGGGCCCGACGGGCGCCTC…
Rhesus Macaque MHC v2	Mamu-A1*002:01:01:01	Mamu-A1*002g	MHC-A	AJ539308;U50837;LN899621;LR699565	ATGGCGGTCATGGCGCCCCGAACCCTCCTCCTGGTGCTCTCAGGGGCCCTGGCCCTGACTCAGACCCGGGCAGGCTCTCACTCCATGAGGTATTTCTACACCTCCATGTCCCGGCCCGGCCGCTGGGAGCCCCGCTTCATCGCCGTGGGCTACGTGGACGACACGCAGTTCGTGCGGTTCGACAGCGACGCCGCGAGCCAGAGGATGGAGCCGCGGGCGCCGTGGGTGGAGCAGGAGGGTCCAGAGTATTGGGACCGGGAGACACGGAACATGAAGGCCGAGACACAGAATGCCCCAGTGAACCTGCGGAACCTGCGCGGCTACTACAACCAGAGCGAGGCCGGGTCTCACACCATCCAGAGGATGTACGGCTGCGACCTGGGGCCGGACGGGCGCCTC…
Rhesus Macaque MHC v2	Mamu-A1*002:01:01:02	Mamu-A1*002g	MHC-A	LR701147	ATGGCGGTCATGGCGCCCCGAACCCTCCTCCTGGTGCTCTCAGGGGCCCTGGCCCTGACTCAGACCCGGGCAGGCTCTCACTCCATGAGGTATTTCTACACCTCCATGTCCCGGCCCGGCCGCTGGGAGCCCCGCTTCATCGCCGTGGGCTACGTGGACGACACGCAGTTCGTGCGGTTCGACAGCGACGCCGCGAGCCAGAGGATGGAGCCGCGGGCGCCGTGGGTGGAGCAGGAGGGTCCAGAGTATTGGGACCGGGAGACACGGAACATGAAGGCCGAGACACAGAATGCCCCAGTGAACCTGCGGAACCTGCGCGGCTACTACAACCAGAGCGAGGCCGGGTCTCACACCATCCAGAGGATGTACGGCTGCGACCTGGGGCCGGACGGGCGCCTC…
Rhesus Macaque MHC v2	Mamu-A1*002:02	Mamu-A1*002g	MHC-A	KF855140;LN899622	ATGGCGGTCATGGCGCCCCGAACCCTCCTCCTGGTGCTCTCAGGGGCCCTGGCCCTGACCCAGACCCGGGCAGGCTCTCACTCCATGAGGTATTTCTACACCTCCATGTCCCGGCCCGGCCGCTGGGAGCCCCGCTTCATCGCCGTGGGCTACGTGGACGACACGCAGTTCGTGCGGTTCGACAGCGACGCCGCGAGCCAGAGGATGGAGCCGCGGGCGCCGTGGGTGGAGCAGGAGGGTCCAGAGTATTGGGACCGGAACACACGGTACATGAAGACCGCGACACAGAATGCCCCAGTGAACCTGCGGAACCTGCGCGGCTACTACAACCAGAGCGAGGCCGGGTCTCACACCATCCAGACGATGTACGGCTGCGACCTGGGGCCGGACGGGCGCCTC…
Rhesus Macaque MHC v2	Mamu-A1*003:01:01	Mamu-A1*003g	MHC-A	U41379	TGCTCTCCGGGGCGCTGGCCCTGACCCAGACCTGGGCCGGCTCCCACTCCATGAGGTATTTCTACACCTCCGTGTCCCGGCCCGGCCGCGGGCAGCCCCGCTTCATGTCCGTGGGCTACGTGGACGACACGCAGTTCGTGCGGTTCGACAGCGACGCCGAGAGTCCGAGAGAGGAGCCGCGGGCGCCGTGGGTGGAGCAGGAGGGGCCGGAGTATTGGGACCGGAACACACGGATCTACAAGGCCGAGACACAGAATGCCCCAGTGGCCCTGCGGAACCTGCGCGGCTACTACAACCAGAGCGAGGCCGGGTCTCACACCTTCCAGAGGATGGTTGGCTGCGACCTGGGACCCGACGGGCGCCTCCTCCGCGGGTATGAACAGTACGCCTACGACGGCA…
Rhesus Macaque MHC v2	Mamu-A1*003:01:03	Mamu-A1*003g	MHC-A	AB496714;FN985470	GTGCTCTCCGGGGCGCTGGCCCTGACCCAGACCTGGGCCGGCTCCCACTCCATGAGGTATTTCTACACCTCCGTGTCCCGGCCCGGCCGCGGGCAGCCCCGCTTCATGTCCGTGGGCTACGTGGACGACACGCAGTTCGTGCGGTTCGACAGCGACGCCGAGAGTCCGAGAGAGGAGCCGCGGGCGCCGTGGGTGGAGCAGGAGGGGCCGGAGTATTGGGACCGGAACACACGGATCTACAAGGCCGAGACACAGAATGCCCCAGTGGCCCTGCGGAACCTGCGCGGCTACTACAACCAGAGCGAGGCCGGGTCTCACACCTTCCAGAGGATGGTTGGCTGCGACCTGGGACCCGACGGGCGCCTCCTCCGCGGGTATGAACAGTACGCCTACGACGGC…
Rhesus Macaque MHC v2	Mamu-A1*003:02:01:01	Mamu-A1*003g	MHC-A	AM295888;LR991624	ATGGCTATCATGGCGCCCCGAACCCTCCTCCTGGTGCTCTCCGGGGCCCTGGCCCTGACCCAGACCTGGGCGGGCTCGCACTCCATGAGATATTTCTACACCTCCATGTCCCGGCCCGGCCGCGGGCAGCCCCGCTTTATCTCCGTGGGCTACGTGGACGACACGCAGTTCGTGCGGTTCGACAGCGACGCCGAGAGTCCGAGAGAGGAGCCGCGGGCGCCGTGGGTGGAGCAGGAGGGGCCGGAGTATTGGGACCGGAACACACGGATCTACAAGGCCGAGACACAGAATGCCCCAGTGAACCTGCGGAACCTGCGCGGCTACTACAACCAGAGCGAGGCCGGGTCTCACACCTTCCAGAGGATGTACGGCTGCGACCTGGGACCCGACGGGCGCCTC…
Rhesus Macaque MHC v2	Mamu-A1*003:03	Mamu-A1*003g	MHC-A	AM295889;LN899623	ATGGCGGTCATGGCGCCCCGAACCCTCCTCCTGGTGCTCTCAGGGGCCCTGGCCCTGACCCAGACCTGGGCCGGCTCGCACTCCATGAGGTATTTCAGCACCACCGTGTCCCGGCCCGGCCGCGGGCAGCCCCGCTTCATCTCCGTGGGCTACGTGGACGACACGCAGTTCGTGCGGTTCGACAGCGACGCCGAGAGTCCGAGAGAGGAGCCGCGGGCGCCGTGGGTGGAGCAGGAGGGGCCGGAGTATTGGGACCGGAACACACGGATCTGCAAGGCCGCGACACAGAATGCCCCAGTGGCCCTGCGGAACCTGCGCGGCTACTACAACCAGAGCGAGGCCGGGTCTCACACCTACCAGAGGATGTACGGCTGCGACCTGGGGCCCGACGGGCGCCTC…
Rhesus Macaque MHC v2	Mamu-A1*003:04:01:01	Mamu-A1*003g	MHC-A	AM295890;LM607981;LT622963;LR989833	ATGGTGGTCATGGCGCCCCGAACCCTCCTCCTGGTGCTCTCCGGGGCGCTGGCCCTGACCCAGACCTGGGCCGGCTCCCACTCCATGAGGTATTTCTACACCTCCGTGTCCCGGCCCGGCCGCGGGCAGCCCCGCTTCATGTCCGTGGGCTACGTGGACGACACGCAGTTCGTGCGGTTCGACAGCGACGCCGAGAGTCCGAGAGAGGAGCCGCGGGCGCCGTGGGTGGAGCAGGAGGGGCCGGAGTATTGGGACCGGAACACACGGATCTGCAAGGCCGAGACACAGAATGCCCCAGTGGCCCTGCGGAACCTGCGCGGCTACTACAACCAGAGCGAGGCCGGGTCTCACACCTTCCAGAGGATGGTTGGCTGCGACCTGGGACCCGACGGGCGCCTC…
Rhesus Macaque MHC v2	Mamu-A1*003:05:01:01	Mamu-A1*003g	MHC-A	AM295891;LM607982;LN899624;LR743673	ATGGTGATCATGGCGCCCCGAACCCTCCTCCTGGTGCTCTCCGGGGCGCTGGCCCTGACCCAGACCTGGGCCGGGTCGCACTCCATGAGGTATTTCTACACCTCCATGTCCCGGCCCGGCCGCGGGGAGCCCCGCTTCATGTCCGTGGGCTACGTGGACGACACGCAGTTCGTGCGGTTCGACAGCGACGCCGAGAGTCCGAGAGAGGAGCCGCGGGCGCCGTGGGTGGAGCAGGAGGGGCCGGAGTATTGGGACCGGAACACACGGATCTACAAGGCCGAGACACAGAATGCCCCAGTGGCCCTGCGGAACCTGCGCGGCTACTACAACCAGAGCGAGGCCGGGTCTCACACCTACCAGAGGATGTACGGCTGCGACCTGGGGCCCGACGGGCGCCTC…
Rhesus Macaque MHC v2	Mamu-A1*003:06:01:01	Mamu-A1*003g	MHC-A	AJ542574;LN899625;LR701150	ATGGTGATCATGGCGCCCCGAACCCTCCTCCTGGTGCTCTCCGGGGCGCTGGCCCTGACCCAGACCTGGGCCGGCTCCCACTCCATGAGGTATTTCTACACCTCCGTGTCCCGGCCCGGCCGCGGGCAGCCCCGCTTCATGTCCGTGGGCTACGTGGACGACACGCAGTTCGTGCGGTTCGACAGCGACGCCGAGAGTCCGAGAGAGGAGCCGCGGGCGCCGTGGGTGGAGCAGGAGGGGCCGGAGTATTGGGACCGGAACACACGGATCTACAAGGCCGAGACACAGAATGCCCCAGTGGCCCTGCGGAACCTGCGCGGCTACTACAACCAGAGCGAGGCCGGGTCTCACACCTTCCAGAGGATGGTTGGCTGCGACCTGGGACCCGACGGGCGCCTC…
Rhesus Macaque MHC v2	Mamu-A1*003:07:01:01	Mamu-A1*003g	MHC-A	EF219477;LR989601	TCATGGCGCCCCGAACCCTCCTCCTGGTGCTCTCCGGGGCGCTGGCCCTGACCCAGACCTGGGCCGGCTCCCACTCCATGAGGTATTTCTACACCTCCGTGTCCCGGCCCGGCCGCGGGCAGCCCCGCTTCATGTCCGTGGGCTACGTGGACGACACGCAGTTCGTGCGGTTCGACAGCGACGCCGAGAGTCCGAGAGAGGAGCCGCGGGCGCCGTGGGTGGAGCAGGAGGGGCCGGAGTATTGGGACCGGAACACACGGATCTACAAGGCCGAGACACAGAATGCCCCAGTGGCCCTGCGGAACCTGCGCGGCTACTACAACCAGAGCGAGGCCGGGTCTCACACCTTCCAGAGGATGTACGGCTGCGACCTGGGGCCCGACGGGCGCCTCCTCCGCG…
Rhesus Macaque MHC v2	Mamu-A1*003:08	Mamu-A1*003g	MHC-A	EF580157;AB444903	ATGGTGATCATGGCGCCCCGAACCCTCCTCCTGGTGCTCTCCGGGGCGCTGGCCCTGACCCAGACCTGGGCCGGGTCGCACTCCATGAGGTATTTCTACACCTCCATGTCCCGGCCCGGCCGCGGGGAGCCCCGCTTCATGTCCGTGGGCTACGTGGACGACACGCAGTTCGTGCGGTTCGACAGCGACGCCGAGAGTCCGAGAGAGGAGCCGCGGGCGCCGTGGGTGGAGCAGGAGGGGCCGGAGTATTGGGACCGGAACACACGGATCTACAAGGCCGAGACACAGAATGCCCCAGTGGCCCTGCGGAACCTGCGCGGCTACTACAACCAGAGCGAGGCCGGGTCTCACACCTACCAGAGGATGTACGGCTGCGACCTGGGGCCCGACGGGCGCCTC…
Rhesus Macaque MHC v2	Mamu-A1*003:09	Mamu-A1*003g	MHC-A	EU682513;GU592070;KU850487;LT908118	ATGGCGGTCATGGCGCCCCGAACCCTCCTCCTGGTGCTCTCAGGGGCCCTGGCCCTGACCCAGACCTGGGCCGGCTCGCACTCCATGAGGTATTTCAGCACCACCGTGTCCCGGCCCGGCCGCGGGCAGCCCCGCTTCATCTCCGTGGGCTACGTGGACGACACGCAGTTCGTGCGGTTCGACAGCGACGCCGAGAGTCCGAGAGAGGAGCCGCGGGCGCCGTGGGTGGAGCAGGAGGGGCCGGAGTATTGGGACCGGAACACACGGATCTGCAAGGCCGCGACACAGACCTACCGAGAGGGCCTGCAGATCCTGCGCGGCTACTACAACCAGAGCGAGGCCGGGTCTCACACCTACCAGAGGATGTACGGCTGCGACCTGGGGCCCGACGGGCGCCTC…
Rhesus Macaque MHC v2	Mamu-A1*003:10	Mamu-A1*003g	MHC-A	AB444904	TGCTCTCAGGGGTCCTGGCCCTGACCCAGACCCGGGCGGGCTCCCACTCCATGAGGTATTTCTACACCTCCATGTCCCGGCCCGGCCGTGGGCAGCCCCGCTTCATCGCCGTGGGCTACGTGGACGACACGCAGTTCGTGCGGTTCGACAGCGACGCCGAGAGTCCGAGAGAGGAGCCGCGGGCGCCGTGGGTGGAGCAGGAGGGGCCGGAGTATTGGGACCGGAACACACGGATCTACAAGGCCGAGACACAGAATGCCCCAGTGGCCCTGCGGAACCTGCGCGGCTACTACAACCAGAGCGAGGCCGGGTCTCACACCTACCAGAGGATGTACGGCTGCGACCTGGGGCCCGACGGGCGCCTCCTCCGCGGGTATTACCAGGACGCCTACGACGGCA…
Rhesus Macaque MHC v2	Mamu-A1*003:11	Mamu-A1*003g	MHC-A	GU592060;LM607983	ATGGCGCCCCGAACCCTCCTCCTGGTGCTCTCAGGGGCCCTGGCCCTGACCCAGACCTGGGCCGGCTCGCACTCCATGAGGTATTTCAGCACCACCGTGTCCCGGCCCGGCCGCGGGCAGCCCCGCTTCATCTCCGTGGGCTACGTGGACGACACGCAGTTCGTGCGGTTCGACAGCGACGCCGAGAGTCCGAGAGAGGAGCCGCGGGCGCCGTGGGTGGAGCAGGAGGGGCCGGAGTATTGGGACCGGAACACACGGATCTGCAAGGCCGCGACACAGAATGCCCCAGTGGCCCTGCGGAACCTGCGCGGCTACTACAACCAGAGCGAGGCCGGGTCTCACACCTACCAGAGGATGTACGGCTGCGACCTGGGGCCCGACGGGCGCCTCCTCCGCGGG…
Rhesus Macaque MHC v2	Mamu-A1*003:12	Mamu-A1*003g	MHC-A	GU592061;LM607984	ATGGCGCCCCGAACCCTCCTCCTGGTGCTCTCCGGGGCGCTGGCCCTGACCCAGACCTGGGCCGGGTCGCACTCCATGAGGTATTTCTACACCTCCATGTCCCGGCCCGGCCGCGGGGAGCCCCGCTTCATGTCCGTGGGCTACGTGGACGACACGCAGTTCGTGCGGTTCGACAGCGACGCCGAGAGTCCGAGAGAGGAGCCGCGGGCGCCGTGGGTGGAGCAGGAGGGGCCGGAGTATTGGGACCGGAACACACGGATCTACAAGGCCGAGACACAGAATGCCCCAGTGGCCCTGCGGAACCTGCGCGGCTACTACAACCAGAGCGAGGCCGGGTCTCACACCATCCAGAGGATGTACGGCTGCGACCTGGGGCCCGACGGGCGCCTCCTCCGCGGG…
Rhesus Macaque MHC v2	Mamu-A1*003:13	Mamu-A1*003g	MHC-A	GU592062	ATGGCGCCCCGAACCCTCCTCCTGGTGCTCTCCGGGGCGCTGGCCCTGACCCAGACCTGGGCCGGGTCGCACTCCATGAGGTATTTCTACACCTCCATGTCCCGGCCCGGCCGCGGGGAGCCCCGCTTCATGTCCGTGGGCTACGTGGACGACACGCAGTTCGTGCGGTTCGACAGCGACGCCGAGAGTCCGAGAGAGGAGCCGCGGGCGCCGTGGGTGGAGCAGGAGGGGCCGGAGTATTGGGACCGGAACACACGGATCTACAAGGCCGAGACACAGAATGCCCCAGTGGCCCTGCGGAACCTGCGCGGCTACTACAACCAGAGCGAGGCCGGGTCTCACACCTACCAGAGGATGTACGGCTGCGACCTGGGGCCCGACGGGCGCCTCCTCCGCGGG…
Rhesus Macaque MHC v2	Mamu-A1*003:14	Mamu-A1*003g	MHC-A	AM295887	GTGCTCTCCGGGGCGCTGGCCCTGACCCAGACCTGGGCCGGCTCCCACTCCATGAGGTATTTCTACACCTCCGTGTCCCGGCCCGGCCGCGGGCAGCCCCGCTTCATGTCCGTGGGCTACGTGGACGACACGCAGTTCGTGCGGTTCGACAGCGACGCCGAGAGTCCGAGAGAGGAGCCGCGGGCGCCGTGGGTGGAGCAGGAGGGGCCGGAGTATTGGGACCGGAACACACGGATCTACAAGGCCGAGACACAGAATGCCCCAGTGGCCCTGCGGAACCTGCGCGGCTACTACAACCAGAGCGAGGCCGGGTCTCACACCTTCCAGAGGATGGTTGGCTGCGACCTGGGACCCGACGGGCGCCTCCTCCGCGGGTATGAACAGTACGCCTACGACGGC…
Rhesus Macaque MHC v2	Mamu-A1*003:15	Mamu-A1*003g	MHC-A	LT622962	ATGGCGGTCATGGCGCCCCGAACCCTCCTCCTGGTGCTCTCAGGGGCCCTGGCCCTGACCCAGACCTGGGCCGGCTCGCACTCCATGAGGTATTTCAGCACCACCGTGTCCCGGCCCGGCCGCGGGCAGCCCCGCTTCATCTCCGTGGGCTACGTGGACGACACGCAGTTCGTGCGGTTCGACAGCGACGCCGAGAGTCCGAGAGAGGAGCCGCGGGCGCCGTGGGTGGAGCAGGAGGGGCCGGAGTATTGGGACCGGAACACACGGATCTGCAAGGCCGCGACACAGAATGCCCCAGTGGCCCTGCGGAACCTGCGCGGCTACTACAACCAGAGCGAGGCCGGGTCTCACACCTACCAGAGGATGTACGGCTGCGACCTGGGGCCCGACGGGCGCCTC…
Rhesus Macaque MHC v2	Mamu-A1*003:16	Mamu-A1*003g	MHC-A	LT622964	ATGGTGATCATGGCGCCCCGAACCCTCCTCCTGGTGCTCTCCGGGGCGCTGGCCCTGACCCAGACCTGGGCCGGGTCGCACTCCATGAGGTATTTCTACACCTCCATGTCCCGGCCCGGCCGCGGGGAGCCCCGCTTCATGTCCGTGGGCTACGTGGACGACACGCAGTTCGTGCGGTTCGACAGCGACGCCGAGAGTCCGAGAGAGGAGCCGCGGGCGCCGTGGGTGGAGCAGGAGGGGCCGGAGTATTGGGACCGGAACACACGGATCTACAAGGCCGAGACACAGAATGCCCCAGTGGCCCTGCGGAACCTGCGCGGCTACTACAACCAGAGCGAGGCCGGGTCTCACACCTACCAGAGGATGTACGGCTGCGACCTGGGGCCCGACGGGCGCCTC…
Rhesus Macaque MHC v2	Mamu-A1*003:17	Mamu-A1*003g	MHC-A	LT622965	ATGGTGATCATGGCGCCCCGAACCCTCCTCCTGGTGCTCTCCGGGGCGCTGGCCCTGACCCAGACCTGGGCCGGGTCGCACTCCATGAGGTATTTCTACACCTCCATGTCCCGGCCCGGCCGCGGGGAGCCCCGCTTCATGTCCGTGGGCTACGTGGACGACACGCAGTTCGTGCGGTTCGACAGCGACGCCGAGAGTCCGAGAGAGGAGCCGCGGGCGCCGTGGGTGGAGCAGGAGGGGCCGGAGTATTGGGACCGGAACACACGGATCTACAAGGCCGAGACACAGAATGCCCCAGTGGCCCTGCGGAACCTGCGCGGCTACTACAACCAGAGCGAGGCCGGGTCTCACACCTACCAGAAGATGTACGGCTGCGACCTGGGGCCCGACGGGCGCCTC…
Rhesus Macaque MHC v2	Mamu-A1*003:18	Mamu-A1*003g	MHC-A	LR723021	ATGGTGGTCATGGCGCCCCGAACCCTCCTCCTGGTGCTCTCCGGGGCGCTGGCCCTGACCCAGACCTGGGCCGGCTCCCACTCCATGAGGTATTTCTACACCTCCGTGTCCCGGCCCGGCCGCGGGCAGCCCCGCTTCATGTCCGTGGGCTACGTGGACGACACGCAGTTCGTGCGGTTCGACAGCGACGCCGAGAGTCCGAGAGAGGAGCCGCGGGCGCCGTGGGTGGAGCAGGAGGGGCCGGAGTATTGGGACCGGAACACACGGATCTACAAGGCCGAGACACAGAATGCCCCAGTGAACCTGCGGAACCTTCGCGGCTACTACAACCAGAGCGAGGCCGGGTCTCACACCCTCCAGAGGATGGTTGGCTGCGACCTGGGACCCGACGGGCGCCTC…
Rhesus Macaque MHC v2	Mamu-A1*003:19:01:01	Mamu-A1*003g	MHC-A	LR723022;LR743674	ATGGTGATCATGGCGCCCCGAACCCTCCTCCTGGTGCTCTCCGGGGCGCTGGCCCTGACCCAGACCTGGGCCGGGTCGCACTCCATGAGGTATTTCTACACCTCCATGTCCCGGCCCGGCCGCGGGGAGCCCCGCTTCATGTCCGTGGGCTACGTGGACGACACGCAGTTCGTGCGGTTCGACAGCGACGCCGAGAGTCCGAGAGAGGAGCCGCGGGCGCCGTGGGTGGAGCAGGAGGGGCCGGAGTATTGGGACCGGAACACACGGATCTACAAGGCCGAGACACAGAATGCCCCAGTGGCCCTGCGGAACCTGCGCGGCTACTACAACCAGAGCGAGGCCGGGTCTCACACCTACCAGAGGATGTACGGCTGCGACCTGGGGCCCGACGGGCGCCTC…
Rhesus Macaque MHC v2	Mamu-A1*003:19:01:02	Mamu-A1*003g	MHC-A	LR743675	ATGGTGATCATGGCGCCCCGAACCCTCCTCCTGGTGCTCTCCGGGGCGCTGGCCCTGACCCAGACCTGGGCCGGGTCGCACTCCATGAGGTATTTCTACACCTCCATGTCCCGGCCCGGCCGCGGGGAGCCCCGCTTCATGTCCGTGGGCTACGTGGACGACACGCAGTTCGTGCGGTTCGACAGCGACGCCGAGAGTCCGAGAGAGGAGCCGCGGGCGCCGTGGGTGGAGCAGGAGGGGCCGGAGTATTGGGACCGGAACACACGGATCTACAAGGCCGAGACACAGAATGCCCCAGTGGCCCTGCGGAACCTGCGCGGCTACTACAACCAGAGCGAGGCCGGGTCTCACACCTACCAGAGGATGTACGGCTGCGACCTGGGGCCCGACGGGCGCCTC…
Rhesus Macaque MHC v2	Mamu-A1*003:20:01:01N	Mamu-A1*003g	MHC-A	LR989600	ATGGCGCCCCGAACCCTCCTCCTGGTGCTCTCCGGGGCCCTGGCCCTGACCCAGACCTGGGCCGGCTCCCACTCCATGAGGTATTTCTACACCTCCGTGTCCCGGCCCGGCCGCGGGCAGCCCCGCTTCATGTCCGTGGGCTACGTGGACGACACGCAGTTCGTGCGGTTCGACAGCGACGCCGAGAGTCCGAGAGAGGAGCCGCGGGCGCCGTGGGTGGAGCAGGAGGGGCCGGAGTATTGGGACCGGAACACACGGATCTCCAAGGCCGAGACACAGAATGCCCCAGTGGCCCTGCGGAACCTGCGCGGCTACTACAACCAGAGCGAGGCCGGGTCTCACACCTTCCAGAGGATGTACGGCTGCGACCTGGGGCCCGACGGGCGCCTCCTCCGCGGG…
Rhesus Macaque MHC v2	Mamu-A1*003:21:01:01N	Mamu-A1*003g	MHC-A	LR989830	ATGGCGCCCCGAACCCTCCTCCTGGTGCTCTCCGGGGCCCTGGCCCTGACCCAGACCTGGGCCGGCTCCCACTCCATGAGGTATTTCTACACCTCCGTGTCCCGGCCCGGCCGCGGGCAGCCCCGCTTCATGTCCGTGGGCTACGTGGACGACACGCAGTTCGTGCGGTTCGACAGCGACGCCGAGAGTCCGAGAGAGGAGCCGCGGGCGCCGTGGGTGGAGCAGGAGGGGCCGGAGTATTGGGACCGGAACACACGGATCTACAAGGCCGAGACACAGAATGCCCCAGTGGCCCTGCGGAACCTGCGCGGCTACTACAACCAGAGCGAGGCCGGGTCTCACACCTTCCAGAACATGTACGGCTGCGACCTGGGGCCCGACGGGCGCCTCCTCCGCGGG…
Rhesus Macaque MHC v2	Mamu-A1*003:22:01:01N	Mamu-A1*003g	MHC-A	LR989831	TCATGGCGCCCCGAACCCTCCTCCTGGTGCTCTCCGGGGCCCTGGCCCTGACCCAGACCTGGGCCGGCTCCCACTCCATGAGGTATTTCTACACCTCCGTGTCCCGGCCCGGCCGCGGGCAGCCCCGCTTCATGTCCGTGGGCTACGTGGACGACACGCAGTTCGTGCGGTTCGACAGCGACGCCGAGAGTCCGAGAGAGGAGCCGCGGGCGCCGTGGGTGGAGCAGGAGGGGCCGGAGTATTGGGACCGGAACACACGGATCTACAAGGCCGAGACACAGAATGCCCCAGTGGCCCTGCGGAACCTGCGCGGCTACTACAACCAGAGCGAGGCCGGGTCTCACACCTTCCAGAGGATGTACGGCTGCGACCTGGGGCCCGACGGGCGCCTCCTCCGCG…
Rhesus Macaque MHC v2	Mamu-A1*003:23:01:01N	Mamu-A1*003g	MHC-A	OW981873	ATGGTGATCATGGCGCCCCGAACCCTCCTCCTGGTGCTCTCCGGGGCCCTGGCCCTGACCCAGACCTGGGCCGGCTCCCACTCCATGAGGTATTTCTACACCTCCGTGTCCCGGCCCGGCCGCGGGCAGCCCCGCTTCATGTCCGTGGGCTACGTGGACGACACGCAGTTCGTGCGGTTCGACAGCGACGCCGAGAGTCCGAGAGAGGAGCCGCGGGCGCCGTGGGTGGAGCAGGAGGGGCCGGAGTATTGGGACCGGAACACACGGATCTACAAGGCCGAGACACAGAATGCCCCAGTGGCCCTGCGGAACCTGCGCGGCTACTACAACCAGAGCGAGGCCGGGTCTCACACCTTCCAGACGATGTACGGCTGCGACCTGGGGCCCGACGGGCGCCTC…
Rhesus Macaque MHC v2	Mamu-A1*004:01:01:01	Mamu-A1*004g	MHC-A	U41380;FN396407;LM607985;LR989602	ATGGCGGTCATGGCGCCCCGAACCCTCCTCCTGGTGCTCTCAGGGGTCCTGGCCCTGACCCAGACCCGGGCGGGCTCGCACTCCATGAGCTATTTCTACACCTACATGTCCCGGCCCGGCCGCGGGGAGCCCCGCTTCGTCGCCGTGGGCTACGTGGACGACACGCAGTTCGTGCGGTTCGACAGCGACGCCGCGAGCCAGAGGATGGAGCCGCGGGCGCCGTGGGTGGAGCAGGAGGGGCCGGAGTATTGGGACCGGGAGACACGGATCATGAAGACCGAGACACAGAATGCCCCAGTGGCCCTGCGGAACCTGCGCGGCTACTACAACCAGAGCGAGGCCGGGTCTCACACCTACCAGGTGATGTACGGCTGCGACCTGGGGCCCGACGGGCGCCTC…
Rhesus Macaque MHC v2	Mamu-A1*004:01:01:02	Mamu-A1*004g	MHC-A	LR989832	ATGGCGGTCATGGCGCCCCGAACCCTCCTCCTGGTGCTCTCAGGGGTCCTGGCCCTGACCCAGACCCGGGCGGGCTCGCACTCCATGAGCTATTTCTACACCTACATGTCCCGGCCCGGCCGCGGGGAGCCCCGCTTCGTCGCCGTGGGCTACGTGGACGACACGCAGTTCGTGCGGTTCGACAGCGACGCCGCGAGCCAGAGGATGGAGCCGCGGGCGCCGTGGGTGGAGCAGGAGGGGCCGGAGTATTGGGACCGGGAGACACGGATCATGAAGACCGAGACACAGAATGCCCCAGTGGCCCTGCGGAACCTGCGCGGCTACTACAACCAGAGCGAGGCCGGGTCTCACACCTACCAGGTGATGTACGGCTGCGACCTGGGGCCCGACGGGCGCCTC…
Rhesus Macaque MHC v2	Mamu-A1*004:01:02	Mamu-A1*004g	MHC-A	AM295892;KF791277	ATGGCGGTCATGGCGCCCCGAACCCTCCTCCTGGTGCTCTCAGGGGTCCTGGCCCTGACCCAGACCCGGGCGGGCTCGCACTCCATGAGCTATTTCTACACCTACATGTCCCGGCCCGGCCGCGGGGAGCCCCGCTTCGTCGCCGTGGGCTACGTGGACGACACGCAGTTCGTGCGGTTCGACAGCGACGCCGCGAGCCAGAGGATGGAGCCGCGGGCGCCGTGGGTGGAGCAGGAGGGGCCGGAGTATTGGGACCGGGAGACACGGATCATGAAGACCGAGACACAGAATGCCCCAGTGGCCCTGCGGAACCTGCGCGGCTACTACAACCAGAGCGAGGCCGGGTCTCACACCTACCAGGTGATGTACGGCTGCGACCTGGGGCCCGACGGGCGCCTC…
Rhesus Macaque MHC v2	Mamu-A1*004:01:03	Mamu-A1*004g	MHC-A	LR723023	ATGGCGGTCATGGCGCCCCGAACCCTCCTCCTGGTGCTCTCAGGGGTCCTGGCCCTGACCCAGACCCGGGCGGGCTCGCACTCCATGAGCTATTTCTACACCTACATGTCCCGGCCCGGCCGCGGGGAGCCCCGCTTCGTCGCCGTGGGCTACGTGGACGACACGCAGTTCGTGCGGTTCGACAGCGACGCCGCGAGCCAGAGGATGGAGCCGCGGGCGCCGTGGGTGGAGCAGGAGGGGCCGGAGTATTGGGACCGGGAGACACGGATCATGAAGACCGAGACACAGAATGCCCCAGTGGCCCTGCGGAACCTGCGCGGCTACTACAACCAGAGCGAGGCCGGGTCTCACACCTACCAGGTGATGTACGGCTGCGACCTGGGGCCCGACGGGCGCCTC…
Rhesus Macaque MHC v2	Mamu-A1*004:02:01	Mamu-A1*004g	MHC-A	AM295893;LM607986	ATGGCGGTCATGGCGCCCCGAACCCTCCTCCTGGTGCTCTCAGGGGTCCTGGCCCTGACCCAGACCCGGGCGGGCTCGCACTCCATGAGCTATTTCTACACCTACATGTCCCGGCCCGGCCGCGGGGAGCCCCGCTTCGTCGCCGTGGGCTACGTGGACGACACGCAGTTCGTGCGGTTCGACAGCGACGCCGCGAGCCAGAGGATGGAGCCGCGGGCGCCGTGGGTGGAGCAGGAGGGGCCGGAGTATTGGGACCGGGAGACACGGATCATGAAGACCGAGACACAGAATGCCCCAGTGGCCCTGCGGAACCTGCGCGGCTACTACAACCAGAGCGAGGCCGGGTCTCACACCTACCAGGTGATGTACGGCTGCGACCTGGGGCCCGACGGGCGCCTC…
Rhesus Macaque MHC v2	Mamu-A1*004:02:02:01	Mamu-A1*004g	MHC-A	EU262738;GU080238;OW981834	ATGGCGGTCATGGCGCCCCGAACCCTCCTCCTGGTGCTCTCAGGGGTCCTGGCCCTGACCCAGACCCGGGCGGGCTCGCACTCCATGAGCTATTTCTACACCTACATGTCCCGGCCCGGCCGCGGGGAGCCCCGCTTCGTCGCCGTGGGCTACGTGGACGACACGCAGTTCGTGCGGTTCGACAGCGACGCCGCGAGCCAGAGGATGGAGCCGCGGGCGCCGTGGGTGGAGCAGGAGGGGCCGGAGTATTGGGACCGGGAGACACGGATCATGAAGACCGAGACACAGAATGCCCCAGTGGCCCTGCGGAACCTGCGCGGCTACTACAACCAGAGCGAGGCCGGGTCTCACACCTACCAGGTGATGTACGGCTGCGACCTGGGGCCCGACGGGCGCCTC…
Rhesus Macaque MHC v2	Mamu-A1*004:03	Mamu-A1*004g	MHC-A	EF580156	ATGGCGGTCATGGCGCCCCGAACCCTCCTCCTGGTGCTCTCAGGGGTCCTGGCCCTGACCCAGACCCGGGCGGGCTCGCACTCCATGAGCTATTTCTACACCTACATGTCCCGGCCCGGCCGCGGGGAGCCCCGCTTCGTCGCCGTGGGCTACGTGGACGACACGCAGTTCGTGCGGTTCGACAGCGACGCCGCGAGCCAGAGGATGGAGCCGCGGGCGCCGTGGGTGGAGCAGGAGGGGCCGGAGTATTGGGACCGGGAGACACGGAACATGAAGACCGAGACACAGAGAGCCCCAGTGGCCCTGCGGACCCTGCGCGGCTACTACAACCAGAGCGAGGCCGGGTCTCACACCTACCAGGTGATGTACGGCTGCGACCTGGGGCCCGACGGGCGCCTC…
Rhesus Macaque MHC v2	Mamu-A1*004:04	Mamu-A1*004g	MHC-A	GU592073	ATGGCGCCCCGAACCCTCCTCCTGGTGCTCTCAGGGGTCCTGGCCCTGACCCAGACCCGGGCGGGCTCGCACTCCATGAGGTATTTCTACACCTCCATGTCCCGGCCCGGCCGCGGGGAGCCCCGCTTCATCGCCGTGGGCTACGTGGACGACACGCAGTTCGTGCGGTTCGACAGCGACGCCGCGAGCCAAAGGATGGAGCCGCGGGCGCCGTGGGTGGAGCAGGAGGGGCCGGAGTATTGGGACCGGGAGACACGGAACATGAAGACCGAGACACAGAGAGCCCCAGTGGCCCTGCGGACCCTGCGCGGCTACTACAACCAGAGCGAGGCCGGGTCTCACACCTACCAGGTGATGTACGGCTGCGACCTGGGGCCCGACGGGCGCCTCCTCCGCGGG…
Rhesus Macaque MHC v2	Mamu-A1*004:05	Mamu-A1*004g	MHC-A	GU592072	ATGGCGCCCCGATCCCTCCTTCTGGTGCTCTCAGGGGTCCTGGCCCTGACCCAGACCCGGGCGGGCTCGCACTCCATGAGCTATTTCTACACCTACATGTCCCGGCCCGGCCGCGGGGAGCCCCGCTTCGTCGCCGTGGGCTACGTGGACGACACGCAGTTCGTGCGGTTCGACAGCGACGCCGCGAGCCAGAGGATGGAGCCGCGGGCGCCGTGGGTGGAGCAGGAGGGGCCGGAGTATTGGGACCGGGAGACACGGATCATGAAGACCGAGACACAGAATGCCCCAGTGGCCCTGCGGAACCTGCGCGGCTACTACAACCAGAGCGAGGCCGGGTCTCACACCTACCAGGTGATGTACGGCTGCGACCTGGGGCCCGACGGGCGCCTCCTCCGCGGG…
Rhesus Macaque MHC v2	Mamu-A1*004:06	Mamu-A1*004g	MHC-A	FN985471	ATGGCGGTCATGGCGCCCCGAACCCTCCTCCTGGTGCTCTCAGGGGTCCTGGCCCTGACCCAGACCCGGGCGGGCTCGCACTCCATGAGCTATTTCTACACCTACATGTCCCGGCCCGGCCGCGGGGAGCCCCGCTTCATCGCCGTGGGCTACGTGGACGACACGCAGTTCGTGCGGTTCGACAGCGACGCCGCGAGCCAGAGGATGGAGCCGCGGGCGCCGTGGGTGGAGCAGGAGGGGCCGGAGTATTGGGACCGGGAGACACGGATCATGAAGACCGAGACACAGAATGCCCCAGTGGCCCTGCGGAACCTGCGCGGCTACTACAACCAGAGCGAGGCCGGGTCTCACACCTACCAGGTGATGTACGGCTGCGACCTGGGGCCCGACGGGCGCCTC…
Rhesus Macaque MHC v2	Mamu-A1*004:07	Mamu-A1*004g	MHC-A	LR655882	ATGGCGGTCATGGCGCCCCGAACCCTCCTCCTGGTGCTCTCAGGGGTCCTGGCCCTGACCCAGACCCGGGCGGGCTCGCACTCCATGAGCTATTTCTACACCTACATGTCCCGGCCCGGCCGCGGGGAGCCCCGCTTCGTCGCCGTGGGCTACGTGGACGACACGCAGTTCGTGCGGTTCGACAGCGACGCCGCGAGCCAGAGGATGGAGCCGCGGGCGCCGTGGGTGGAGCAGGAGGGGCCGGAGTATTGGGACCGGGAGACACGGATCATGAAGACCGAGACACAGAATGCCCCAGTGGCCCTGCGGAACCTGCGCGGCTACTACAACCAGAGCGAGGCCGGGTCTCACACCATCCAGTGGATGTATGGCTGCGACCTGGGGCCCGACGGGCGCCTC…
Rhesus Macaque MHC v2	Mamu-A1*004:08	Mamu-A1*004g	MHC-A	LR700218	ATGGCGGTCATGGCGCCCCGAACCCTCCTCCTGGTGCTCTCAGGGGTCCTGGCCCTGACCCAGACCCGGGCGGGCTCGCACTCCATGAGCTATTTCTACACCTACATGTCCCGGCCCGGCCGCGGGGAGCCCCGCTTCGTCGCCGTGGGCTACGTGGACGACACGCAGTTCGTGCGGTTCGACAGCGACGCCGCGAGCCAGAGGATGGAGCCGCGGGCGCCGTGGGTGGAGCAGGAGGGGCCGGAGTATTGGGACCGGGAGACACAGAAAATGAAGACCGCGACACAGATGGCCCCAGTGGCCCTGCGGAACCTGCGCGGCTACTACAACCAGAGCGAGGCCGGGTCTCACACCTACCAGGTGATGTACGGCTGCGACCTGGGGCCCGACGGGCGCCTC…
Rhesus Macaque MHC v2	Mamu-A1*006:01	Mamu-A1*006g	MHC-A	U41834	ATGGCGCCCCGAACCCTCCTCCTGGTGCTCTCCGGGGCGCTGGCCCTGACCCAGACCTGGGCCGGCTCCCACTCCATGAGGTATTTCTACACCTCCGTGTCCCGGCCCGGCCGCGGGCAGCCCCGCTTCATGTCCGTGGGCTACGTGGACGACACGCAGTTCGTGCGGTTCGACAGCGACGCCGAGAGTCCGAGAGAGGAGCCGCGGGCGCCGTGGGTGGAGCAGGAGGGGCCGGAGTATTGGGACCAGAACACACGGATCTGCAAGGCCGACACACAGACCTACCGAGAGAGCCTGCGGAACCTTCGCGGCTACTACAACCAGAGCGAGGCCGGGTCTCACACCCTCCAGAGGATGTACGGCTGCGACCTGGGACCCGACGGGCGCCTCCTCCGCGGG…
Rhesus Macaque MHC v2	Mamu-A1*006:02:01:01	Mamu-A1*006g	MHC-A	AJ542567;LN899626;LR989603	ATGGTGGTCATGGCGCCCCGAACCCTCCTCCTGGTGCTCTCCGGGGCGCTGGCCCTGACCCAGACCTGGGCCGGCTCCCACTCCATGAGGTATTTCTACACCTCCGTGTCCCGGCCCGGCCGCGGGCAGCCCCGCTTCATGTCCGTGGGCTACGTGGACGACACGCAGTTCGTGCGGTTCGACAGCGACGCCGAGAGTCCGAGAGAGGAGCCGCGGGCGCCGTGGGTGGAGCAGGAGGGGCCGGAGTATTGGGACCGGAACACACGGATCTACAAGGCCAACACACAGACCTACCGAGAGAGCCTGCGGAACCTTCGCGGCTACTACAACCAGAGCGAGGCCGGGTCTCACACCCTCCAGAGGATGTACGGCTGCGACCTGGGACCCGACGGGCGCCTC…
Rhesus Macaque MHC v2	Mamu-A1*006:03	Mamu-A1*006g	MHC-A	GU592056	ATGGCGCCCCGAACCCTCCTCCTGGTGCTCTCCGGGGCGCTGGCCCTGACCCAGACCTGGGCCGGCTCCCACTCCATGAGGTATTTCTACACCTCCGTGTCCCGGCCCGGCCGCGGGCAGCCCCGCTTCATGTCCGTGGGCTACGTGGACGACACGCAGTTCGTGCGGTTCGACAGCGACGCCGAGAGTCCGAGAGAGGAGCCGCGGGCGCCGTGGGTGGAGCAGGAGGGGCCGGAGTATTGGGACCGGAACACACGGATCTACAAGGCCAACACACAGACCTACCGAGAGAGCCTGCGGAACCTTCGCGGCTACTACAACCAGAGCGAGGCCGGGTCTCACACCCTCCAGAGGATGGTTGGCTGCGACCTGGGACCCGACGGGCGCCTCCTCCGCGGG…
Rhesus Macaque MHC v2	Mamu-A1*006:04:01:01	Mamu-A1*006g	MHC-A	LR723024;LR743676	ATGGTGGTCATGGCGCCCCGAACCCTCCTCCTGGTGCTCTCCGGGGCGCTGGCCCTGACCCAGACCTGGGCCGGCTCCCACTCCATGAGGTATTTCTACACCTCCATGTCCCGGCCCGGCCGCGGGCAGCCCCGCTTCATGTCCGTGGGCTACGTGGACGACACGCAGTTCGTGCGGTTCGACAGCGACGCCGAGAGTCCGAGAGAGGAGCCGCGGGCGCCGTGGGTGGAGCAGGAGGGGCCGGAGTATTGGGACCGGAACACACGGATCTACAAGGCCGACACACAGACCTACCGAGAGAGCCTGCGGAACCTTCGCGGCTACTACAACCAGAGCGAGGCCGGGTCTCACACCCTCCAGAGGATGTACGGCTGCGACCTGGGACCCGACGGGCGCCTC…
Rhesus Macaque MHC v2	Mamu-A1*007:01:01:01	Mamu-A1*007g	MHC-A	U41832;LR701149	ATGGCGGTCATGGCGCCGCGAACCCTCCTCCTGGTGCTCTCAGGGGTCCTGGCCCTGACCGAGACCTGGGCGGGCTCCCACTCCATGAGGTATTTCTACACCTCCATGTCCCGGCCCGGCCGCGGGCAGCCCCGCTTCATCTCCGTGGGCTACGTGGACGACACGCAGTTCGTGCGGTTCGACAGCGACGCCGAGAGTCCGAGAGAGGAGCCGCGGGCGCCGTGGGTGGAGCAGGAGGGGCCGGAGTATTGGGACCGGAACACACGGATCTGCAAGGCCAACACACAGACCTACCGAGAGAGCCTGCGGAACCTGCTCCGCTACTACAACCAGAGCGAGGCGGGGTCTCACACCATCCAGAGGATGTACGGCTGCGACCTGGGGCCCGACGGGCGCCTC…
Rhesus Macaque MHC v2	Mamu-A1*007:02	Mamu-A1*007g	MHC-A	AF157397;LN899627	ATGGCGGTCATGGCGCCGCGAACCCTCCTCCTGGTGCTCTCAGGGGTCCTGGCCCTGACCGAGACCTGGGCGGGCTCCCACTCCATGAGGTATTTCTACACCTCCATGTCCCGGCCCGGCCGCGGGCAGCCCCGCTTCATCTCCGTGGGCTACGTGGACGACACGCAGTTCGTGCGGTTCGACAGCGACGCCGAGAGTCCGAGAGAGGAGCCGCGGGCGCCGTGGGTGGAGCAGGAGGGGCCGGAGTATTGGGACCGGAACACACGGATCTGCAAGGCCGACACACAGACCTACCGAGAGAGCCTGCGGAACCTGCTCCGCTACTACAACCAGAGCGAGGCGGGGTCTCACACCATCCAGAGGATGTACGGCTGCGACCTGGGGCCCGACGGGCGCCTC…
Rhesus Macaque MHC v2	Mamu-A1*007:03	Mamu-A1*007g	MHC-A	AJ542568	ATGGCGGTCATGGCGCCGCGAACCCTCCTCCTGGTGCTCTCAGGGGTCCTGGCCCTGACCGAGACCTGGGCGGGCTCCCACTCCATGAGGTATTTCTACACCTCCATGTCCCGGCCCGGCCGCGGGCAGCCCCGCTTCATCTCCGTGGGCTACGTGGACGACACGCAGTTCGTGCGGTTCGACAGCGACGCCGAGAGTCCGAGAGAGGAGCCGCGGGCGCCGTGGGTGGAGCAGGAGGGGCCGGAGTATTGGGACCGGAACACACGGATCTGCAAGGCCAACACACAGACCTACCGAGAGAGCCTGCGGAACCTGCTCCGCTACTACAACCAGAGCGAGGCGGGGTCTCACACCATCCAGAGGATGTACGGCTGCGACCTGGGGCCGGACGGGCGCCTC…
Rhesus Macaque MHC v2	Mamu-A1*007:04:01:01	Mamu-A1*007g	MHC-A	AM295897;EF394354;EU682510;LM607987;LR743685	ATGGCGGTCATGGCGCCCCGAACCCTCCTCCTGGTGCTCTCAGGGGTCCTGGCCCTGACCGAGACCTGGGCGGGCTCCCACTCCATGAGGTATTTCTACACCTCCATGTCCCGGCCCGGCCGCGGGCAGCCCCGCTTCATCTCCGTGGGCTACGTGGACGACACGCAGTTCGTGCGGTTCGACAGCGACGCCGAGAGTCCGAGAGAGGAGCCGCGGGCGCCGTGGGTGGAGCAGGAGGGGCCGGAGTATTGGGACCGGAACACACGGATCGCCAAGGCCGACACACAGACCTACCGAGAGAACCTGAGGACCCTGCTCCGCTACTACAACCAGAGCGAGGCGGGGTCTCACACCATCCAGAGGATGTACGGCTGCGACCTGGGGCCCGACGGGCGCCTC…
Rhesus Macaque MHC v2	Mamu-A1*007:05	Mamu-A1*007g	MHC-A	FN396403	GTGCTCTCAGGGGTCCTGGCCCTGACCGAGACCTGGGCGGGCTCCCACTCCATGAGGTATTTCTACACCTCCATGTCCCGGCCCGGCCGCGGGCAGCCCCGCTTCATCTCCGTGGGCTACGTGGACGACACGCAGTTTGTGCGGTGCGACAGCGACGCCGAGAGTCCGAGAGAGGAGCCGCGGGCGCCGTGGGTGGAGCAGGAGGGGCCGGAGTATTGGGACCGGAACACACGGATCTGCAAGGCCGACACACAGACCTACCGAGAGAACCTGCGGACCCTGCTACGCTACTACAACCAGAGCGAGGCGGGGTCTCACACCATCCAGAGGATGTACGGCTGCGACCTGGGGCCCGACGGGCGCCTCCTCCGCGGGTATGAACAGTCCGCCTACGACGGC…
Rhesus Macaque MHC v2	Mamu-A1*007:06	Mamu-A1*007g	MHC-A	AB540211	TGCTCTCAGGGGTCCTGGCCCTGACCGAGACCTGGGCGGGCTCCCACTCCATGAGGTATTTCTACACCTCCATGTCCCGGCCCGGCCGCGGGCAGCCCCGCTTCATCTCCGTGGGCTACGTGGACGACACGCAGTTCGTGCGGTTCGACAGCGACGCCGAGAGTCCGAGAGAGGAGCCGCGGGCGCCGTGGGTGGAGCAGGAGGGGCCGGAGTATTGGGACCGGAACACACGGATCTGCAAGGCCGACACACAGACCTACCGAGAGAGCCTGCGGAACCTGCTCCGCTACTACAACCAGAGCGAGGCGGGGTCTCACACCATCCAGAGGATGTACGGCTGCGACCTGGGGCCCGACGGGCGCCTCCTCCGCGGGTATGACCAGTCCGCCTACGACGGCA…
Rhesus Macaque MHC v2	Mamu-A1*007:07	Mamu-A1*007g	MHC-A	LN899662;KU850484	ATGGCGGTCATGGCGCCGCGAACCCTCCTCCTGGTGCTCTCAGGGGTCCTGGCCCTGACCGAGACCTGGGCGGGCTCCCACTCCATGAGGTATTTCTACACCTCCATGTCCCGGCCCGGCCGCGGGCAGCCCCGCTTCATCTCCGTGGGCTACGTGGACGACACGCAGTTCGTGCGGTTCGACAGCGACGCCGAGAGTCCGAGAGAGGAGCCGCGGGCGCCGTGGGTGGAGCAGGAGGGGCCGGAGTATTGGGACCGGAACACACGGATCTGCAAGGCCAACACACAGACCTACCGAGAGAGCCTGCGGAACCTGCTCCGCTACTACAACCAGAGCGAGGCGGGGTCTCACACCATCCAGAGGATGTACGGCTGCGACCTGGGGCCCGACGGGCGCCTC…
Rhesus Macaque MHC v2	Mamu-A1*007:08:01:01	Mamu-A1*007g	MHC-A	LR723025;LR743687	ATGGCGGTCATGGCGCCGCGAACCCTCCTCCTGGTGCTCTCAGGGGTCCTGGCCCTGACCGAGACCTGGGCGGGCTCCCACTCCATGAGGTATTTCTACACCTCCATGTCCCGGCCCGGCCGCGGGCAGCCCCGCTTCATCTCCGTGGGCTACGTGGACGACACGCAGTTTGTGCGGTTCGACAGCGACGCCGAGAGTCCGAGAGAGGAGCCGCGGGCGCCGTGGGTGGAGCAGGAGGGGCCGGAGTATTGGGACCGGAACACACGGATCTGCAAGGCCGACACACAGACCTACCGAGAGAACCTGCGGACCCTGCTACGCTACTACAACCAGAGCGAGGCGGGGTCTCACACCATCCAGAGGATGTACGGCTGCGACCTGGGGCCCGACGGGCGCCTC…
Rhesus Macaque MHC v2	Mamu-A1*008:01:01:01	Mamu-A1*008g	MHC-A	AF243179;LN899628;LR699573	ATGGTGGTCATGGCGCCCCGAACCCTCCTCCTGGTGCTCTCCGGGGCGCTGGCCCTGACCCAGACCTGGGCCGGCTCGCACTCCTTGAGGTATTTCTACACCGCCGTGTCCCGGCCCGGCCGCGGGCAGCCCCGCTTCATCTCCGTGGGCTACGTGGACGACACGCAGTTCGTGCGGTTCGACAGCGACGCCGAGAGTCCGAGAGAGGAGCCGCGGGCGCCGTGGGTGGAGCAGGAGGGGCCGGAGTATTGGGACCGGAACACACGGATCTACAAGGCCGCGACACAGAACTACCGAGAGGGCCTGCAGAACCTGCGCGGCTACTACAACCAGAGCGAGGCCGGGTCCCACACCTACCAGACGATGTACGGCTGCGACCTGGGGCCAGACGGGCGCCTC…
Rhesus Macaque MHC v2	Mamu-A1*008:01:02	Mamu-A1*008g	MHC-A	AB430443;FN396401	GTGCTCTCCGGGGCGCTGGCCCTGACCCAGACCTGGGCCGGCTCGCACTCCTTGAGGTATTTCTACACCGCCGTGTCCCGGCCCGGCCGCGGGCAGCCCCGCTTCATCTCCGTGGGCTACGTGGACGACACGCAGTTCGTGCGGTTCGACAGCGACGCCGAGAGTCCGAGAGAGGAGCCGCGGGCGCCGTGGGTGGAGCAGGAGGGGCCGGAGTATTGGGACCGGAACACACGGATCTACAAGGCCGCGACACAGAACTACCGAGAGGGCCTGCAGAACCTGCGCGGCTACTACAACCAGAGCGAGGCCGGGTCCCACACCTACCAGACGATGTACGGCTGCGACCTGGGGCCAGACGGGCGCCTCCTCCGCGGGTATGACCAGTCCGCCTACGACGGC…
Rhesus Macaque MHC v2	Mamu-A1*008:01:03	Mamu-A1*008g	MHC-A	AB496711	TGCTCTCCGGGGCCCTGGCCCTGACCCAGACCTGGGCCGGCTCGCACTCCTTGAGGTATTTCTACACCGCCGTGTCCCGGCCCGGCCGCGGGCAGCCCCGCTTCATCTCCGTGGGCTACGTGGACGACACGCAGTTCGTGCGGTTCGACAGCGACGCCGAGAGTCCGAGAGAGGAGCCGCGGGCGCCGTGGGTGGAGCAGGAGGGGCCGGAGTATTGGGACCGGAACACACGGATCTACAAGGCCGCGACACAGAACTACCGAGAGGGCCTGCAGAACCTGCGCGGCTACTACAACCAGAGCGAGGCCGGGTCCCACACCTACCAGACGATGTACGGCTGCGACCTGGGGCCAGACGGGCGCCTCCTCCGCGGGTATGACCAGTCCGCCTACGACGGCA…
Rhesus Macaque MHC v2	Mamu-A1*008:01:04	Mamu-A1*008g	MHC-A	LT707743	ATGGTGGTCATGGCGCCCCGAACCCTCCTCCTGGTGCTCTCCGGGGCGCTGGCCCTGACCCAGACCTGGGCCGGCTCGCACTCCTTGAGGTATTTCTACACCGCCGTGTCCCGGCCCGGCCGCGGGCAGCCCCGCTTCATCTCCGTGGGCTACGTGGACGACACGCAGTTCGTGCGGTTCGACAGCGACGCCGAGAGTCCGAGAGAGGAGCCGCGGGCGCCGTGGGTGGAGCAGGAGGGGCCGGAGTATTGGGACCGGAACACACGGATCTACAAGGCCGCGACACAGAACTACCGAGAGGGCCTGCAGAACCTGCGCGGCTACTACAACCAGAGCGAGGCCGGGTCCCACACCTACCAGACGATGTACGGCTGCGACCTGGGACCCGACGGGCGCCTC…
Rhesus Macaque MHC v2	Mamu-A1*008:02	Mamu-A1*008g	MHC-A	LT622966	ATGGCGCCCCGAACCCTCCTCCTGGTGCTCTCCGGGGCGCTGGCCCTGACCCAGACCTGGGCCGGCTCGCACTCCTTGAGGTATTTCTACACCGCCGTGTCCCGGCCCGGCCGCGGGCAGCCCCGCTTCATCTCCGTGGGCTACGTGGACGACACGCAGTTCGTGCGGTTCGACAGCGACGCCGAGAGTCCGAGAGAGGAGCCGCGGGCGCCGTGGGTGGAGCAGGAGGGGCCGGAGTATTGGGACCGGAACACACGGATCTACAAGGCCGCGACACAGAACTACCGAGAGGGCCTGCAGAACCTGCGCGGCTACTACAACCAGAGCGAGGCCGGGTCCCACACCTACCAGACGATGTACGGCTGCGACCTGGGGCCAGACGGGCGCCTCCTCCGCGGG…
Rhesus Macaque MHC v2	Mamu-A1*008:03:01:01	Mamu-A1*008g	MHC-A	LT908834;LR989604	ATGGTGGTCATGGCGCCCCGAACCCTCCTCCTGGTGCTCTCCGGGGCGCTGGCCCTGACCCAGACCTGGGCCGGCTCGCACTCCTTGAGGTATTTCTACACCGCCGTGTCCCGGCCCGGCCGCGGGCAGCCCCGCTTCATCTCCGTGGGCTACGTGGACGACACGCAGTTCGTGCGGTTCGACAGCGACGCCGAGAGTCCGAGAGAGGAGCCGCGGGCGCCGTGGGTGGAGCAGGAGGGGCCGGAGTATTGGGACCGGAACACACGGATCTACAAGGCCGCGACACAGAACTACCGAGAGGGCCTGCAGAACCTGCGCAGCTACTACAACCAGAGCGAGGCCGGGTCCCACACCTACCAGACGATGTACGGCTGCGACCTGGGGCCAGACGGGCGCCTC…
Rhesus Macaque MHC v2	Mamu-A1*008:04	Mamu-A1*008g	MHC-A	LR700219	ATGGTGGTCATGGCGCCCCGAACCCTCCTCCTGGTGCTCTCCGGGGCGCTGGCCCTGACCCAGACCTGGGCCGGCTCGCACTCCTTGAGGTATTTCTACACCGCCGTGTCCCGGCCCGGCCGCGGGCAGCCCCGCTTCATCTCCGTGGGCTACGTGGACGACACGCAGTTCGTGCGGTTCGACAGCGACGCCGAGAGTCCGAGAGAGGAGCCGCGGGCGCCGTGGGTGGAGCAGGAGGGGCCGGAGTATTGGGACCGGAACACACGGATCTACAAGGCCGCGACACAGAACTACCGAGAGGGCCTGCGGAACCTTCGCGGCTACTACAACCAGAGCGAGGCCGGGTCCCACACCTACCAGACGATGTACGGCTGCGACCTGGGGCCAGACGGGCGCCTC…
Rhesus Macaque MHC v2	Mamu-A1*008:05	Mamu-A1*008g	MHC-A	LR723026	ATGGTGGTCATGGCGCCCCGAACCCTCCTCCTGGTGCTCTCCGGGGCGCTGGCCCTGACCCAGACCTGGGCCGGCTCCCACTCCATGAGGTATTTCTACACCGCCGTGTCCCGGCCCGGCCGCGGGCAGCCCCGCTTCATCTCCGTGGGCTACGTGGACGACACGCAGTTCGTGCGGTTCGACAGCGACGCCGAGAGTCCGAGAGAGGAGCCGCGGGCGCCGTGGGTGGAGCAGGAGGGGCCGGAGTATTGGGACCGGAACACACGGATCTACAAGGCCGCGACACAGAACTACCGAGAGGGCCTGCAGAACCTGCGCGGCTACTACAACCAGAGCGAGGCCGGGTCCCACACCTACCAGACGATGTACGGCTGCGACCTGGGGCCAGACGGGCGCCTC…
Rhesus Macaque MHC v2	Mamu-A1*008:06:01:01	Mamu-A1*008g	MHC-A	LR989606	GTCATGGCGCCCCGAACCCTCCTCCTGGTGCTCTCCGGGGCGCTGGCCCTGACCCAGACCTGGGCCGGCTCGCACTCCTTGAGGTATTTCTACACCGCCGTGTCCCGGCCCGGCCGCGGGCAGCCCCGCTTCATCTCCGTGGGCTACGTGGACGACACGCAGTTCGTGCGGTTCGACAGCGACGCCGAGAGTCCGAGAGAGGAGCCGCGGGCGCCGTGGGTGGAGCAGGAGGGGCCGGAGTATTGGGACCGGAACACACGGATCTACAAGGCCGCGACACAGAACTACCGAGAGGGCCTGCAGAACCTGCGCGGCTACTACAACCAGAGCGAGGCCGGGTCCCACACACTCCAGACGATGTACGGCTGCGACCTGGGGCCAGACGGGCGCCTCCTCCGC…
Rhesus Macaque MHC v2	Mamu-A1*009:01	Mamu-A1*009g	MHC-A	GQ902075	ATGGCGGTCATGGCGCCCCGAACCCTCCTCCTGGTGCTCTCAGGGGCCCTGGCTCTGACCCAGACCTGGGCCGGCTCGCACTCCTTGAGGTATTTCTACACCTCCATGTCCCGGCCCGGCCGCGGGCAGCCCCGCTTCATCGCCGTGGGCTACGTGGACTACACGCAGTTCGTGCGGTTCGACAGCGACGCCGAAAGTCCGAGAGAGGAGCCGCGGGCGCCGTGGGTGGAGCAGGAGGGGCCGGAGTATTGGGACCGGAACACACGGATCTACAAGGCCGAAACACAGACCTACCGAGAGAGCCTGCGGAACCTGCGCGGCTACTACAACCAGAGCGAGGCCGGGTCTCACACCATCCAGGAGATGTACGGCTGCGACCTGGGGCCCGACGGGCGCCTC…
Rhesus Macaque MHC v2	Mamu-A1*010:01:01:01	Mamu-A1*010g	MHC-A	EF580139;AM295894;LM607988;LR743677	ATGGCGATCATGGCGCCCCGAACCCTCCTCCTGGTGCTCTCCGGGGCGCTGGCCCTGACCCAGACCTGGGCCGGCTCCCACTCCATGAGGTATTTCTACACCTCCGTGTCCCGGCCCGGCCGCGGGCAGCCCCGCTTCATCTCCGTGGGCTACGTGGACGACACGCAGTTCGTGCGGTTCGACAGCGACGCCGAGAGTCCGAGGATGGAGCCGCGGGCGCCGTGGGTGGAGCAGGAGGGGCCGGAGTATTGGGACCGGGAGACACAGAAAATGAAGACCGAGACACAGACCTACCGAGGGAACCTGGGGACCCTGCTCCGCTACTACAACCAGAGCGAGGCCGGGTCTCACACCATCCAGACGATGTACGGCTGCGACCTGGGACCCGACGGGCGCCTC…
Rhesus Macaque MHC v2	Mamu-A1*010:02	Mamu-A1*010g	MHC-A	AM295895;LM607989	ATGGCGATCATGGCGCCCCGAACCCTCCTCCTGGTGCTCTCCGGGGCGCTGGCCCTGACCCAGACCTGGGCCGGCTCGCACTCCATGAGGTATTTCTACACCTCCATGTCCCGGCCCGGCCGCGGGCAGCCCCGCTTCATCTCCGTGGGCTACGTGGACGACACGCAGTTCGTGCGGTTCGACAGCGACGCCGAGAGTCCGAGGATGGAGCCGCGGGCGCCGTGGGTGGAGCAGGAGGGGCCGGAGTATTGGGACCGGGAGACACAGAAAATGAAGACCGAGACACAGATCTACCGAGGGAACCTGGGGAACCTGCTCCGCTACTACAACCAGAGCGAGGCCGGGTCTCACACCATCCAGACGATGTACGGCTGCGACCTGGGACCCGACGGGCGCCTC…
Rhesus Macaque MHC v2	Mamu-A1*010:03	Mamu-A1*010g	MHC-A	LT546125;LM607990	ATGGCGATCATGGCGCCCCGAACCCTCCTCCTGGTGCTCTCCGGGGCGCTGGCCCTGACCCAGACCTGGGCCGGCTCGCACTCCATGAGGTATTTCTACACCTCCATGTCCCGGCCCGGCCGCGGGCAGCCCCGCTTCATCTCCGTGGGCTACGTGGACGACACGCAGTTCGTGCGGTTCGACAGCGACGCCGAGAGTCCGAGGATGGAGCCGCGGGCGCCGTGGGTGGAGCAGGAGGGGCCGGAGTATTGGGACCGGGAGACACAGAACATGAAGACCGAGACACAGATCTACCGAGGGAACCTGGGGAACCTGCTCCGCTACTACAACCAGAGCGAGGCCGGGTCTCACACCATCCAGACGATGTACGGCTGCGACCTGGGACCCGACGGGCGCCTC…
Rhesus Macaque MHC v2	Mamu-A1*010:04	Mamu-A1*010g	MHC-A	LR700220	ATGGCGATCATGGCGCCCCGAACCCTCCTCCTGGTGCTCTCCGGGGCGCTGGCCCTGACCCAGACCTGGGCCGGCTCGCACTCCATGAGGTATTTCTACACCTCCATGTCCCGGCCCGGCCGCGGGCAGCCCCGCTTCATCTCCGTGGGCTACGTGGACGACACGCAGTTCGTGCGGTTCGACAGCGACGCCGAGAGTCCGAGGATGGAGCCGCGGGCGCCGTGGGTGGAGCAGGAGGGGCCGGAGTATTGGGACCGGGAGACACAGAACATGAAGACCGAGACACAGATCTACCGAGGGAACCTGGGGAACCTGCTCCGCTACTACAACCAGAGCGAGGCCGGGTCTCACACCATCCAGACGATGTACGGCTGCGACCTGGGACCCGACGGGCGCCTC…
Rhesus Macaque MHC v2	Mamu-A1*011:01:01:01	Mamu-A1*011g	MHC-A	AJ542579;AF199357;LR701151	ATGGCGATCATGGCGCCCCGGACCCTCCTCCTGGTGCTCTCCGGGGCCCTGGCCCTGACCCAGACCTGGGCCGGCTCCCACTCCATGAGGTATTTCCACACCGCCGTGTCCCGGCCCGGCCGCGGGGAGCCCCGCTTCTTCACCGTGGGCTACGTGGACGACACGCAGTTCGTGCGGTTCGACAGCGACGCCGCGAGTCCGAGAAAGGAGCCGCGGGCGCCGTGGGTGGAGCAGGAGGGGCCGGAGTATTGGGACCGGGAGACACGGATCTCCAAGGCCAACACACAGACCTACCGAGAGAACCTGCGGACCGCGCTCCGCTACTACAACCAGAGCGAGGCCGGGTCTCACACCTTCCAGACGATGTACGGCTGCGACCTGGGGCCCGACGGGCGCCTC…
Rhesus Macaque MHC v2	Mamu-A1*011:01:01:02	Mamu-A1*011g	MHC-A	OW995933	ATGGCGATCATGGCGCCCCGGACCCTCCTCCTGGTGCTCTCCGGGGCCCTGGCCCTGACCCAGACCTGGGCCGGCTCCCACTCCATGAGGTATTTCCACACCGCCGTGTCCCGGCCCGGCCGCGGGGAGCCCCGCTTCTTCACCGTGGGCTACGTGGACGACACGCAGTTCGTGCGGTTCGACAGCGACGCCGCGAGTCCGAGAAAGGAGCCGCGGGCGCCGTGGGTGGAGCAGGAGGGGCCGGAGTATTGGGACCGGGAGACACGGATCTCCAAGGCCAACACACAGACCTACCGAGAGAACCTGCGGACCGCGCTCCGCTACTACAACCAGAGCGAGGCCGGGTCTCACACCTTCCAGACGATGTACGGCTGCGACCTGGGGCCCGACGGGCGCCTC…
Rhesus Macaque MHC v2	Mamu-A1*011:02	Mamu-A1*011g	MHC-A	EF580140;AM295896	ATGGCGATCATGGCGCCCCGGACCCTCCTCCTGGTGCTCTCCGGGGCCCTGGCCCTGACCCAGACCTGGGCCGGCTCCCACTCCATGAGGTATTTCTACACCGCCGTGTCCCGGCCCGGCCGCGGGGAGCCCCGCTTCTTCACCGTGGGCTACGTGGACGACACGCAGTTCGTGCGGTTCGACAGCGACGCCGCGAGTCCGAGAAAGGAGCCGCGGGCGCCGTGGGTGGAGCAGGAGGGGCCGGAGTATTGGGACCGGGAGACACGGATCTCCAAGGCCAACACACAGACCTACCGAGAGAACCTGCGGACCGCGCTCCGCTACTACAACCAGAGCGAGGCCGGGTCTCACACCTTCCAGAAGATGTACGGCTGCGACCTGGGACCCGACGGGCGCCTC…
Rhesus Macaque MHC v2	Mamu-A1*011:03:01:01	Mamu-A1*011g	MHC-A	EF580154;LR743678	ATGGCGATCATGGCGCCCCGGACCCTCCTCCTGGTGCTCTCCGGGGCCCTGGCCCTGACCCAGACCTGGGCCGGCTCCCACTCCATGAGGTATTTCCACACCGCCGTGTCCCGGCCCGGCCGCGGGGAGCCCCGCTTCTTCACCGTGGGCTACGTGGACGACACGCAGTTCGTGCGGTTCGACAGCGACGCCGCGAGTCCGAGAAAGGAGCCGCGGGCGCCGTGGGTGGAGCAGGAGGGGCCGGAGTATTGGGACCGGGAGACACGGATCTCCAAGGCCAACACACAGACCTACCGAGAGAACCTGCGGACCGCGCTCCGCTACTACAACCAGAGCGAGGCCGGGTCTCACACCTTCCAGACGATGTACGGCTGCGACCTGGGGCCCGACGGGCGCCTC…
Rhesus Macaque MHC v2	Mamu-A1*011:04:01:01	Mamu-A1*011g	MHC-A	LR723027;LR743679	ATGGCGATCATGGCTCCGCGGACCCTCCTCCTGGTGCTCTCCGGGGCCCTGGCCCTGACCCAGACCTGGGCCGGCTCGCACTCCATGAGGTATTTCTACACCGCCGTGTCCCGGCCCGGCCGCGGGCAGCCCCGCTTCTTCACCGTGGGCTACGTGGACGACACGCAGTTCGTGCGGTTCGACAGCGACGCCGCGAGTCCGAGAAAGGAGCCGCGGGCGCCGTGGGTGGAGCAGGAGGGGCCGGAGTATTGGGACCGGGAGACACGGATCTCCAAGGCCAACACACAGACCTACCGAGAGAACCTGCGGACCGCGCTCCGCTACTACAACCAGAGCGAGGCCGGGTCTCACACCATCCAGACGATGTACGGCTGCGACCTGGGGCCCGACGGGCGCCTC…
Rhesus Macaque MHC v2	Mamu-A1*012:01:01:01	Mamu-A1*012g	MHC-A	AF157398;LR701152	ATGGCGGTCATGGCGCCCCGAACCCTCCTCCTGGTGCTCTCAGGGGTCCTGGCCCTGACCCAGACCCGGGCGGGCTCCCACTCCATGAGGTATTTCTACACCTCCATGTCCCGGCCCGGCCGCGGGCAGCCCCGCTTCATCGCCGTGGGCTACGTGGACGACACGCAGTTCGTGCGGTTCGACAGCGACGCCGCGAGCCAAAGGATGGAGCCGCGGGCGCCGTGGGTGGAGCAGGAGGGTCCAGAGTATTGGGACCGGGAGACACGGAACATGAAGACCGCGACACAGACCTACCGAGAGAGCCTGCGGAACCTGCGCGGCTACTACAACCAGAGCGAGGCCGGGTCTCACACCTTCCAGAGGATGTACGGCTGCGACCTGGGACCCGACGGGCGCCTC…
Rhesus Macaque MHC v2	Mamu-A1*012:02	Mamu-A1*012g	MHC-A	HG813256;KF855141	ATGGCGGTCATGGCGCCCCGAACCCTCCTCCTGGTGCTCTCAGGGGTCCTGGCCCTGACCCAGACCCGGGCGGGCTCCCACTCCATGAGGTATTTCTACACCTCCATGTCCCGGCCCGGCCGCGGGCAGCCCCGCTTCATCGCCGTGGGCTACGTGGACGACACGCAGTTCGTGCGGTTCGACAGCGACGCCGCGAGCCAAAGGATGGAGCCGCGGGCGCCGTGGGTGGAGCAGGAGGGTCCAGAGTATTGGGACCGGGAGACACGGATCATGAAGGCCGACACACAGAGCTACCGAGAGAGCCTGCGGAACCTGCGCGGCTACTACAACCAGAGCGAGGCCGGGTCTCACACCTACCAGACGATGTACGGCTGCGACCTGGGGCCCGACGGGCGCCTC…
Rhesus Macaque MHC v2	Mamu-A1*015:01	Mamu-A1*015g	MHC-A	AB551785	TGCTCTCAGGGGTCCTGGCCCTGACCCAGACCCGGGCAGGCTCCCACTCCATGAGGTATTTCTACACCTCCATGTCCCGGCCCGGCCGCGGGCAGCCCCGCTTCATCGCCGTGGGCTACGTGGACGACACGCAGTTCGTGCGGTTCGACAGCGACGCCGCGAGCCAAAGGATGGAGCCGCGGGCGCCGTGGGTGGAGCAGGAGGGTCCAGAGTATTGGGACTCGCAGACACGGATCATGAAGGCCGACACACAGACCTACCGAGAGAACCTGCGGACCCTGCGCGGCTACTACAACCAGAGCGAGGCCGGGTCTCACACCATCCAGAGGATGTACGGCTGCGACCTGGGGCCCGACGGGCGCCTCCTCCGCGGGTATCACCAGCACGCCTACGACGGCA…
Rhesus Macaque MHC v2	Mamu-A1*016:01:01:01	Mamu-A1*016g	MHC-A	AJ542572;LN899629;LR701153	ATGGCGGTCATGGCGCCCCGAACCCTCCTCCTGGTGCTCTCAGGGGCCCTGGCCCTGACCCAGACCCGGGCAGGCTCGCACTCCATGAGGTATTTCTACACCTCCATGTCCCGGCCCGGCCGCTGGGAGCCCCGCTTCATCGCCGTGGGCTACGTGGACGACACGCAGTTCGTGCGGTTCGACAGCGACGCCGAGAGCCAGAGGATGGAGCCGCGGGCGCCGTGGGTGGAGCAGGAGGGTCCAGAGTATTGGGACCGGAACACACGGTACATTAAGGCCGAGACACAGAATGCCCCAGTGAACCTGCGGACCCTGCTCCGCTACTACAACCAGAGCGAGGCCGGGTCTCACACCATCCAGAGGATGTACGGCTGCGACCTGGGACCCGACGGGCGCCTC…
Rhesus Macaque MHC v2	Mamu-A1*016:02:01:01	Mamu-A1*016g	MHC-A	LR655883;LR723028;LR743681	ATGGCGGTCATGGCGCCCCGAACCCTCCTCCTGGTGCTCTCAGGGGCCCTGGCCCTGACCCAGACCCGGGCAGGCTCGCACTCCATGAGGTATTTCTACACCTCCATGTCCCGGCCCGGCCGCGGGGAGCCCCGCTTCATCGCCGTGGGCTACGTGGACGACACGCAGTTCGTGCGGTTCGACAGCGACGCCGAGAGCCAGAGGATGGAGCCGCGGGCGCCGTGGGTGGAGCAGGAGGGTCCAGAGTATTGGGACCGGAACACACGGTACATTAAGGCCGAGACACAGAATGCCCCAGTGAACCTGCGGACCCTGCTCCGCTACTACAACCAGAGCGAGGCCGGGTCTCACACCATCCAGAGGATGTACGGCTGCGACCTGGGACCCGACGGGCGCCTC…
Rhesus Macaque MHC v2	Mamu-A1*018:01:01:01	Mamu-A1*018g	MHC-A	AM295898;LM607991;LN899630;LR743680	ATGGCGGTCATGGCGCCCCGAACCCTCCTCCTGGTGCTCTCAGGGGTACTGGCCCTGACCCAGACCCGGGCCGGCTCGCACTCCATGAGGTATTTCTACACCTCCGTGTCCCGGCCCGGCCGCGGGCAGCCCCGCTTCATCGCCGTGGGCTACGTGGACGACACGCAGTTCGTGCGGTTCGACAGCGACGCCGAGAGTCCGAGGATGGAGCCACGGGCGCCGTGGGTGGAGCAGGAGGGGCCGGAGTATTGGGAAGAGGAGACACGGATCTCCAAGGCCAACACACAGACCTACCGAGAGAGCCTGCGGAACCTTCGCGGCTACTACAACCAGAGCGAGGCCGGGTCTCACACCTTCCAGAGGATGTTCGGCTGCGACCTGGGACCCGACGGGCGCCTC…
Rhesus Macaque MHC v2	Mamu-A1*018:01:01:02	Mamu-A1*018g	MHC-A	LR743682	ATGGCGGTCATGGCGCCCCGAACCCTCCTCCTGGTGCTCTCAGGGGTACTGGCCCTGACCCAGACCCGGGCCGGCTCGCACTCCATGAGGTATTTCTACACCTCCGTGTCCCGGCCCGGCCGCGGGCAGCCCCGCTTCATCGCCGTGGGCTACGTGGACGACACGCAGTTCGTGCGGTTCGACAGCGACGCCGAGAGTCCGAGGATGGAGCCACGGGCGCCGTGGGTGGAGCAGGAGGGGCCGGAGTATTGGGAAGAGGAGACACGGATCTCCAAGGCCAACACACAGACCTACCGAGAGAGCCTGCGGAACCTTCGCGGCTACTACAACCAGAGCGAGGCCGGGTCTCACACCTTCCAGAGGATGTTCGGCTGCGACCTGGGACCCGACGGGCGCCTC…
Rhesus Macaque MHC v2	Mamu-A1*018:02:01:01	Mamu-A1*018g	MHC-A	AM295899;FJ178829;KF791278;LM607994;LR743692	ATGGCGGTCATGGCGCCCCGAACCCTCCTCCTGGTGCTCTCAGGGGCCCTGGCTCTGACCCAGACCCGGGCGGGCTCGCACTCCATGAGGTATTTCTACACCGCCGTGTCCCGGCCCGGCCGCGGGCAGCCCCGCTTCATCTCCGTGGGCTACGTGGACGACACGCAGTTCGTGCGGTTCGACAGCGACGCCGAGAGTCCGAGAGAGGAGCCGCGGGCGCCGTGGGTGGAGCAGGAGGGGCCGGAGTATTGGGAAGAGGAGACACGGATCTCCAAGGCCAACACACAGACCTACCGAGAGAGCCTGCGGAACCTTCGCGGCTACTACAACCAGAGCAAGGCCGGGTCTCATACCTTCCAGAGGATGTACGGCTGCGACCTGGGGCCCGACGGGCGCCTC…
Rhesus Macaque MHC v2	Mamu-A1*018:02:01:02	Mamu-A1*018g	MHC-A	LR743683	ATGGCGGTCATGGCGCCCCGAACCCTCCTCCTGGTGCTCTCAGGGGCCCTGGCTCTGACCCAGACCCGGGCGGGCTCGCACTCCATGAGGTATTTCTACACCGCCGTGTCCCGGCCCGGCCGCGGGCAGCCCCGCTTCATCTCCGTGGGCTACGTGGACGACACGCAGTTCGTGCGGTTCGACAGCGACGCCGAGAGTCCGAGAGAGGAGCCGCGGGCGCCGTGGGTGGAGCAGGAGGGGCCGGAGTATTGGGAAGAGGAGACACGGATCTCCAAGGCCAACACACAGACCTACCGAGAGAGCCTGCGGAACCTTCGCGGCTACTACAACCAGAGCAAGGCCGGGTCTCATACCTTCCAGAGGATGTACGGCTGCGACCTGGGGCCCGACGGGCGCCTC…
Rhesus Macaque MHC v2	Mamu-A1*018:02:01:03	Mamu-A1*018g	MHC-A	LR743684	ATGGCGGTCATGGCGCCCCGAACCCTCCTCCTGGTGCTCTCAGGGGCCCTGGCTCTGACCCAGACCCGGGCGGGCTCGCACTCCATGAGGTATTTCTACACCGCCGTGTCCCGGCCCGGCCGCGGGCAGCCCCGCTTCATCTCCGTGGGCTACGTGGACGACACGCAGTTCGTGCGGTTCGACAGCGACGCCGAGAGTCCGAGAGAGGAGCCGCGGGCGCCGTGGGTGGAGCAGGAGGGGCCGGAGTATTGGGAAGAGGAGACACGGATCTCCAAGGCCAACACACAGACCTACCGAGAGAGCCTGCGGAACCTTCGCGGCTACTACAACCAGAGCAAGGCCGGGTCTCATACCTTCCAGAGGATGTACGGCTGCGACCTGGGGCCCGACGGGCGCCTC…
Rhesus Macaque MHC v2	Mamu-A1*018:02:01:04	Mamu-A1*018g	MHC-A	LR743689	ATGGCGGTCATGGCGCCCCGAACCCTCCTCCTGGTGCTCTCAGGGGCCCTGGCTCTGACCCAGACCCGGGCGGGCTCGCACTCCATGAGGTATTTCTACACCGCCGTGTCCCGGCCCGGCCGCGGGCAGCCCCGCTTCATCTCCGTGGGCTACGTGGACGACACGCAGTTCGTGCGGTTCGACAGCGACGCCGAGAGTCCGAGAGAGGAGCCGCGGGCGCCGTGGGTGGAGCAGGAGGGGCCGGAGTATTGGGAAGAGGAGACACGGATCTCCAAGGCCAACACACAGACCTACCGAGAGAGCCTGCGGAACCTTCGCGGCTACTACAACCAGAGCAAGGCCGGGTCTCATACCTTCCAGAGGATGTACGGCTGCGACCTGGGGCCCGACGGGCGCCTC…
Rhesus Macaque MHC v2	Mamu-A1*018:03:01:01	Mamu-A1*018g	MHC-A	AM295900;GQ902071;LR743716	ATGGCGGTCATGGCGCCCCGAACCCTCCTCCTGGTGCTCTCAGGGGCCCTGGCTCTGACCCAGACCTGGGCCGGCTCGCACTCCATGAGGTATTTCTACACCTCCGTGTCCCGGCCCGGCCGCGGGCAGCCCCGCTTCATCGCCGTGGGCTACGTGGACGACACGCAGTTCGTGCGGTTCGACAGCGACGCCGAGAGTCCGAGGACGGAGCCACGGGCGCCGTGGGTGGAGCAGGAGGGGCCGGAGTATTGGGAAGAGGAGACACGGATCTCCAAGGCCAACACACAGACCTACCGAGAGAGCCTGCGGAACCTTCGCGGCTACTACAACCAGAGCGAGGCCGGGTCTCACACCTTCCAGAGGATGTACGGCTGCGACCTGGGACCCGACGGGCGCCTC…
Rhesus Macaque MHC v2	Mamu-A1*018:03:01:02	Mamu-A1*018g	MHC-A	LR743688	ATGGCGGTCATGGCGCCCCGAACCCTCCTCCTGGTGCTCTCAGGGGCCCTGGCTCTGACCCAGACCTGGGCCGGCTCGCACTCCATGAGGTATTTCTACACCTCCGTGTCCCGGCCCGGCCGCGGGCAGCCCCGCTTCATCGCCGTGGGCTACGTGGACGACACGCAGTTCGTGCGGTTCGACAGCGACGCCGAGAGTCCGAGGACGGAGCCACGGGCGCCGTGGGTGGAGCAGGAGGGGCCGGAGTATTGGGAAGAGGAGACACGGATCTCCAAGGCCAACACACAGACCTACCGAGAGAGCCTGCGGAACCTTCGCGGCTACTACAACCAGAGCGAGGCCGGGTCTCACACCTTCCAGAGGATGTACGGCTGCGACCTGGGACCCGACGGGCGCCTC…
Rhesus Macaque MHC v2	Mamu-A1*018:03:01:03	Mamu-A1*018g	MHC-A	LR743718	ATGGCGGTCATGGCGCCCCGAACCCTCCTCCTGGTGCTCTCAGGGGCCCTGGCTCTGACCCAGACCTGGGCCGGCTCGCACTCCATGAGGTATTTCTACACCTCCGTGTCCCGGCCCGGCCGCGGGCAGCCCCGCTTCATCGCCGTGGGCTACGTGGACGACACGCAGTTCGTGCGGTTCGACAGCGACGCCGAGAGTCCGAGGACGGAGCCACGGGCGCCGTGGGTGGAGCAGGAGGGGCCGGAGTATTGGGAAGAGGAGACACGGATCTCCAAGGCCAACACACAGACCTACCGAGAGAGCCTGCGGAACCTTCGCGGCTACTACAACCAGAGCGAGGCCGGGTCTCACACCTTCCAGAGGATGTACGGCTGCGACCTGGGACCCGACGGGCGCCTC…
Rhesus Macaque MHC v2	Mamu-A1*018:04	Mamu-A1*018g	MHC-A	EF580152;LM607995	ATGGCGGTCATGGCGCCCCGAACCCTCCTCCTGGTGCTCTCAGGGGCCCTGGCTCTGACCCAGACCTGGGCCGGCTCGCACTCCATGAGGTATTTCTACACCTCCGTGTCCCGGCCCGGCCGCGGGCAGCCCCGCTTCATCGCCGTGGGCTACGTGGACGACACGCAGTTCGTGCGGTTCGACAGCGACGCCGAGAGTCCGAGGACGGAGCCACGGGCGCCGTGGATGGAGCAGGAGGGGCCGGAGTATTGGGAAGAGCAGACACGGATCGCCAAGGCCAACACACAGACCTACCGAGAGAGCCTGCGGAACCTTCGCGGCTACTACAACCAGAGCGAGGCCGGGTCTCACACCTTCCAGAGGATGTACGGCTGCGACCTGGGACCCGACGGGCGCCTC…
Rhesus Macaque MHC v2	Mamu-A1*018:05:01:01	Mamu-A1*018g	MHC-A	EU305653;LR700221;LR743719	ATGGCGGTCATGGCGCCCCGAACCCTCCTCCTGGTGCTCTCAGGGGTACTGGCCCTGACCCAGACCCGGGCCGGCTCGCACTCCATGAGGTATTTCTACACCTCCGTGTCCCGGCCCGGCCGCGGGCAGCCCCGCTTCATCGCCGTGGGCTACGTGGACGACACGCAGTTCGTGCGGTTCGACAGCGACGCCGAGAGTCCGAGGATGGAGCCACGGGCGCCGTGGGTGGAGCAGGAGGGGCCGGAGTATTGGGAAGAGGAGACACGGATCTCCAAGGCCAACACACAGACCTACCGAGAGAGCCTGCGGAACCTTCGCGGCTACTACAACCAGAGCGAGGCCGGGTCTCACACCTTCCAGAGGATGTTCGGCTGCGACCTGGGACCCGACGGGCGCCTC…
Rhesus Macaque MHC v2	Mamu-A1*018:06	Mamu-A1*018g	MHC-A	EU551176	ATGGCGCCCCGAACCCTCCTCCTGGTGCTCTCAGGGGCCCTGGCTCTGACCCAGACCTGGGCCGGCTCGCACTCCATGAGGTATTTCTACACCTCCGTGTCCCGGCCCGGCCGCGGGCAGCCCCGCTTCATCGCCGTGGGCTACGTGGACGACACGCAGTTCGTGCGGTTCGACAGCGACGCCGAGAGTCCGAGGACGGAGCCACGGGCGCCGTGGGTGGAGCAGGAGGGGCCGGAGTATTGGGAAGAGGAGACACGGATCTCCAAGGCCAACACACAGACCTACCGAGAGAGCCTGCGGAACCTTCGCGGCTACTACAACCAGAGCGAGGCCGGGTCTCACACCTTCCAGAGGATGTACGGCTGCGACCTGGGACCCGACGGGCGCCTCCTCCGCGTA…
Rhesus Macaque MHC v2	Mamu-A1*018:07	Mamu-A1*018g	MHC-A	AB444928	GCTCTCAGGGGCCCTGGCTCTGACCCAGACCCGGGCGGGCTCGCACTCCATGAGGTATTTCTACACCGCCGTGTCCCGGCCCGGCCGCGGGCAGCCCCGCTTCATCTCCGTGGGCTACGTGGACGACACGCAGTTCGTGCGGTTCGACAGCGACGCCGAGAGTCCGAGAGAGGAGCCGCGGGCGCCGTGGGTGGAGCAGGAGGGGCCGGAGTATTGGGAAGAGGAGACACGGATCTCCAAGGCCAACACACAGACCTACCGAGAGAGCCTGCGGAACCTTCGCGGCTACTACAACCAGAGCGAGGCCGGGTCTCATACCTTCCAGAGGATGTACGGCTGCGACCTGGGGCCCGACGGGCGCCTCGTCCGCGGATATAGCCAGCACGCCTACGACGGCAG…
Rhesus Macaque MHC v2	Mamu-A1*018:08:01:01	Mamu-A1*018g	MHC-A	AB444926;LT908835;LR701154	ATGGCGGTCATGGCGCCCCGAACCCTCCTCCTGGTGCTCTCAGGGGCCCTGGCTCTGACCCAGACCTGGGCCGGCTCGCACTCCATGAGGTATTTCTACACCTCCGTGTCCCGGCCCGGCCGCGGGCAGCCCCGCTTCATCTCCGTGGGCTACGTGGACGACACGCAGTTCGTGCGGTTCGACAGCGACGCCGCGAGCCAGAGGATGGAGCCGCGGGCGCCGTGGGTGGAGCAGGAGGGTCCGGAGTATTGGGAAGAGGAGACACGGATCTCAAAGGCCAACACACAGACCTACCGAGAGAGCCTGCGGAACCTTCGCGGCTACTACAACCAGAGCGAGGCCGGGTCTCACACCTTCCAGAGGATGTACGGCTGCGACCTGGGACCCGACGGGCGCCTA…
Rhesus Macaque MHC v2	Mamu-A1*018:09	Mamu-A1*018g	MHC-A	FN995437	GTGCTCTCAGGGGTACTGGCCCTGACCCAGACCCGGGCCGGCTCGCACTCCATGAGGTATTTCTACACCTCCGTGTCCCGGCCCGGCCGCGGGCAGCCCCGCTTCATCGCCGTGGGCTACGTGGACGACACGCAGTTCGTGCGGTTCGACAGCGACGCCGAGAGTCCGAGGATGGAGCCACGGGCGCCGTGGGTGGAGCAGGAGGGGCCGGAGTATTGGGAAGAGGAGACACGGATCTCCAAGGCCAACACACAGACCTACCGAGAGAGCCTGCGGAACCTTCGCGGCTACTACAACCAGAGCGAGGCCGGGTCTCACACCTTCCAGAGGATGTTCGGCTGCGACCTGGGACCCGACGGGCGCCTCGTCCGCGGATATAGCCAGCACGCCTACGACGGC…
Rhesus Macaque MHC v2	Mamu-A1*018:10	Mamu-A1*018g	MHC-A	LM607992;LT622967	ATGGCGGTCATGGCGCCCCGAACCCTCCTCCTGGTGCTCTCAGGGGTACTGGCCCTGACCCAGACCCGGGCCGGCTCGCACTCCATGAGGTATTTCTACACCTCCGTGTCCCGGCCCGGCCGCGGGCAGCCCCGCTTCATCGCCGTGGGCTACGTGGACGACACGCAGTTCGTGCGGTTCGACAGCGACGCCGAGAGTCCGAGGATGGAGCCACGGGCGCCGTGGGTGGAGCAGGAGGGGCCGGAGTATTGGGAAGAGGAGACACGGATCTCCAAGGCCAACACACAGACCTACCGAGAGAGCCTGCGGAACCTTCGCGGCTACTACAACCAGAGCGAGGCCGGGTCTCACACCTTCCAGAGGATGTTCGGCTGCGACCTGGGACCCGACGGGCGCCTC…
Rhesus Macaque MHC v2	Mamu-A1*018:11	Mamu-A1*018g	MHC-A	LM607993	CAGGGGCCCTGGCTCTGACCCAGACCCGGGCGGGCTCGCACTCCATGAGGTATTTCTACACCGCCGTGTCCCGGCCCGGCCGCGGGCAGCCCCGCTTCATCTCCGTGGGCTACGTGGACGACACGCAGTTCGTGCGGTTCGACAGCGACGCCGAGAGTCCGAGAGAGGAGCCGCGGGCGCCGTGGGTGGAGCAGGAGGGGCCGGAGTATTGGGAAGAGGAGACACGGATCTCCAAGGCCAACACACAGACCTACCGAGAGAGCCTGCGGAACCTTCGCGGCTACTACAACCAGAGCAAGGCCGGGTCTCATACCTTCCAGAGGATGTACGGCTGCGACCTGGGGCCCGACGGGCGCCTCGTCCGCGGATATAGCCAGCACGCCTACGACGGCAGGGATT…
Rhesus Macaque MHC v2	Mamu-A1*018:12:01:01	Mamu-A1*018g	MHC-A	LT622968;LR743717	ATGGCGGTCATGGCGCCCCGAACCCTCCTCCTGGTGCTCTCAGGGGCCCTGGCTCTGACCCAGACCTGGGCCGGCTCGCACTCCATGAGGTATTTCTACACCTCCGTGTCCCGGCCCGGCCGCGGGCAGCCCCGCTTCATCGCCGTGGGCTACGTGGACGACACGCAGTTCGTGCGGTTCGACAGCGACGCCGAGAGTCCGAGGACGGAGCCACGGGCGCCGTGGGTGGAGCAGGAGGGGCCGGAGTATTGGGAAGAGGAGACACGGATCTCCAAGGCCAACACACAGACCTACCGAGAGAGCCTGCGGAACCTTCGCGGCTACTACAACCAGAGCGAGGCCGGGTCTCACACCTTCCAGAGGATGTACGGCTGCGACCTGGGACCCGACGGGCGCCTC…
Rhesus Macaque MHC v2	Mamu-A1*018:13	Mamu-A1*018g	MHC-A	LR723029	ATGGCGGTCATGGCGCCCCGAACCCTCCTCCTGGTGCTCTCAGGGGCCCTGGCTCTGACCCAGACCTGGGCCGGCTCGCACTCCATGAGGTATTTCTACACCTCCGTGTCCCGGCCCGGCCGCGGGCAGCCCCGCTTCATCGCCGTGGGCTACGTGGACGACACGCAGTTCGTGCGGTTCGACAGCGACGCCGAGAGTCCGAGGACGGAGCCACGGGCGCCGTGGGTGGAGCAGGAGGGGCCGGAGTATTGGGAAGAGGAGACACGGATCTCCAAGGCCAACACACAGACCTACCGAGAGAGCCTGCGGAACCTGCGCGGCTACTACAACCAGAGCGAGGCCGGGTCTCACACCATCCAGAAGATGTACGGCTGCGACCTGGGACCCGACGGGCGCCTC…
Rhesus Macaque MHC v2	Mamu-A1*019:01:01:01	Mamu-A1*019g	MHC-A	AJ542573;LT707754;LR721684	ATGGCGGTCATGGCGCCCCGAACCCTCCTCCTGGTGCTCTCAGGGGCCCTGGCTCTGACCCAGACCTGGGCCGGCTCGCACTCCATGAGGTATTTCAGCACCTCCGTGTCCCGGCCCGGCCGCGGGGAGCCCCGCTTCATCTCCGTGGGCTACGTGGACGACACGCAGTTCGTGCGGTTCGACAGCGACGCCGAGAGTCCGAGAGAGGAGCCGCGGGCGCCGTGGGTGGAGCAGGAGGGGCCGGAGTATTGGGACCGGAACACACGGATCTGCAAGGCCGAGACACAGACCTACCGAGAGAGCCTGCGGAACCTTCGCGGCTACTACAACCAGAGCGAGGCCGGGTCTCACACCTTCCAGAACATGTACGGCTGCGACCTGGGGCCCGACGGGCGCCTC…
Rhesus Macaque MHC v2	Mamu-A1*019:02:01:01	Mamu-A1*019g	MHC-A	AM295901;LM607996;LT622969;LR743686	ATGGCGGTCATGGCGCCCCGAACCCTCCTCCTGGTGCTCTCAGGGGCCCTGGCTCTGACCCAGACCTGGGCCGGCTCGCACTCCATGAGGTATTTCAGCACCTCCGTGTCCCGGCCCGGCCGCGGGGATCCCCGCTTCATCTCCGTGGGCTACGTGGACGACACGCAGTTCGTGCGGTTCGACAGCGACGCCGAGAGTCCGAGAGAGGAGCCGCGGGCGCCGTGGGTGGAGCAGGAGGGGCCGGAGTATTGGGACCGGAACACACGGATCTGCAAGGCCGAGACACAGACCTACCGAGAGAGCCTGCGGAACCTTCGCGGCTACTACAACCAGAGCGAGGCCGGGTCTCACACCTTCCAGAACATGTACGGCTGCGACCTGGGGCCCGACGGGCGCCTC…
Rhesus Macaque MHC v2	Mamu-A1*019:02:01:02	Mamu-A1*019g	MHC-A	LR743690	ATGGCGGTCATGGCGCCCCGAACCCTCCTCCTGGTGCTCTCAGGGGCCCTGGCTCTGACCCAGACCTGGGCCGGCTCGCACTCCATGAGGTATTTCAGCACCTCCGTGTCCCGGCCCGGCCGCGGGGATCCCCGCTTCATCTCCGTGGGCTACGTGGACGACACGCAGTTCGTGCGGTTCGACAGCGACGCCGAGAGTCCGAGAGAGGAGCCGCGGGCGCCGTGGGTGGAGCAGGAGGGGCCGGAGTATTGGGACCGGAACACACGGATCTGCAAGGCCGAGACACAGACCTACCGAGAGAGCCTGCGGAACCTTCGCGGCTACTACAACCAGAGCGAGGCCGGGTCTCACACCTTCCAGAACATGTACGGCTGCGACCTGGGGCCCGACGGGCGCCTC…
Rhesus Macaque MHC v2	Mamu-A1*019:03:01:01	Mamu-A1*019g	MHC-A	AM295902;LR743691	ATGGCGGTCATGGCGCCCCGAACCCTCCTCCTGGTGCTCTCAGGGGCCCTGGCTCTGACCCAGACCTGGGCCGGCTCGCACTCCATGAGGTATTTCAGCACCTCCGTGTCCCGGCCCGGCCGCGGGGAGCCCCGCTTCATCTCCGTGGGCTACGTGGACGACACGCAGTTCGTGCGGTTCGACAGCGACGCCGAGAGTCCGAGAGAGGAGCCGCGGGCGCCGTGGGTGGAGCAGGAGGGGCCGGAGTATTGGGACCAGAACACACGGATCTGCAAGGCCGACACACAGACTCTCCGAGAGAGCCTGCGGAACCTTCGCGGCTACTACAACCAGAGCGAGGCCGGGTCTCACACCGTCCAGAAGATGTACGGCTGCGACCTGGGACCCGACGGGCGCCTC…
Rhesus Macaque MHC v2	Mamu-A1*019:04:01	Mamu-A1*019g	MHC-A	AM295903;LM607997	GTGCTCTCAGGGGCCCTGGCTCTGACCCAGACCTGGGCCGGCTCGCACTCCATGAGGTATTTCAGCACCTCCGTGTCCCGGCCCGGCCGCGGGGAGCCCCGCTTCATCTCCGTGGGCTACGTGGACGACACGCAGTTCGTGCGGTTCGACAGCGACGCCGAGAGTCCGAGAGAGGAGCCGCGGGCGCCGTGGGTGGAGCAGGAGGGGCCGGAGTATTGGGACCGGAACACACGGATCTGCAAGGCCGAGACACAGAATGCCCCAGTGGCCCTGCGGAACCTGCGCGGCTACTACAACCAGAGCGAGGCCGGGTCTCACACCTTCCAGAACATGTACGGCTGCGACCTGGGGCCCGACGGGCGCCTCCTCCGCGGGTATGAACAGTTCGCCTACGACGGC…
Rhesus Macaque MHC v2	Mamu-A1*019:04:02:01	Mamu-A1*019g	MHC-A	HG813257;LN899663;LR743693	ATGGCGGTCATGGCGCCCCGAACCCTCCTCCTGGTGCTCTCAGGGGCCCTGGCTCTGACCCAGACCTGGGCCGGCTCGCACTCCATGAGGTATTTCAGCACCTCCGTGTCCCGGCCCGGCCGCGGGGAGCCCCGCTTCATCTCCGTGGGCTACGTGGACGACACGCAGTTCGTGCGGTTCGACAGCGACGCCGAGAGTCCGAGAGAGGAGCCGCGGGCGCCGTGGGTGGAGCAGGAGGGGCCGGAGTATTGGGACCGGAACACACGGATCTGCAAGGCCGAGACACAGAATGCCCCAGTGGCCCTGCGGAACCTGCGCGGCTACTACAACCAGAGCGAGGCCGGGTCTCACACCTTCCAGAACATGTACGGCTGCGACCTGGGGCCCGACGGGCGCCTC…
Rhesus Macaque MHC v2	Mamu-A1*019:05:01:01	Mamu-A1*019g	MHC-A	EU682512;EU418504;LM607998;LT622970;LR743694	ATGGCGGTCATGGCGCCCCGAACCCTCCTCCTGGTGCTCTCAGGGGCCCTGGCTCTGACCCAGACCTGGGCCGGCTCGCACTCCATGAGGTATTTCAGCACCTCCGTGTCCCGGCCCGGCCGCGGGGATCCCCGCTTCATCTCCGTGGGCTACGTGGACGACACGCAGTTCGTGCGGTTCGACAGCGACGCCGAGAGTCCGAGAGAGGAGCCGCGGGCGCCGTGGGTGGAGCAGGAGGGGCCGGAGTATTGGGACCGGAACACACGGATCTGCAAGGCCGAGACACAGACCTACCGAGAGAGCCTGCGGAACCTTCGCGGCTACTACAACCAGAGCGAGGCCGGGTCTCACACCTTCCAGAACATGTACGGCTGCGACCTGGGGCCCGACGGGCGCCTC…
Rhesus Macaque MHC v2	Mamu-A1*019:05:01:02	Mamu-A1*019g	MHC-A	LR743695	ATGGCGGTCATGGCGCCCCGAACCCTCCTCCTGGTGCTCTCAGGGGCCCTGGCTCTGACCCAGACCTGGGCCGGCTCGCACTCCATGAGGTATTTCAGCACCTCCGTGTCCCGGCCCGGCCGCGGGGATCCCCGCTTCATCTCCGTGGGCTACGTGGACGACACGCAGTTCGTGCGGTTCGACAGCGACGCCGAGAGTCCGAGAGAGGAGCCGCGGGCGCCGTGGGTGGAGCAGGAGGGGCCGGAGTATTGGGACCGGAACACACGGATCTGCAAGGCCGAGACACAGACCTACCGAGAGAGCCTGCGGAACCTTCGCGGCTACTACAACCAGAGCGAGGCCGGGTCTCACACCTTCCAGAACATGTACGGCTGCGACCTGGGGCCCGACGGGCGCCTC…
Rhesus Macaque MHC v2	Mamu-A1*019:06:01:01	Mamu-A1*019g	MHC-A	EF536322;LN899631;LR743696	ATGGCGGTCATGGCGCCCCGAACCCTCCTCCTGGTGCTCTCAGGGGCCCTGGCTCTGACCCAGACCTGGGCCGGCTCGCACTCCATGAGGTATTTCAGCACCTCCGTGTCCCGGCCCGGCCGCGGGGAGCCCCGCTTCATCTCCGTGGGCTACGTGGACGACACGCAGTTCGTGCGGTTCGACAGCGACGCCGAGAGTCCGAGAGAGGAGCCGCGGGCGCCGTGGGTGGAGCAGGAGGGGCCGGAGTATTGGGACCGGAACACACGGATCTGCAAGGCCGAGACACAGAATGCCCCAGTGGCCCTGCGGAACCTGCGCGGCTACTACAACCAGAGCGAGGCCGGGTCTCACACCTTCCAGAACATGTACGGCTGCGACCTGGGGCCCGACGGGCGCCTC…
Rhesus Macaque MHC v2	Mamu-A1*019:07	Mamu-A1*019g	MHC-A	AB444899	TGCTCTCAGGGGCCCTGGCTCTGACCCAGACCTGGGCCGGCTCGCACTCCATGAGGTATTTCAGCACCTCCGTGTCCCGGCCCGGCCGCGGGGAGCCCCGCTTCATCTCCGTGGGCTACGTGGACGACACGCAGTTCGTGCGGTTCGACAGCGACGCCGAGAGTCCGAGAGAGGAGCCGCGGGCGCCGTGGGTGGAGCAGGAGGGGCCGGAGTATTGGGACCGGAACACACGGATCTGCAAGGCCGAGACACAGACCTACCGAGAGAGCCTGCGGAACCTTCGCGGCTACTACAACCAGAGCGAGGCCGGGTCTCACACCTTCCAGAACATGTACGGCTGCGACCTGGGGCCCGACGGGCGCCTCCTCCGCGGATATAGCCAGTACGCCTACGACGGCA…
Rhesus Macaque MHC v2	Mamu-A1*019:08	Mamu-A1*019g	MHC-A	GU592058	ATGGCGCCCCGAACCCTCCTCCTGGTGCTCTCAGGGGCCCTGGCTCTGACCCAGACCTGGGCCGGCTCGCACTCCATGAGGTATTTCAGCACCTCCGTGTCCCGGCCCGGCCGCGGGGATCCCCGCTTCATCTCCGTGGGCTACGTGGACGACACGCAGTTCGTGCGGTTCGACAGCGACGCCGAGAGTCCGAGAGAGGAGCCGCGGGCGCCGTGGGTGGAGCAGGAGGGGCCGGAGTATTGGGACCGGAACACACGGATCTGCAAGGCCGAGACACAGACCTACCGAGAGAGCCTGCGGAACCTTCGCGGCTACTACAACCAGAGCGAGGCCGGGTCTCACACCTTCCAGAACATGTACGGCTGCGACCTGGGGCCCGACGGGCGCCTCCTCCGCGGA…
Rhesus Macaque MHC v2	Mamu-A1*019:09	Mamu-A1*019g	MHC-A	KF297354	GTGCTCTCAGGGGCCCCGGCTCTGACCCAGACCTGGGCCGGCTCGCACTCCATGAGGTATTTCAGCACCTCCGTGTCCCGGCCCGGCCGCGGGGATCCCCGCTTCATCTCCGTGGGCTACGTGGACGACACGCAGTTCGTGCGGTTCGACAGCGACGCCGAGAGTCCGAGAGAGGAGCCGCGGGCGCCGTGGGTGGAGCAGGAGGGGCCGGAGTATTGGGACCGGAACACACGGATCTGCAAGGCCGAGACACAGACCTACCGAGAGAGCCTGCGGAACCTTCGCGGCTACTACAACCAGAGCGAGGCCGGGTCTCACACCTTCCAGAACATGTACGGCTGCGACCTGGGGCCCGACGGGCGCCTCCTCCGCGGATATAGCCAGTACGCCTACGACGGC…
Rhesus Macaque MHC v2	Mamu-A1*019:10	Mamu-A1*019g	MHC-A	LR723030	ATGGCGGTCATGGCGCCCCGAACCCTCCTCCTGGTGCTCTCAGGGGCCCTGGCTCTGACCCAGACCTGGGCCGGCTCGCACTCCATGAGGTATTTCAGCACCTCCGTGTCCCGGCCCGGCCGCGGGGATCCCCGCTTCATCTCCGTGGGCTACGTGGACGACACGCAGTTCGTGCGGTTCGACAGCGACGCCGAGAGTCCGAGAGAGGAGCCGCGGGCGCCGTGGGTGGAGCAGGAGGGGCCGGAGTATTGGGACCGGAACACACGGATCTGCAAGGCCGAGACACAGACCTACCGAGAGAGCCTGCGGAACCTTCGCGGCTACTACAACCAGAGCGAGGCCGGGTCTCACACCTTCCAGAACATGTACGGCTGCGACCTGGGGCCCGACGGGCGCCTC…
Rhesus Macaque MHC v2	Mamu-A1*019:11:01:01	Mamu-A1*019g	MHC-A	LR989835	ATGGCGGTCATGGCGCCCCGAACCCTCCTCCTGGTGCTCTCAGGGGCCCTGGCTCTGACCCAGACCTGGGCCGGCTCGCACTCCATGAGGTATTTCAGCACCTCCGTGTCCCGGCCCGGCCGCGGGGAGCCCCGCTTCATCTCCGTGGGCTACGTGGACGACACGCAGTTCGTGCGGTTCGACAGCGACGCCGAGAGTCCGAGAGAGGAGCCGCGGGCGCCGTGGGTGGAGCAGGAGGGGCCGGAGTATTGGGACCGGAACACACGGATCTGCAAGGCCGAGACACAGAATGCCCCAGTGGCCCTGCGGACCCTGCTCCGCTACTACAACCAGAGCGAGGCCGGGTCTCACACCTTCCAGAACATGTACGGCTGCGACCTGGGGCCCGACGGGCGCCTC…
Rhesus Macaque MHC v2	Mamu-A1*022:01:01:01	Mamu-A1*022g	MHC-A	EF580141;AM295904;EU682507;LM608000;LR721683	ATGGCGATCATGGCGCCCCGAACCCTCCTCCTGGTGCTCTCAGGGGCCCTGGCCCTGACCCAGACCTGGGCCGGCTCGCACTCCATGAGGTATTTCTACACCGCCGTGTCCCGGCCCGGCCGCGGGCAGCCCCGCTTCATGTCCGTGGGCTACGTGGACGACACGCAGTTCGTGCGGTTCGACAGCGACGCCGAGAGTCCGAGAGAGGAGCCGCGGGCGCCGTGGGTGGAGCAGGAGGGTCCGGAGTATTGGGACCGGAACACACGGATCTACAAGGCCGAGACACAGACCTACCGAGAGAGCCTGCGGAACCTTCGCGGCTACTACAACCAGAGCGAGGCCGGGTCTCACACCCTCCAGAGGATGTACGGCTGCGACCTGGGACCCGACGGGCGCCTC…
Rhesus Macaque MHC v2	Mamu-A1*022:02	Mamu-A1*022g	MHC-A	EF580153	ATGGCGATCATGGCGCCCCGAACCCTCCTCCTGGTGCTCTCAGGGGCCCTGGCCCTGACCCAGACCTGGGCCGGCTCGCACTCCATGAGGTATTTCTACACCGCCGTGTCCCGGCCCGGCCGCGGGCAGCCCCGCTTCATGTCCGTGGGCTACGTGGACGACACGCAGTTCGTGCGGTTCGACAGCGACGCCGAGAGTCCGAGAGAGGAGCCGCGGGCGCCGTGGGTGGAGCAGGAGGGTCCGGAGTATTGGGACCGGAACACACGGATCTACAAGGCCGAGACACAGACCTACCGAGAGAGCCTGCGGAACCTTCGCGGCTACTACAACCAGAGCGAGGCCGGGTCTCACACCCTCCAGAGGATGTACGGCTGCGACCTGGGACCCGACGGGCGCCTC…
Rhesus Macaque MHC v2	Mamu-A1*022:03	Mamu-A1*022g	MHC-A	AB444894	TGCTCTCAGGGGCCCTGGCCCTGACCCAGACCTGGGCCGGCTCGCACTCCATGAGGTATTTCTACACCGCCGTGTCCCGGCCCGGCCGCGGGCAGCCCCGCTTCATGTCCGTGGGCTACGTGGACGACACGCAGTTCGTGCGGTTCGACAGCGACGCCGAGAGTCCGAGAGAGGAGCCGCGGGCGCCGTGGGTGGAGCAGGAGGGTCCGGAGTATTGGGACCGGAACACACGGATCTACAAGGCCAACACACAGACCTACCGAGAGAGCCTGCGGAACCTTCGCGGCTACTACAACCAGAGCGAGGCCGGGTCTCACACCCTCCAGACGATGTACGGCTGCGACCTGGGACCCGACGGGCGCCTCCTCCGCGGGTATGACCAGTCCGCCTACGACGGCA…
Rhesus Macaque MHC v2	Mamu-A1*022:04	Mamu-A1*022g	MHC-A	GU592057	ATGGCGCCCCGAACCCTCCTCCTGGTGCTCTCAGGGGCCCTGGCCCTGACCCAGACCTGGGCCGGCTCGCACTCCATGAGGTATTTCTACACCGCCGTGTCCCGGCCCGGCCGCGGGCAGCCCCGCTTCATGTCCGTGGGCTACGTGGACGACACGCAGTTCGTGCGGTTCGACAGCGACGCCGAGAGTCCGAGAGAGGAGCCGCGGGCGCCGTGGGTGGAGCAGGAGGGTCCGGAGTATTGGGACCGGAACACACGGATCTACAAGGCCGAGACACAGACCTACCGAGAGAGCCTGCGGAACCTTCGCGGCTACTACAACCAGAGCGAGGCCGGGTCTCACACCCTCCAGAGGATGTACGGCTGCGACCTGGGACCCGACGGGCGCCTCCTCCGCGGG…
Rhesus Macaque MHC v2	Mamu-A1*022:05	Mamu-A1*022g	MHC-A	GU592055	ATGGCGCCCCGAACCCTCCTCCTGGTGCTCTCAGGGGCCCTGGCCCTGACCCAGACCTGGGCCGGCTCGCACTCCATGAGGTATTTCTACACCGCCGTGTCCCGGCCCGGCCGCGGGCAGCCCCGCTTCATGTCCGTGGGCTACGTGGACGACACGCAGTTCGTGCGGTTCGACAGCGACGCTGAGAGTCCGAGAGAGGAGCCGCGGGCGCCGTGGGTGGAGCAGGAGGGGCCGGAGTATTGGGACCGGAACACACGGATCTACAAGGCCAACACACAGACCTACCGAGAGAGCCTGCGGAACCTTCGCGGCTACTACAACCAGAGCGAGGCCGGGTCTCACACCCTCCAGAGGATGGTTGGCTGCGACCTGGGACCCGACGGGCGCCTCCTCCGCGGG…
Rhesus Macaque MHC v2	Mamu-A1*022:06	Mamu-A1*022g	MHC-A	LM607999	CAGGGGCCCTGGCCCTGACCCAGACCTGGGCCGGCTCGCACTCCATGAGGTATTTCTACACCGCCGTGTCCCGGCCCGGCCGCGGGCAGCCCCGCTTCATGTCCGTGGGCTACGTGGACGACACGCAGTTCGTGCGGTTCGACAGCGACGCCGAGATTCCGAGAGAGGAGCCGCGGGCGCCGTGGGTGGAGCAGGAGGGTCCGGAGTATTGGGACCGGAACACACGGATCTACAAGGCCGAGACACAGACCTACCGAGAGAGCCTGCGGAACCTTCGCGGCTACTACAACCAGAGCGAGGCCGGGTCTCACACCCTCCAGAGGATGTACGGCTGCGACCTGGGACCCGACGGGCGCCTCCTCCGCGGGTATGACCAGTCCGCCTACGACGGCAGGGATT…
Rhesus Macaque MHC v2	Mamu-A1*022:07	Mamu-A1*022g	MHC-A	LT908119	ATGGCGATCATGGCGCCCCGAACCCTCCTCCTGGTGCTCTCAGGGGCCCTGGCCCTGACCCAGACCTGGGCCGGCTCGCACTCCATGAGGTATTTCTACACCGCCGTGTCCCGGCCCGGCCGCGGGCAGCCCCGCTTCATGTCCGTGGGCTACGTGGACGACACGCAGTTCGTGCGGTTCGACAGCGACGCCGAGAGTCCGAGAGAGGAGCCGCGGGCGCCGTGGGTGGAGCAGGAGGGTCCGGAGTATTGGGACCGGAACACACGGATCTACAAGGCCGAGACACAGACCTACCGAGAGAGCCTGCGGAACCTTCGCGGCTACTACAACCAGAGCGAGGCCGGGTCTCACACCCTCCAGAGGATGTACGGCTGCGACCTGGGACCCGACGGGCGCCTC…
Rhesus Macaque MHC v2	Mamu-A1*023:01:01:01	Mamu-A1*023g	MHC-A	AJ542575;LN899632;LR699576	ATGGCGGTCATGGCGCCGCGAACCCTCCTCCTGGTGCTCTCAGGGGTCCTGGCCCTGACCCAGACCCGGGCGGGCTCCCACTCCATGAGGTATTTCTACACCTCCATGTCCCGGCCCGGCCGCGGGGAGCCCCGCTTCATCTCCGTGGGCTACGTGGACGACACGCAGTTCGTGCGGTTCGACAGCGACGCCTCGAGCCAGAGGATGGAGCCGCGGGCGCCGTGGGTGGAGCAGGAGGGTCCAGAGTATTGGGACCGGGAGACACGGATCATGAAGGCCGAGACACAGAATGCCCCAGTGGCCCTGCGGAACCTGCGCGGCTACTACAACCAGAGCGAGGCCGGGTCTCACACCTTCCAGAGGATGTACGGCTGCGACCTGGGGCCGGACGGGCGCCTC…
Rhesus Macaque MHC v2	Mamu-A1*023:02	Mamu-A1*023g	MHC-A	AB444874	TGCTCTCAGGGGTCCTGGCCCTGACCCAGACCCGGGCGGGCTCCCACTCCATGAGGTATTTCTACACCTCCGTGTCCCGGCCCGGCCGCGGGGAGCCCCGCTTCATCTCCGTGGGCTACGTGGACGACACGCAGTTCGTGCGGTTCGACAGCGACGCCTCGAGCCAGAGGATGGAGCCGCGGGCGCCGTGGGTGGAGCAGGAGGGTCCAGAGTATTGGGACCGGGAGACACGGATCATGAAGGCCGAGACACAGAATGCCCCAGTGGCCCTGCGGAACCTGCGCGGCTACTACAACCAGAGCGAGGCCGGGTCTCACACCTTCCAGAGGATGTACGGCTGCGACCTGGGGCCGGACGGGCGCCTCCTCCGCGGGTATAACCAGTTCGCCTACGACGGCA…
Rhesus Macaque MHC v2	Mamu-A1*023:03:01:01	Mamu-A1*023g	MHC-A	LR989834	ATGGCGGTCATGGCGCCGCGAACCCTCCTCCTGGTGCTCTCAGGGGTCCTGGCCCTGACCCAGACCCGGGCGGGCTCCCACTCCATGAGGTATTTCTACACCTCCATGTCCCGGCCCGGCCGCGGGGAGCCCCGCTTCATCTCCGTGGGCTACGTGGACGACACGCAGTTCGTGCGGTTCGACAGCGACGCCTCGAGCCAGAGGATGGAGCCGCGGGCGCCGTGGGTGGAGCAGGAGGGTCCAGAGTATTGGGACCGGGAGACACGGATCATGAAGGCCGAGACACAGAATGCCCCAGTGGCCCTGCGGAACCTGCGCGGCTACTACAACCAGAGCGAGGCCGGGTCTCACACCCTCCAGTGGATGTATGGCTGCGACCTGGGGCCCGACGGGCGCCTC…
Rhesus Macaque MHC v2	Mamu-A1*025:01:01:01	Mamu-A1*025g	MHC-A	AJ542577;LR699575;LR723031	ATGGCGGTCATGGCGCCCCGAACTCTCCTTCTGGTGCTCTCAGGGGCCCTGGCCCTGACCCAGACCCGGGCGGGCTCCCACTCCATGAGGTATTTCTACACCTCCATGTCCCGGCCCGGCCGCGGGGAGCCCCGCTTCTTCGCCGTGGGCTACGTGGACGACACGCAGTTCGTGCGGTTCGACAGCGACGCCGCGAGCCAGAGGATGGAGCCGCGGGCGCCGTGGGTGGAGCAGGAGGGGCCTGAGTATTGGGACCGGGAGACGCGGAACATGAAGACCGAGACACAGACCTACCGAGGGAACCTGCGGACCCTGCTCCGCTACTACAACCAGAGCGAGGCCGGGTCTCACACCATCCAGAAGATGTACGGCTGCGACCTGGGGCCCGACGGGCGCCTC…
Rhesus Macaque MHC v2	Mamu-A1*025:02:01	Mamu-A1*025g	MHC-A	AM295905	GTGCTCTCAGGGGCCCTGGCCCTGACCCAGACCCGGGCGGGCTCCCACTCCATGAGGTATTTCTACACCTCCATGTCCCGGCCCGGCCGCGGGGAGCCCCGCTTCTTCGCCGTGGGCTACGTGGACGACACGCAGTTCGTGCGGTTCGACAGCGACGCCGCGAGCCAGAGGATGGAGCCGCGGGCGCCGTGGGTGGAGCAGGAGGGGCCGGAGTATTGGGACCGGGAGACGCGGAACATGAAGACCGAGACACAGAATGCCCCAGTGGACCTGCAGAACCTGCGCGGCTACTACAACCAGAGCGAGGCCGGGTCTCACACCATCCAGAAGATGTACGGCTGCGACCTGGGGCCCGACGGGCGCCTCCTCCGCGGGTATGAACAGTACGCCTACGACGGC…
Rhesus Macaque MHC v2	Mamu-A1*025:02:02:01	Mamu-A1*025g	MHC-A	EU109712;LR699577	ATGGCGGTCATGGCGCCCCGAACTCTCCTTCTGGTGCTCTCAGGGGCCCTGGCCCTGACCCAGACCCGGGCGGGCTCCCACTCCATGAGGTATTTCTACACCTCCATGTCCCGGCCCGGCCGCGGGGAGCCCCGCTTCTTCGCCGTGGGCTACGTGGACGACACGCAGTTCGTGCGGTTCGACAGCGACGCCGCGAGCCAGAGGATGGAGCCGCGGGCGCCGTGGGTGGAGCAGGAGGGGCCTGAGTATTGGGACCGGGAGACGCGGAACATGAAGACCGAGACACAGAATGCCCCAGTGGACCTGCAGAACCTGCGCGGCTACTACAACCAGAGCGAGGCCGGGTCTCACACCATCCAGAAGATGTACGGCTGCGACCTGGGGCCCGACGGGCGCCTC…
Rhesus Macaque MHC v2	Mamu-A1*026:01:01:01	Mamu-A1*026g	MHC-A	EF580136;AJ542578;GQ902074;LR721686	ATGGCGGTCATGGCGCCCCGAACCCTCCTCCTGGTGCTCTCAGGGGTCCTGGCCCTGACCCAGACCCGGGCGGGCTCCCACTCCATGAGGTATTTCTACACCTCCATGTCCCGGCCCGGCCGCGGGCAGCCCCGCTTCATCGCCGTGGGCTACGTGGACGACACGCAGTTCGTGCGGTTCGACAGCGACGCCGCGAGCCAAAGGATGGAGCCGCGGGCGCCGTGGGTGGAGCAGGAGGGTCCAGAGTATTGGGACTCGCAGACACGGATCATGAAGGCCGACACACAGAGCTACCGAGAGAGCCTGCGGAACCTCCGCGGCTACTACAACCAGAGCGAGGCCGGGTCTCACACCATCCAGAGGATGCTTGGCTGCGACCTGGGGCCCGACGGGCGCCTC…
Rhesus Macaque MHC v2	Mamu-A1*026:01:01:02	Mamu-A1*026g	MHC-A	LR743697	ATGGCGGTCATGGCGCCCCGAACCCTCCTCCTGGTGCTCTCAGGGGTCCTGGCCCTGACCCAGACCCGGGCGGGCTCCCACTCCATGAGGTATTTCTACACCTCCATGTCCCGGCCCGGCCGCGGGCAGCCCCGCTTCATCGCCGTGGGCTACGTGGACGACACGCAGTTCGTGCGGTTCGACAGCGACGCCGCGAGCCAAAGGATGGAGCCGCGGGCGCCGTGGGTGGAGCAGGAGGGTCCAGAGTATTGGGACTCGCAGACACGGATCATGAAGGCCGACACACAGAGCTACCGAGAGAGCCTGCGGAACCTCCGCGGCTACTACAACCAGAGCGAGGCCGGGTCTCACACCATCCAGAGGATGCTTGGCTGCGACCTGGGGCCCGACGGGCGCCTC…
Rhesus Macaque MHC v2	Mamu-A1*026:01:01:03	Mamu-A1*026g	MHC-A	LR743721	ATGGCGGTCATGGCGCCCCGAACCCTCCTCCTGGTGCTCTCAGGGGTCCTGGCCCTGACCCAGACCCGGGCGGGCTCCCACTCCATGAGGTATTTCTACACCTCCATGTCCCGGCCCGGCCGCGGGCAGCCCCGCTTCATCGCCGTGGGCTACGTGGACGACACGCAGTTCGTGCGGTTCGACAGCGACGCCGCGAGCCAAAGGATGGAGCCGCGGGCGCCGTGGGTGGAGCAGGAGGGTCCAGAGTATTGGGACTCGCAGACACGGATCATGAAGGCCGACACACAGAGCTACCGAGAGAGCCTGCGGAACCTCCGCGGCTACTACAACCAGAGCGAGGCCGGGTCTCACACCATCCAGAGGATGCTTGGCTGCGACCTGGGGCCCGACGGGCGCCTC…
Rhesus Macaque MHC v2	Mamu-A1*026:02:01	Mamu-A1*026g	MHC-A	AM295906;HG813258	ATGGCGGTCATGGCGCCCCGAACCCTCCTCCTGGTGCTCTCAGGGGTCCTGGCCCTGACCCAGACCCGGGCGGGCTCCCACTCCATGAGGTATTTCTACACCTCCATGTCCCGGCCCGGCCGCGGGCAGCCCCGCTTCATCGCCGTGGGCTACGTGGACGACACGCAGTTCGTGCGGTTCGACAGCGACGCCGCGAGCCAAAGGATGGAGCCGCGGGCGCCGTGGGTGGAGCAGGAGGGTCCAGAGTATTGGGACTCGCAGACACGGATCATGAAGGCCGACACACAGAGCTACCGAGAGAGCCTGCGGAACCTGCGCGGCTACTACAACCAGAGCGAGGCCGGGTCTCACACCATCCAGAGGATGCTTGGCTGCGACCTGGGGCCCGACGGGCGCCTC…
Rhesus Macaque MHC v2	Mamu-A1*026:02:02	Mamu-A1*026g	MHC-A	FN985479	GTGCTCTCAGGGGTCCTGGCCCTGACCCAGACCCGGGCGGGCTCCCACTCCATGAGGTATTTCTACACCTCCATGTCCCGGCCCGGCCGCGGGCAGCCCCGCTTCATCGCCGTGGGCTACGTGGACGACACGCAGTTCGTGCGGTTCGACAGCGACGCCGCGAGCCAAAGGATGGAGCCGCGGGCGCCGTGGGTGGAGCAGGAGGGTCCAGAGTATTGGGACTCGCAGACACGGATCATGAAGGCCGACACACAGAGCTACCGAGAGAGCCTGCGGAACCTGCGCGGCTACTACAACCAGAGCGAGGCCGGGTCTCACACCATTCAGAGGATGCTTGGCTGCGACCTGGGGCCCGACGGGCGCCTCCTCCGCGGGTATCACCAGCACGCCTACGACGGC…
Rhesus Macaque MHC v2	Mamu-A1*026:03	Mamu-A1*026g	MHC-A	EU828528;LR723033	ATGGCGGTCATGGCGCCCCGAACCCTCCTCCTGGTGCTCTCAGGGGTCCTGGCCCTGACCCAGACCCGGGCGGGCTCCCACTCCATGAGGTATTTCTACACCTCCATGTCCCGGCCCGGCCGCGGGCAGCCCCGCTTCATCGCCGTGGGCTACGTGGACGACACGCAGTTCGTGCGGTTCGACAGCGACGCCGCGAGCCAAAGGATGGAGCCGCGGGCGCCGTGGGTGGAGCAGGAGGGTCCAGAGTATTGGGACTCGCAGACACGGATCATGAAGGCCGACACACAGAGCTACCGAGAGAGCCTGCGGAACCTGCGCGGCTACTACAACCAGAGCGAGGCCGGGTCTCACACACTCCAGAAGATGTACGGCTGCGACCTGGGGCCCGACGGGCGCCTC…
Rhesus Macaque MHC v2	Mamu-A1*026:04:01:01	Mamu-A1*026g	MHC-A	LR723032;LR743720	ATGGCGGTCATGGCGCCCCGAACCCTCCTCCTGGTGCTCTCAGGGGTCCTGGCCCTGACCCAGACCCGGGCAGGCTCCCACTCCATGAGGTATTTCTACACCTCCATGTCCCGGCCCGGCCGCGGGCAGCCCCGCTTCATCGCCGTGGGCTACGTGGACGACACGCAGTTCGTGCGGTTCGACAGCGACGCCGCGAGCCAAAGGATGGAGCCGCGGGCGCCGTGGGTGGAGCAGGAGGGTCCAGAGTATTGGGACTCGCAGACACGGATCATGAAGGCCGACACACAGACCTACCGAGAGAACCTGCGGACCCTGCGCGGCTACTACAACCAGAGCGAGGCCGGGTCTCACACCATCCAGAGGATGCTTGGCTGCGACCTGGGGCCCGACGGGCGCCTC…
Rhesus Macaque MHC v2	Mamu-A1*027:01	Mamu-A1*027g	MHC-A	LT622971	ATGGTGGTCATGGCGCCCCGAACCCTCCTCCTGGTGCTCTCCGGGGCGCTGGCCCTGACCCAGACCTGGGCCGGCTCCCACTCCATGAGGTATTTCTACACCTCCGTGTCCCGGCCCGGCCGCGGGCAGCCCCGCTTCATGTCCGTGGGCTACGTGGACGACACGCAGTTCGTGCGGTTCGACAGCGACGCCGAGAGTCCGAGAGAGGAGCCGCGGGCGCCGTGGGTGGAGCAGGAGGGGCCGGAGTATTGGGACCGGGAGACACGGATCATGAAGGCCAACACACAGACCTACCGAGAGAGCCTGCGGAACCTTCGCGGCTACTACAACCAGAGCGAGGCCGGGTCTCACACCCTCCAGAGGATGTACGGCTGCGACCTGGGACCCGACGGGCGCCTC…
Rhesus Macaque MHC v2	Mamu-A1*028:01:01:01	Mamu-A1*028g	MHC-A	AJ542580;LN899633;LR989836	ATGGCGGTCATGGCGCCCCGAACCCTCCTCCTGGTGCTCTCAGGGGTCCTGGCCCTGACCCAGACCTGGGCCGGCTCCCACTCCATGAGGTATTTCTACACCTCCATGTCCCGGCCCGGCCGCGGGCAGCCCCGCTTCTTCGCCGTGGGCTACGTGGACGACACGCAGTTCGTGCGGTTCGACAGCGACGCCGAGAGTCCGAGGATGGAGCCGCGGGCGCCGTGGGTGGAGCAGGAGGGGCCGGAGTATTGGGACCGGGAGACACAGAACATGAAGACCGCGACACAGACCTACCGAGAGAACCTGCGGACCCTGCTCCGCTACTACAACCAGAGCGAGGCCGGGTCTCACACCTTCCAGAGGATGTACGGCTGCGACCTGGGACCCGACGGGCGCCTC…
Rhesus Macaque MHC v2	Mamu-A1*028:02	Mamu-A1*028g	MHC-A	AM295907;LN851844;LR723034	ATGGCGGTCATGGCGCCCCGAACCCTCCTCCTGGTGCTCTCAGGGGTCCTGGCCCTGACCCAGACCTGGGCCGGCTCCCACTCCATGAGGTATTTCTACACCTCCATGTCCCGGCCCGGCCGCGGGCAGCCCCGCTTCTTCGCCGTGGGCTACGTGGACGACACGCAGTTCGTGCGGTTCGACAGCGACGCCGAGAGTCCGAGGATGGAGCCGCGGGCGCCGTGGGTGGAGCAGGAGGGTCCAGAGTATTGGGACCGGGAGACACAGAACATGAAGACCGCGACACAGACCTACCGAGAGAACCTGCGGACCGCGCTCCGCTACTACAACCAGAGCGAGGCCGGGTCTCACACCGTCCAGAAGATGTACGGCTGCGACCTGGGGCCCGACGGGCGCCTC…
Rhesus Macaque MHC v2	Mamu-A1*028:03:01:01	Mamu-A1*028g	MHC-A	EF112561;FN985472;HG813259;LM608001;LN899634;LR721685	ATGGCGGTCATGGCGCCCCGAACCCTCCTCCTGGTGCTCTCAGGGGTCCTGGCCCTGACCCAGACCTGGGCCGGCTCCCACTCCATGAGGTATTTCTACACCTCCATGTCCCGGCCCGGCCGCGGGCAGCCCCGCTTCTTCGCCGTGGGCTACGTGGACGACACGCAGTTCGTGCGGTTCGACAGCGACGCCGAGAGTCCGAGGATGGAGCCGCGGGCGCCGTGGGTGGAGCAGGAGGGGCCGGAGTATTGGGACCGGGAGACACGGAACATGAAGACCGCGACACAGACCTACCGAGAGAACCTGCGGACCGCGCTCCGCTACTACAACCAGAGCGAGGCCGGGTCTCACACCTTCCAGAGGATGTACGGCTGCGACCTGGGACCCGACGGGCGCCTC…
Rhesus Macaque MHC v2	Mamu-A1*028:03:01:02	Mamu-A1*028g	MHC-A	LR743723	ATGGCGGTCATGGCGCCCCGAACCCTCCTCCTGGTGCTCTCAGGGGTCCTGGCCCTGACCCAGACCTGGGCCGGCTCCCACTCCATGAGGTATTTCTACACCTCCATGTCCCGGCCCGGCCGCGGGCAGCCCCGCTTCTTCGCCGTGGGCTACGTGGACGACACGCAGTTCGTGCGGTTCGACAGCGACGCCGAGAGTCCGAGGATGGAGCCGCGGGCGCCGTGGGTGGAGCAGGAGGGGCCGGAGTATTGGGACCGGGAGACACGGAACATGAAGACCGCGACACAGACCTACCGAGAGAACCTGCGGACCGCGCTCCGCTACTACAACCAGAGCGAGGCCGGGTCTCACACCTTCCAGAGGATGTACGGCTGCGACCTGGGACCCGACGGGCGCCTC…
Rhesus Macaque MHC v2	Mamu-A1*028:03:01:03	Mamu-A1*028g	MHC-A	LR743698	ATGGCGGTCATGGCGCCCCGAACCCTCCTCCTGGTGCTCTCAGGGGTCCTGGCCCTGACCCAGACCTGGGCCGGCTCCCACTCCATGAGGTATTTCTACACCTCCATGTCCCGGCCCGGCCGCGGGCAGCCCCGCTTCTTCGCCGTGGGCTACGTGGACGACACGCAGTTCGTGCGGTTCGACAGCGACGCCGAGAGTCCGAGGATGGAGCCGCGGGCGCCGTGGGTGGAGCAGGAGGGGCCGGAGTATTGGGACCGGGAGACACGGAACATGAAGACCGCGACACAGACCTACCGAGAGAACCTGCGGACCGCGCTCCGCTACTACAACCAGAGCGAGGCCGGGTCTCACACCTTCCAGAGGATGTACGGCTGCGACCTGGGACCCGACGGGCGCCTC…
Rhesus Macaque MHC v2	Mamu-A1*028:03:01:04	Mamu-A1*028g	MHC-A	LR989837	ATGGCGGTCATGGCGCCCCGAACCCTCCTCCTGGTGCTCTCAGGGGTCCTGGCCCTGACCCAGACCTGGGCCGGCTCCCACTCCATGAGGTATTTCTACACCTCCATGTCCCGGCCCGGCCGCGGGCAGCCCCGCTTCTTCGCCGTGGGCTACGTGGACGACACGCAGTTCGTGCGGTTCGACAGCGACGCCGAGAGTCCGAGGATGGAGCCGCGGGCGCCGTGGGTGGAGCAGGAGGGGCCGGAGTATTGGGACCGGGAGACACGGAACATGAAGACCGCGACACAGACCTACCGAGAGAACCTGCGGACCGCGCTCCGCTACTACAACCAGAGCGAGGCCGGGTCTCACACCTTCCAGAGGATGTACGGCTGCGACCTGGGACCCGACGGGCGCCTC…
Rhesus Macaque MHC v2	Mamu-A1*028:04:01	Mamu-A1*028g	MHC-A	FJ178833	GCTCGCACTCCATGAGGTATTTCTACACCTCCATGTCCCGGCCCGGCCGCGGGCAGCCCCGCTTCTTCGCCGTGGGCTACGTGGACGACACGCAGTTCGTGCGGTTCGACAGCGACGCCGAGAGTCCGAGGATGGAGCCGCGGGCGCCGTGGGTGGAGCAGGAGGGTCCAGAGTATTGGGACCGGGAGACACGGATCATGAAGACCGCGACACAGACCTACCGAGAGAACCTGCGGACCGCGCTCCGCTACTACAACCAGAGCGAGGCCGGGTCTCACACCGTCCAGAAGATGTACGGCTGCGACCTGGGACCCGACGGGCGCCTCCTCCGCGGGTATGAACAGTACGCCTACGACGGCAAGGATTACATCGCCCTGAACGGGGACCTGCGTTCCTGGA…
Rhesus Macaque MHC v2	Mamu-A1*028:04:02	Mamu-A1*028g	MHC-A	HG813260	GTGCTCTCAGGGGTCCTGGCCCTGACCCAGACCTGGGCCGGCTCCCACTCCATGAGGTATTTCTACACCTCCATGTCCCGGCCCGGCCGCGGGCAGCCCCGCTTCTTCGCCGTGGGCTACGTGGACGACACGCAGTTCGTGCGGTTCGACAGCGACGCCGAGAGTCCGAGGATGGAGCCGCGGGCGCCGTGGGTGGAGCAGGAGGGTCCAGAGTATTGGGACCGGGAGACACGGATCATGAAGACCGCGACACAGACCTACCGAGAGAACCTGCGGACCGCGCTCCGCTACTACAACCAGAGCGAGGCCGGGTCTCACACCGTCCAGAAGATGTACGGCTGCGACCTGGGACCCGACGGGCGCCTCCTCCGCGGGTATGAACAGTACGCCTACGACGGC…
Rhesus Macaque MHC v2	Mamu-A1*028:05	Mamu-A1*028g	MHC-A	FJ380945	ATGGCGCCCCGAACCCTCCTCCTGGTGCTCTCAGGGGTCCTGGCCCTGACCCAGACCTGGGCCGGCTCCCACTCCATGAGGTATTTCTACACCTCCATGTCCCGGCCCGGCCGCGGGCAGCCCCGCTTCTTCGCCGTGGGCTACGTGGACGACACGCAGTTCGTGCGGTTCGACAGCGACGCCGAGAGTCCGAGGATGGAGCCGCGGGCGCCGTGGGTGGAGCAGGAGGGTCCAGAGTATTGGGACCGGGAGACACGGATCATGAAGACCGCGACACAGACCTACCGAGAGAACCTGCGGACCGCGCTCCGCTACTACAACCAGAGCGAGGCCGGGTCTCACACCTTCCAGAAGATGTACGGCTGCGACCTGGGACCCGACGGGCGCCTCCTCCGCGGG…
Rhesus Macaque MHC v2	Mamu-A1*028:06	Mamu-A1*028g	MHC-A	AB444924	TGCTCTCCGGGGCGCTGGCCCTGACCCAGACCTGGGCCGGCTCGCACTCCATGAGGTATTTCTACACCTCCATGTCCCGGCCCGGCCGCGGGCAGCCCCGCTTCTTCGCCGTGGGCTACGTGGACGACACGCAGTTCGTGCGGTTCGACAGCGACGCCGAGAGTCCGAGGATGGAGCCGCGGGCGCCGTGGGTGGAGCAGGAGGGGCCGGAGTATTGGGACCGGAACACACGGATCATGAAGACCGCGACACAGACCTACCGAGAGAACCTGCGGACCGCGCTCCGCTACTACAACCAGAGCGAGGCCGGGTCTCACACCTTCCAGAGGATGGTTGGCTGCGACCTGGGACCCGACGGGCGCCTCCTCCGCGGGTATGAACAGTACGCCTACGACGGCA…
Rhesus Macaque MHC v2	Mamu-A1*028:07:01:01	Mamu-A1*028g	MHC-A	AB444923;HM594291;LM608003;LR743699	ATGGCGGTCATGGCGCCCCGAACCCTCCTCCTGGTGCTCTCAGGGGTCCTGGCCCTGACCCAGACCTGGGCCGGCTCCCACTCCATGAGGTATTTCTACACCTCCATGTCCCGGCCCGGCCGCGGGCAGCCCCGCTTCTTCGCCGTGGGCTACGTGGACGACACGCAGTTCGTGCGGTTCGACAGCGACGCCGAGAGTCCGAGGATGGAGCCGCGGGCGCCGTGGGTGGAGCAGGAGGGGCCGGAGTATTGGGACCGGAACACACGGATCATGAAGACCGCGACACAGACCTACCGAGAGAACCTGCGGACCGCGCTCCGCTACTACAACCAGAGCGAGGCCGGGTCTCACACCTTCCAGAGGATGGTTGGCTGCGACCTGGGACCCGACGGGCGCCTC…
Rhesus Macaque MHC v2	Mamu-A1*028:08	Mamu-A1*028g	MHC-A	LM608002;LR723035	ATGGCGGTCATGGCGCCCCGAACCCTCCTCCTGGTGCTCTCAGGGGTCCTGGCCCTGACCCAGACCTGGGCCGGCTCCCACTCCATGAGGTATTTCTACACCTCCATGTCCCGGCCCGGCCGCGGGCAGCCCCGCTTCTTCGCCGTGGGCTACGTGGACGACACGCAGTTCGTGCGGTTCGACAGCGACGCCGAGAGTCCGAGGATGGAGCCGCGGGCGCCGTGGGTGGAGCAGGAGGGGCCGGAGTATTGGGACCGGAACACACGGATCATGAAGACCGCGACACAGACCTACCGAGAGAACCTGCGGACCGCGCTCCGCTACTACAACCAGAGCGAGGCCGGGTCTCACACCTTCCAGAGGATGGTTGGCTGCGACCTGGGACCCGACGGGCGCCTC…
Rhesus Macaque MHC v2	Mamu-A1*028:09:01:01	Mamu-A1*028g	MHC-A	LR989605	ATGGCGGTCATGGCGCCCCGAACCCTCCTCCTGGTGCTCTCAGGGGTCCTGGCCCTGACCCAGACCTGGGCCGGCTCCCACTCCATGAGGTATTTCTACACCTCCATGTCCCGGCCCGGCCGCGGGCAGCCCCGCTTCTTCGCCGTGGGCTACGTGGACGACACGCAGTTCGTGCGGTTCGACAGCGACGCCGAGAGTCCGAGGATGGAGCCGCGGGCGCCGTGGGTGGAGCAGGAGGGTCCAGAGTATTGGGACCGGGAGACACGGATCATGAAGACCGCGACACAGACCTACCGAGAGAACCTGCGGACCGCGCTCCGCTACTACAACCAGAGCGAGGCCGGGTCTCACACCTTCCAGAGGATGTACGGCTGCGACCTGGGACCCGACGGGCGCCTC…
Rhesus Macaque MHC v2	Mamu-A1*032:01:01:01	Mamu-A1*032g	MHC-A	EF580142;AM295908;LR723100	ATGGCGATCATGGCGCCCCGGACCCTCCTCCTGGTGCTCTCCGGGGCCCTGGCCCTGACCCAGACCCGGGCGGGCTCCCACTCCATGAGGTATTTCCACACCGCCGTGTCCCGGCCCGGCCGCGGGGAGCCCCGCTTCTTCACCGTGGGCTACGTGGACGACACGCAGTTCGTGCGGTTCGACAGCGACGCCGCGAGTCCGAGAAAGGAGCCGCGGGCGCCGTGGGTGGAGCAGGAGGGGCCGGAGTATTGGGAAGAGGAGACACGGATCTCCAAGGCCAACACACAGACCTACCGAGAGAGCCTGCGGAACCTTCGCGGCTACTACAACCAGAGCGAGGCCGGGTCTCACACCTACCAGAGGATGTACGGCTGCGACCTGGGGCCCGACGGGCGCCTC…
Rhesus Macaque MHC v2	Mamu-A1*032:01:02:01	Mamu-A1*032g	MHC-A	EU262737;GQ902072;LR743704	ATGGCGATCATGGCGCCCCGGACCCTCCTCCTGGTGCTCTCCGGGGCCCTGGCCCTGACCCAGACCCGGGCGGGCTCCCACTCCATGAGGTATTTCCACACCGCCGTGTCCCGGCCCGGCCGCGGGGAGCCCCGCTTCTTCACCGTGGGCTACGTGGACGACACGCAGTTCGTGCGGTTCGACAGCGACGCCGCGAGTCCGAGAAAGGAGCCGCGGGCGCCGTGGGTGGAGCAGGAGGGGCCGGAGTATTGGGAAGAGGAGACACGGATCTCCAAGGCCAACACACAGACCTACCGAGAGAGCCTGCGGAACCTTCGCGGCTACTACAACCAGAGCGAGGCCGGGTCTCACACCTACCAGAGGATGTACGGCTGCGACCTGGGGCCCGACGGGCGCCTC…
Rhesus Macaque MHC v2	Mamu-A1*032:02	Mamu-A1*032g	MHC-A	AB444933;FN396408	ATGGCGATCATGGCGCCCCGGACCCTCCTCCTGGTGCTCTCCGGGGCCCTGGCCCTGACCCAGACCCGGGCGGGCTCCCACTCCATGAGGTATTTCCACACCGCCGTGTCCCGGCCCGGCCGCGGGGAGCCCCGCTTCTTCACCGTGGGCTACGTGGACGACACGCAGTTCGTGCGGTTCGACAGCGACGCCGCGAGTCCGAGAAAGGAGCCGCGGGCGCCGTGGGTGGAGCAGGAGGGGCCGGAGTATTGGGAAGAGGAGACACAGATCTCCAAGGCCAACACACAGACCTACCGAGAGAGCCTGCGGAACCTTCGCGGCTACTACAACCAGAGCGAGGCCGGGTCTCACACCTACCAGAGGATGTACGGCTGCGACCTGGGGCCCGACGGGCGCCTC…
Rhesus Macaque MHC v2	Mamu-A1*032:03	Mamu-A1*032g	MHC-A	AB444934	TGCTCTCCGGGGCCCTGGCCCTGACCCAGACCCGGGCGGGCTCCCACTCCATGAGGTATTTCCACACCGCCGTGTCCCGGCCCGGCCGCGGGGAGCCCCGCTTCTTCACCGTGGGCTACGTGGACGACACGCAGTTCGTGCGGTTCGACAGCGACGCCGCGAGTCCGAGAAAGGAGCCGCGGGCGCCGTGGGTGGAGCAGGAGGGTCCGGAGTATTGGGAAGAGGAGACACGGATCTCCAAGGCCAACACACAGACCTACCGAGAGAGCCTGCGGAACCTTCGCGGCTACTACAACCAGAGCGAGGCCGGGTCTCACACCTTCCAGAGGATGTTTGGCTGCGACCTGGGGCCCGACGGGCGCCTCCTCCGCGGGTATAGCCAGTACGCCTACGACGGCA…
Rhesus Macaque MHC v2	Mamu-A1*032:04:01	Mamu-A1*032g	MHC-A	GU592082	ATGGCGCCCCGAACCCTCCTCCTGGTGCTCTCCGGGGCCCTGGCCCTGACCCAGACCCGGGCGGGCTCCCACTCCATGAGGTATTTCCACACCGCCGTGTCCCGGCCCGGCCGCGGGGAGCCCCGCTTCTTCACCGTGGGCTACGTGGACGACACGCAGTTCGTGCGGTTCGACAGCGACGCCGCGAGTCCGAGAAAGGAGCCGCGGGCGCCGTGGGTGGAGCAGGAGGGGCCGGAGTATTGGGAAGAGGAGACACGGATCTCCAAGGCCAACACACAGACCTACCGAGAGAGCCTGCGGAACCTTCGCGGCTACTACAACCAGAGCGAGGCCGGGTCTCACACCTACCAGAGGATGTACGGCTGCGACCTGGGGCCCGACGGGCGCCTCCTCCGCGGG…
Rhesus Macaque MHC v2	Mamu-A1*032:04:02:01	Mamu-A1*032g	MHC-A	LT622972;LR700222	ATGGCGATCATGGCGCCCCGGACCCTCCTCCTGGTGCTCTCCGGGGCCCTGGCCCTGACCCAGACCCGGGCGGGCTCCCACTCCATGAGGTATTTCCACACCGCCGTGTCCCGGCCCGGCCGCGGGGAGCCCCGCTTCTTCACCGTGGGCTACGTGGACGACACGCAGTTCGTGCGGTTCGACAGCGACGCCGCGAGTCCGAGAAAGGAGCCGCGGGCGCCGTGGGTGGAGCAGGAGGGGCCGGAGTATTGGGAAGAGGAGACACGGATCTCCAAGGCCAACACACAGACCTACCGAGAGAGCCTGCGGAACCTTCGCGGCTACTACAACCAGAGCGAGGCCGGGTCTCACACCTACCAGAGGATGTACGGCTGCGACCTGGGGCCCGACGGGCGCCTC…
Rhesus Macaque MHC v2	Mamu-A1*032:05	Mamu-A1*032g	MHC-A	GU592085	ATGGCGCCCCTTACCTTCCTCCTGGTGCTCTCCGGGGCCCTGGCCCTGACCCAGACCCGGGCGGGCTCCCACTCCATGAGGTATTTCCACACCGCCGTGTCCCGGCCCGGCCGCGGGGAGCCCCGCTTCTTCACCGTGGGCTACGTGGACGACACGCAGTTCGTGCGGTTCGACAGCGACGCCGCGAGTCCGAGAAAGGAGCCGCGGGCGCCGTGGGTGGAGCAGGAGGGGCCGGAGTATTGGGAAGAGGAGACACGGATCTCCAAGGCCAACACACAGACCTACCGAGAGAGCCTGCGGAACCTTCGCGGCTACTACAACCAGAGCGAGGCCGGGTCTCACACCTACCAGAGGATGTACGGCTGCGACCTGGGGCCAGACGGGCGCCTCCTCCGCGGG…
Rhesus Macaque MHC v2	Mamu-A1*032:06	Mamu-A1*032g	MHC-A	GU592084	ATGGCGCTCCGTACTGTCCTCCTGGTGCTCTCCGGGGCCCTGGCCCTGACCCAGACCCGGGCGGGCTCCCACTCCATGAGGTATTTCCACACCGCCGTGTCCCGGCCCGGCCGCGGGGAGCCCCGCTTCTTCACCGTGGGCTACGTGGACGACACGCAGTTCGTGCGGTTCGACAGCGACGCCGCGAGTCCGAGAAAGGAGCCGCGGGCGCCGTGGGTGGAGCAGGAGGGGCCGGAGTATTGGGAAGAGGAGACACGGATCTCCAAGGCCAACACACAGACCTACCGAGAGAGCCTGCGGAACCTTCGCGGCTACTACAACCAGAGCGAGGCCGGGTCTCACACCTACCAGAGGATGTACGGCTGCGACCTGGGGCCCGACGGGCGCCTCCTCCGCGGG…
Rhesus Macaque MHC v2	Mamu-A1*032:07	Mamu-A1*032g	MHC-A	FN985473	ATGGCGATCATGGCGCCCCGGACCCTCCTCCTGGTGCTCTCCGGGGCCCTGGCCCTGACCCAGACCCGGGCGGGCTCCCACTCCATGAGGTATTTCCACACCGCCGTGTCCCGGCCCGGCCGCGGGGAGCCCCGCTTCTTCACCGTGGGCTACGTGGACGACACGCAGTTCGTGCGGTTCGACAGCGACGCCGCGAGTCCGAGAAAGGAGCCGCGGGCGCCGTGGGTGGAGCAGGAGGGGCCGGAGTATTGGGAAGAGGAGACACGGATCTCCAAGGCCAACACACAGACCTACCGAGAGAGCCTGCGGAACCTTCGCGGCTACTACAACCAGAGCGAGGCCGGGTCTCACACCTACCAGAGGATGTACGGCTGCGACCTGGGGCCCGACGGGCGCCTC…
Rhesus Macaque MHC v2	Mamu-A1*033:01	Mamu-A1*033g	MHC-A	AM295909	GTGCTCTCAGGGGTCCTGGCCCTGACCCAGACCCGGGCGGGCTCCCACTCCATGAGGTATTTCTACACCTCCATGTCCCGGCCCGGCCGCGGGCAGCCCCGCTTCATCGCCGTGGGCTACGTGGACGACACGCAGTTCGTGCGGTTCGACAGCGACGCCGCGAGCCAAAGGATGGAGCCGCGGGCGCCGTGGGTGGAGCAGGAGGGTCCAGAGTATTGGGACTCGCAGACACGGATCATGAAGGCCGACACACAGACCTACCGAGAGAGCCTGCGGAACCTGCGCGGCTACTACAACCAGAGCGAGGCCGGGTCTCACACCATCCAGTGGATGTACGGCTGCGACCTGGGGCCCGACGGGCGCCTCCTCCGCGGGTATCACCAGCACGCCTACGACGGC…
Rhesus Macaque MHC v2	Mamu-A1*033:02	Mamu-A1*033g	MHC-A	JQ866400	ATGGCGGTCATGGCGCCCCGAACCCTCCTCCTGGTGCTCTCAGGGGTCCTGGCCCTGACCCAGACCCGGGCGGGCTCCCACTCCATGAGGTATTTCTACACCTCCATGTCCCGGCCCGGCCGCGGGCAGCCCCGCTTCATCGCCGTGGGCTACGTGGACGACACGCAGTTCGTGCGGTTCGACAGCGACGCCGCGAGCCAAAGGATGGAGCCGCGGGCGCCGTGGGTGGAGCAGGAGGGTCCAGAGTATTGGGACTCGCAGACACGGATCATGAAGGCCGACACACAGACCTACCGAGAGAGCCTGCGGAACCTGCGCGGCTACTACAACCAGAGCGAGGCCGGGTCTCACACCATCCAGTGGATGTACGGCTGCGACCTGGGGCCCGACGGGCGCCTC…
Rhesus Macaque MHC v2	Mamu-A1*040:01	Mamu-A1*040g	MHC-A	AM295910;LM608004;LR700223	ATGGCGCCCCGAACCCTCCTCCTGGTGCTCTCAGGGGTCCTGGCCCTGACCCAGACCCGGGCGGGCTCCCACTCCATGAGCTATTTCTACACCTACATGTCCCGGCCTGGCCGCGGGGAGCCCCGCTTCGTCGCCGTGGGCTACGTGGACGACACGCAGTTCGTGCGGTTCGACAGCGACGCCGCGAGCCAGAGGATGGAGCCGCGGGCGCCGTGGGTGGAGCAGGAGGGGCCGGAGTATTGGGACCGGAGCACACGGATCATGAAGGCCGAGACACAGAATGCCCCAGTGGCCCTGCGGAACCTGCGCGGCTACTACAACCAGAGCGAGGCCGGGTCTCACACCATCCAGACGATGTACGGCTGCGACCTGGGGCCCGACGGGCGCCTCCTCCGCGGG…
Rhesus Macaque MHC v2	Mamu-A1*040:02	Mamu-A1*040g	MHC-A	EU753186	GTGCTCTCAGGGGTCCTGGCCCTGACCCAGACCCGGGCGGGCTCCCACTCCATGAGCTATTTCTACACCTACATGTCCCGGCCTGGCCGCGGGGAGCCCCGCTTCGTCGCCGTGGGCTACGTGGACGACACGCAGTTCGTGCGGTTCGACAGCGACGCCGCGAGCCAGAGGATGGAGCCGCGGGCGCCGTGGGTGGAGCAGGAGGGGCCGGAGTATTGGGACCGGAGCACACGGATCATGAAGGCCGGGACACAGAATGCCCCAGTGGCCCTGCGGAACCTGCGCGGCTACTACAACCAGAGCGAGGCCGGGTCTCACACCATCCAGACGATGTACGGCTGCGACCTGGGGCCCGACGGGCGCCTCCTCCGCGGGTATGACCAGTCCGCCTACGACGGC…
Rhesus Macaque MHC v2	Mamu-A1*040:03	Mamu-A1*040g	MHC-A	EU753187	GTGCTCTCAGGGGTCCTGGCCCTGACCCAGACCCGGGCGGGCTCCCACTCCATGAGCTATTTCTACACCTACATGTCCCGGCCTGGCCGCGGGGAGCCCCGCTTCGTCGCCGTGGGCTACGTGGACGACACGCAGTTCGTGCGGTTCGACAGCGACGCCGCGAGCCAGAGGATGGAGCCGCGGGCGCCGTGGGTGGAGCAGGAGGGGCCGGAGTATTGGGACCGGAGCACACGGATCATGAAGGCCGAGACACAGAATGCCCCAGTGGCCCTGCGGAACCTGCGCGGCTACTACAACCAGAGCGAGGCCGGGTCTCACACCATCCAGACGATGTACGGCTGCGACCTGGGGCCCGACGGGCGCCTCCTCCGCGGGTATGACCAGTCCGCCTACGACGGC…
Rhesus Macaque MHC v2	Mamu-A1*040:04	Mamu-A1*040g	MHC-A	FN985474	ATGGCGGTCATGGCGCCCCGAACCCTCCTCCTGGTGCTCTCAGGGGTCCTGGCCCTGACCCAGACCCGGGCGGGCTCCCACTCCATGAGCTATTTCTACACCTACATGTCCCGGCCTGGCCGCGGGGAGCCCCGCTTCGTCGCCGTGGGCTACGTGGACGACACGCAGTTCGTGCGGTTCGACAGCGACGCCGCGAGCCAGAGGATGGAGCCGCGGGCGCCGTGGGTGGAGCAGGAGGGGCCGGAGTATTGGGACCGGAGCACACGGATCATGAAGGCCGAGACACAGAATGCCCCAGTGGCCCTGCGGAACCTGCGCGGCTACTACAACCAGAGCGAGGCCGGGTCTCACACCTACCAGACGATGTACGGCTGCGACCTGGGGCCCGACGGGCGCCTC…
Rhesus Macaque MHC v2	Mamu-A1*040:05	Mamu-A1*040g	MHC-A	JQ866399	ATGGCGGTCATGGCGCCCCGAACCCTCCTCCTGGTGCTCTCAGGGGTCCTGGCCCTGACCCAGACCCGGGCGGGCTCCCACTCCATGAGCTATTTCTACACCTACATGTCCCGGCCTGGCCGCGGGGAGCCCCGCTTCGTCGCCGTGGGCTACGTGGACGACACGCAGTTCGTGCGGTTCGACAGCGACGCCGCGAGCCAGAGGATGGAGCCGCGGGCGCCGTGGGTGGAGCAGGAGGGGCCGGAGTATTGGGACCGGAGCACACGGATCATGAAGGCCGAGACACAGAATGCCCCAGTGGCCCTGCGGAACCTGCGCGGCTACTACAACCAGAGCGAGGCCGGGTCTCACACCATCCAGACGATGTACGGCTGCGACCTGGGGCCCGACGGGCGCCTC…
Rhesus Macaque MHC v2	Mamu-A1*041:01:01:01	Mamu-A1*041g	MHC-A	AM295911;LR699578	ATGGCGGTCATGGCGCCCCGAACCCTCCTCCTGGTGCTCTCAGGGGTCCTGGCCCTGACCCAGACCCGGGCGGGCTCCCACTCCATGAGGTATTTCTACACCTCCATGTCCCGGCCCGGCCGTGGGCAGCCCCGCTTCATCGCCGTGGGCTACGTGGACGACACGCAGTTCGTGCGGTTCGACAGCGACGCCGCGAGCCAAAGGATGGAGCTGCGGGCGCCGTGGGTGGAGCAGGAGGGTCCAGAGTATTGGGACTCGCAGACACGGATCATGAAGACCGCGACACAGACCTACCGAGAGAGCCTGCGGAACCTGCGCGGCTACTACAACCAGAGCGAGGCCGGGTCTCACACCGTCCAGACGATGTACGGCTGCGACCTGGGGCCCAACGGGCGCCTC…
Rhesus Macaque MHC v2	Mamu-A1*041:02:01:01	Mamu-A1*041g	MHC-A	EU429608;FN985475;LM608005;LR743703	ATGGCGGTCATGGCGCCCCGAACCCTCCTCCTGGTGCTCTCAGGGGTCCTGGCCCTGACCCAGACCCGGGCAGGCTCGCACTCCATGAGGTATTTCTACACCTCCATGTCCCGGCCCGGCCGTGGGCAGCCCCGCTTCATCGCCGTGGGCTACGTGGACGACACGCAGTTCGTGCGGTTCGACAGCGACGCCGCGAGCCAAAGGATGGAGCTGCGGGCGCCGTGGGTGGAGCAGGAGGGTCCAGAGTATTGGGACTCGCAGACACGGAACATGAAGACCGCGACACAGACCTACCGAGAGAGCCTGCGGAACCTGCGCGGCTACTACAACCAGAGCGAGGGGGGGTCTCACACCGTCCAGACGATGTACGGCTGCGACCTGGGGCCCAACGGGCGCCTC…
Rhesus Macaque MHC v2	Mamu-A1*041:02:02	Mamu-A1*041g	MHC-A	KF855143;LT622973	ATGGCGGTCATGGCGCCCCGAACCCTCCTCCTGGTGCTCTCAGGGGTCCTGGCCCTGACCCAGACCCGGGCAGGCTCGCACTCCATGAGGTATTTCTACACCTCCATGTCCCGGCCCGGCCGCGGGCAGCCCCGCTTCATCGCCGTGGGCTACGTGGACGACACGCAGTTCGTGCGGTTCGACAGCGACGCCGCGAGCCAAAGGATGGAGCTGCGGGCGCCGTGGGTGGAGCAGGAGGGTCCAGAGTATTGGGACTCGCAGACACGGAACATGAAGACCGCGACACAGACCTACCGAGAGAGCCTGCGGAACCTGCGCGGCTACTACAACCAGAGCGAGGGGGGGTCTCACACCGTCCAGACGATGTACGGCTGCGACCTGGGGCCCAACGGGCGCCTC…
Rhesus Macaque MHC v2	Mamu-A1*042:01	Mamu-A1*042g	MHC-A	AB444868;JX306771	ATGGCGGTCATGGCGCCCCGAACCCTCCTCCTGGTGCTCTCAGGGGTCCTGGCCCTGACCCAGACCTGGGCGGGCTCCCACTCCATGAGCTATTTCTACACCTACATGTCCCGGCCTGGCCGCGGGGAGCCCCGCTTCGTCGCCGTGGGCTACGTGGACGACACGCAGTTCGTGCGGTTCGACAGCGACGCCGCGAGCCAGAGGATGGAGCCGCGGGCGCCGTGGGTGGAGCAGGAGGGTCCAGAGTATTGGGACCGGAACACACGGATCATGAAGGCCGAGACACAGAATGCCCCAGTGGCCCTGCGGAACCTACGCGGCTACTACAACCAGAGCGAGGCCGGGTCTCACACCTACCAGATGATGTACGGCTGCGACCTGGGGCCCGACGGGCGCCTC…
Rhesus Macaque MHC v2	Mamu-A1*043:01	Mamu-A1*043g	MHC-A	EU252157;FN396404;GU120061;LM608006	ATGGCGGTCATGGCGCCCCGAACCCTCCTCCTGGTGCTCTCAGGGGTCCTGGCCCTGACCCAGACCCGGGCGGGCTCCCACTCCATGAGCTATTTCTACACCTACATGTCCCGGCCTGGCCGCGGGGAGCCCCGCTTCGTCGCCGTGGGCTACGTGGACGACACGCAGTTCGTGCGGTTCGACAGCGACGCCGCGAGCCAGAGGATGGAGCCGCGGGCGCCGTGGGTGGAGCAGGAGGGGCCGGAGTATTGGGACCGGAACACACGGATCATGAAGACCGCGACACAGAATGCCCCAGTGGCCCTGCGGAACCTGCGCGGCTACTACAACCAGAGCGAGGCCGGGTCTCACACCTTCCAGAGGATGTACGGCTGCGACCTGGGGCCCGACGGGCGCCTC…
Rhesus Macaque MHC v2	Mamu-A1*043:02:01	Mamu-A1*043g	MHC-A	GU592079;LM608007	ATGGCGCCCCGAACCCTCCTCCTGGTGCTCTCAGGGGTCCTGGCCCTGACCCAGACCCGGGCGGGCTCCCACTCCATGAGCTATTTCTACACCTACATGTCCCGGCCTGGCCGCGGGGAGCCCCGCTTCGTCGCCGTGGGCTACGTGGACGACACGCAGTTCGTGCGGTTCGACAGCGACGCCGCGAGCCAGAGGATGGAGCCGCGGGCGCCGTGGGTGGAGCAGGAGGGGCCGGAGTATTGGGACCGGGAGACACGGAACATGAAGACCGCGACACAGAATGCCCCAGTGAACCTGCGGAACCTGCGCGGCTACTACAACCAGAGCGAGGCCGGGTCTCACACCTTCCAGAGGATGTACGGCTGCGACCTGGGGCCCGACGGGCGCCTCCTCCGCGGG…
Rhesus Macaque MHC v2	Mamu-A1*043:02:02	Mamu-A1*043g	MHC-A	FN985480	ATGGCGGTCATGGCGCCCCGAACCCTCCTCCTGGTGCTCTCAGGGGTCCTGGCCCTGACCCAGACCCGGGCGGGCTCCCACTCCATGAGCTATTTCTACACCTACATGTCCCGGCCTGGCCGCGGGGAGCCCCGCTTCGTCGCCGTGGGCTACGTGGACGACACGCAGTTCGTGCGGTTCGACAGCGACGCCGCGAGCCAGAGGATGGAGCCGCGGGCGCCGTGGGTGGAGCAGGAGGGGCCGGAGTATTGGGACCGGGAGACACGGAACATGAAGACCGCGACACAGAATGCCCCAGTGAACCTGCGGAACCTGCGCGGCTACTACAACCAGAGCGAGGCCGGGTCTCACACCTTCCAGAGGATGTACGGCTGCGACCTGGGGCCCGACGGGCGCCTC…
Rhesus Macaque MHC v2	Mamu-A1*043:03	Mamu-A1*043g	MHC-A	GU592075;FN985476	ATGGCGGTCATGGCGCCCCGAACCCTCCTCCTGGTGCTCTCAGGGGTCCTGGCCCTGACCCAGACCCGGGCGGGCTCCCACTCCATGAGCTATTTCTACACCTACATGTCCCGGCCTGGCCGCGGGGAGCCCCGCTTCGTCGCCGTGGGCTACGTGGACGACACGCAGTTCGTGCGGTTCGACAGCGACGCCGCGAGCCAGAGGATGGAGCCGCGGGCGCCGTGGGTGGAGCAGGAGGGGCCGGAGTATTGGGACCGGGAGACACAGAACATGAAGACCGCGACACAGAATGCCCCAGTGGCCCTGCGGAACCTGCGCGGCTACTACAACCAGAGCGAGGCCGGGTCTCACACCTTCCAGAGGATGTACGGCTGCGACCTGGGGCCCGACGGGCGCCTC…
Rhesus Macaque MHC v2	Mamu-A1*043:04	Mamu-A1*043g	MHC-A	GU592076	ATGGCGCCGCGTGCCCTCCTCCTGGTGCTCTCAGGGGTCCTGGCCCTGACCCAGACCCGGGCGGGCTCCCACTCCATGAGCTATTTCTACACCTACATGTCCCGGCCTGGCCGCGGGGAGCCCCGCTTCGTCGCCGTGGGCTACGTGGACGACACGCAGTTCGTGCGGTTCGACAGCGACGCCGCGAGCCAGAGGATGGAGCCGCGGGCGCCGTGGGTGGAGCAGGAGGGGCCGGAGTATTGGGACCGGGAGACACGGAACATGAAGACCGCGACACAGAATGCCCCAGTGAACCTGCGGAACCTGCGCGGCTACTACAACCAGAGCGAGGCCGGGTCTCACACCTTCCAGAGGATGTACGGCTGCGACCTGGGGCCCGACGGGCGCCTCCTCCGCGGG…
Rhesus Macaque MHC v2	Mamu-A1*043:05	Mamu-A1*043g	MHC-A	GU592080	ATGGCGCCCCGAACCCTCCTCCTGGTGCTCTCAGGGGTCCTGGCCCTGACCCAGACCCGGGCGGGCTCCCACTCCATGAGCTATTTCTACACCTACATGTCCCGGCCTGGCCGCGGGGAGCCCCGCTTCGTCGCCGTGGGCTACGTGGACGACACGCAGTTCGTGCGGTTCGACAGCGACGCCGCGAGCCAGAGGATGGAGCCGCGGGCGCCGTGGGTGGAGCAGGAGGGGCCGGAGTATTGGGACCGGGAGACACGGAACATGAAGACCGCGACACAGAATGCCCCAGTGAACCTGCGGAACCTGCGCGGCTACTACAACCAGAGCGAGGCCGGGTCTCACACCTTCCAGAGGATGTACGGCTGCGACCTGGGGCCCGACGGGCGCCTCCTCCGCGGG…
Rhesus Macaque MHC v2	Mamu-A1*043:06	Mamu-A1*043g	MHC-A	GU592078	ATGGCGCCCCGAACCCTCCTCCTGGTGCTCTCAGGGGTCCTGGCCCTGACCCAGACCCGGGCGGGCTCCCACTCCATGAGGTATTTCTACACCTACATGTCCCGGCCTGGCCGCGGGGAGCCCCGCTTCGTCGCCGTGGGCTACGTGGACGACACGCAGTTCGTGCGGTTCGACAGCGACGCCGCGAGCCAGAGGATGGAGCCGCGGGCGCCGTGGGTGGAGCAGGAGGGGCCGGAGTATTGGGACCGGGAGACACGGAACATGAAGACCGCGACACAGAATGCCCCAGTGAACCTGCGGAACCTGCGCGGCTACTACAACCAGAGCGAGGCCGGGTCTCACACCATCCAGAGGATGTACGGCTGCGACCTGGGGCCCGACGGGCGCCTCCTCCGCGGG…
Rhesus Macaque MHC v2	Mamu-A1*043:07	Mamu-A1*043g	MHC-A	JQ866397	ATGGCGGTCATGGCGCCCCGAACCCTCCTCCTGGTGCTCTCAGGGGTCCTGGCCCTGACCCAGACCCGGGCGGGCTCCCACTCCATGAGCTATTTCTACACCTACATGTCCCGGCCTGGCCGCGGGGAGCCCCGCTTCGTCGCCGTGGGCTACGTGGACAACACGCAGTTCGTGCGGTTCGACAGCGACGCCGCGAGCCAGAGGATGGAGCCGCGGGCGCCGTGGGTGGAGCAGGAGGGGCCGGAGTATTGGGACCGGGAGACACAGAACATGAAGACCGCGACACAGATGGCCCCAGTGGCCCTGCGGAACCTGCGCGGCTACTACAACCAGAGCGAGGCCGGGTCTCACACCTACCAGAGGATGTACGGCTGCGACCTGGGACCCGACGGGCGCCTC…
Rhesus Macaque MHC v2	Mamu-A1*045:01	Mamu-A1*045g	MHC-A	EU262741	GTGCTCTCAGGGGTCCTGGCCCTGACCCAGACCCGGGCGGGCTCCCACTCCATGAGGTATTTCTACACCTCCATGTCCCGGCCCGGCCGCGGGCAGCCCCGCTTCATCGCCGTGGGCTACGTGGACGACACGCAGTTCGTGCGGTTCGACAGCGACGCCGCGAGCCAAAGGATGGAGCCGCGGGCGCCGTGGGTGGAGCAGGAGGGTCCAGAGTATTGGGACTCGCAGACACGGATCATGAAGGCCGACACACAGACCTACCGAGTGAACCTGCGGACCCTGCTCCGCTACTACAACCAGAGCGAGGCCGGGTCTCACACCGTCCAGAGGATGTACGGCTGCGACCTGGGGCCCGACGGGCGCCTCCTCCGCGGGTATGAACAGTTCGCCTACGACGGC…
Rhesus Macaque MHC v2	Mamu-A1*048:01:01	Mamu-A1*048g	MHC-A	AM295913;LM608009	GTGCTCTCAGGGGTCCTGGCCCTGACCCAGACCCGGGCGGGCTCTCACTCCATGAGGTATTTCTACACCTCCATGTCCCGGCCCGGCCGCGGGGAGCCCCGCTTCATCGCCGTGGGCTACGTGGACGACACGCAGTTCGTGCGGTTCGACAGCGACGCCGCGAGCCAGAGGATGGAGCCGCGGGCGCCGTGGGTGGAGCAGGAGGGTCCAGAGTATTGGGACCGGAACACACGGATCATGAAGGCCGAGACACAGGATGCCCCAGCGGACCTGCGGACCCTGCTCCGCTACTACAACCAGAGCGAGGCCGGGTCTCACACCCTCCAGAAGATGTACGGCTGCGACCTGGGGCCAGACGGGCGCCTCCTCCGCGGGTATTACCAGTACGCCTACGACGGC…
Rhesus Macaque MHC v2	Mamu-A1*048:01:02:01	Mamu-A1*048g	MHC-A	EU682511;LR743722	ATGGCGGTCATGGCGCCCCGAACCCTCCTCCTGGTGCTCTCAGGGGTCCTGGCCCTGACCCAGACCCGGGCGGGCTCTCACTCCATGAGGTATTTCTACACCTCCATGTCCCGGCCCGGCCGCGGGGAGCCCCGCTTCATCGCCGTGGGCTACGTGGACGACACGCAGTTCGTGCGGTTCGACAGCGACGCCGCGAGCCAGAGGATGGAGCCGCGGGCGCCGTGGGTGGAGCAGGAGGGTCCAGAGTATTGGGACCGGAACACACGGATCATGAAGGCCGAGACACAGGATGCCCCAGCGGACCTGCGGACCCTGCTCCGCTACTACAACCAGAGCGAGGCCGGGTCTCACACCCTCCAGAAGATGTACGGCTGCGACCTGGGGCCAGACGGGCGCCTC…
Rhesus Macaque MHC v2	Mamu-A1*048:01:02:02	Mamu-A1*048g	MHC-A	LR743700	ATGGCGGTCATGGCGCCCCGAACCCTCCTCCTGGTGCTCTCAGGGGTCCTGGCCCTGACCCAGACCCGGGCGGGCTCTCACTCCATGAGGTATTTCTACACCTCCATGTCCCGGCCCGGCCGCGGGGAGCCCCGCTTCATCGCCGTGGGCTACGTGGACGACACGCAGTTCGTGCGGTTCGACAGCGACGCCGCGAGCCAGAGGATGGAGCCGCGGGCGCCGTGGGTGGAGCAGGAGGGTCCAGAGTATTGGGACCGGAACACACGGATCATGAAGGCCGAGACACAGGATGCCCCAGCGGACCTGCGGACCCTGCTCCGCTACTACAACCAGAGCGAGGCCGGGTCTCACACCCTCCAGAAGATGTACGGCTGCGACCTGGGGCCAGACGGGCGCCTC…
Rhesus Macaque MHC v2	Mamu-A1*048:01:03:01	Mamu-A1*048g	MHC-A	LR723036;LR743701	ATGGCGGTCATGGCGCCCCGAACCCTCCTCCTGGTGCTCTCAGGGGTCCTGGCCCTGACCCAGACCCGGGCGGGCTCTCACTCCATGAGGTATTTCTACACCTCCATGTCCCGGCCCGGCCGCGGGGAGCCCCGCTTCATCGCCGTGGGCTACGTGGACGACACGCAGTTCGTGCGGTTCGACAGCGACGCCGCGAGCCAGAGGATGGAGCCGCGGGCGCCGTGGGTGGAGCAGGAGGGTCCAGAGTATTGGGACCGGAACACACGGATCATGAAGGCCGAGACACAGGATGCCCCAGCGGACCTGCGGACCCTGCTCCGCTACTACAACCAGAGCGAGGCCGGGTCTCACACCCTCCAGAAGATGTACGGCTGCGACCTGGGGCCAGACGGGCGCCTC…
Rhesus Macaque MHC v2	Mamu-A1*049:01	Mamu-A1*049g	MHC-A	AM295914;GQ902073	ATGGCGGTCATGGCGCCCCGAACCCTCCTCCTGGTGCTCTCAGGGGCCCTGGCCCTGACCCAGACCCGGGCAGGCTCGCACTCCATGAGGTATTTCTACACCTCCATGTCCCGGCCCGGCCGCTGGGAGCCCCGCTTCATCGCCGTGGGCTACGTGGACGACACGCAGTTCGTGCGGTTCGACAGCGACGCCGAGAGCCAGAGGATGGAGCCGCGGGCGCCGTGGGTGGAGCAGGAGGGTCCGGAGTATTGGGACCGGAGCACACGGTACATGAAGACCGCGACACAGATGGCCCCAGTGGACCTGCGGAACCTGCGCGGCTACTACAACCAGAGCGAGGCCGGGTCTCACACCCTCCAGACGATGTACGGCTGCGACCTGGGACCCGACGGGCGCCTC…
Rhesus Macaque MHC v2	Mamu-A1*049:02:01:01	Mamu-A1*049g	MHC-A	EU682509;LR989844	ATGGCGGTCATGGCGCCCCGAACCCTCCTCCTGGTGCTCTCAGGGGCCCTGGCCCTGACCCAGACCCGGGCAGGCTCCCACTCCATGAGGTATTTCTACACCTCCATGTCCCGGCCCGGCCGCTGGGAGCCCCGCTTCATCGCCGTGGGCTACGTGGACGACACGCAGTTCGTGCGGTTCGACAGCGACGCCGAGAGCCAGAGGATGGAGCCGCGGGCGCCGTGGGTGGAGCAGGAGGGTCCGGAGTATTGGGACCGGAGCACACGGTACATGAAGACCGCGACACAGATGGCCCCAGTGGACCTGCGGAACCTGCGCGGCTACTACAACCAGAGCGAGGCCGGGTCTCACACCCTCCAGACGATGTACGGCTGCGACCTGGGACCCGACGGGCGCCTC…
Rhesus Macaque MHC v2	Mamu-A1*049:02:02	Mamu-A1*049g	MHC-A	HG813261;LM608010;LR723037	ATGGCGGTCATGGCGCCCCGAACCCTCCTCCTGGTGCTCTCAGGGGCCCTGGCCCTGACCCAGACCCGGGCAGGCTCGCACTCCATGAGGTATTTCTACACCTCCATGTCCCGGCCCGGCCGCTGGGAGCCCCGCTTCATCGCCGTGGGCTACGTGGACGACACGCAGTTCGTGCGGTTCGACAGCGACGCCGAGAGCCAGAGGATGGAGCCGCGGGCGCCGTGGGTGGAGCAGGAGGGTCCGGAGTATTGGGACCGGAGCACACGGTACATGAAGACCGCGACACAGATGGCCCCAGTGGACCTGCGGAACCTGCGCGGCTACTACAACCAGAGCGAGGCCGGGTCTCACACCCTCCAGACGATGTACGGCTGCGACCTGGGACCCGACGGGCGCCTC…
Rhesus Macaque MHC v2	Mamu-A1*049:03	Mamu-A1*049g	MHC-A	EU753185;KU850485;LR723038	ATGGCGGTCATGGCGCCCCGAACCCTCCTCCTGGTGCTCTCAGGGGCCCTGGCCCTGACCCAGACCCGGGCAGGCTCCCACTCCATGAGGTATTTCTACACCTCCATGTCCCGGCCCGGCCGCTGGGAGCCCCGCTTCATCGCCGTGGGCTACGTGGACGACACGCAGTTCGTGCGGTTCGACAGCGACGCCGAGAGCCAGAGGATGGAGCCGCGGGCGCCGTGGGTGGAGCAGGAGGGTCCGGAGTATTGGGACCGGAGCACACGGTACATGAAGACCGCGACACAGATGGCCCCAGTGGACCTGCGGAACCTGCGCGGCTACTACAACCAGAGCGAGGCCGGGTCTCACACCCTCCAGACGATGTACGGCTGCGACCTGGGACCCGACGGGCGCCTC…
Rhesus Macaque MHC v2	Mamu-A1*049:04	Mamu-A1*049g	MHC-A	AB444881;FN396402	GTGCTCTCAGGGGCCCTGGCCCTGACCCAGACCCGGGCAGGCTCCCACTCCATGAGGTATTTCTACACCGCCGTGTCCCGGCCCGGCCGCTGGGAGCCCCGCTTCATCGCCGTGGGCTACGTGGACGACACGCAGTTCGTGCGGTTCGACAGCGACGCCGAGAGCCAGAGGATGGAGCCGCGGGCGCCGTGGGTGGAGCAGGAGGGTCCGGAGTATTGGGACCGGAGCACACGGTACATGAAGACCGCGACACAGATGGCCCCAGTGGACCTGCGGAACCTGCGCGGCTACTACAACCAGAGCGAGGCCGGGTCTCACACCCTCCAGACGATGTACGGCTGCGACCTGGGACCCGACGGGCGCCTCCTCCGCGGGTATTTCCAGGACGCCTACGACGGC…
Rhesus Macaque MHC v2	Mamu-A1*049:05	Mamu-A1*049g	MHC-A	GU592071	ATGGCGCCCCGAACCCTCCTCCTGGTGCTCTCAGGGGCCCTGGCCCTGACCCAGACCCGGGCAGGCTCCCACTCCATGAGGTATTTCTACACCTCCATGTCCCGGCCCGGCCGCTGGGAGCCCCGCTTCATCGCCGTGGGCTACGTGGACGACACGCAGTTCGTGCGGTTCGACAGCGACGCCGAGAGCCAGAGGATGGAGCCGCGGGCGCCGTGGGTGGAGCAGGAGGGTCCGGAGTATTGGGACCGGAGCACACGGTACATGAAGACCGCGACACAGATGGCCCCAGTGGACCTGCGGAACCTGCGCGGCTACTACAACCAGAGCGAGGCCGGGTCTCACACCCTCCAGACGATGTACGGCTGCGACCTGGGACCCGACGGGCGCCTCCTCCGCGGG…
Rhesus Macaque MHC v2	Mamu-A1*050:01	Mamu-A1*050g	MHC-A	AM295915	GTGCTCTCCGGGGCCCTGGCCCTGACCCAGACCTGGGCCGGCTCTCACTCCTTGAGGTATTTCTACACCTCCGTGTCCCGGCCCGGCCGCGGGGAGCCCCGCTTCATCGCCGTGGGCTACGTGGACGACACGCAGTTCGTGCGGTTCGACAGCGACGCCGAGAGTCCGAGAGAGGAGCCGCGGGCGCCGTGGGTGGAGCAGGAGGGGCCGGAGTATTGGGACCGGGAGACACGGATCTCCAAGGCCAACACACAGACCTACCGAGAGAGCCTGCGGAACCTTCGCGGCTACTACAACCAGAGCGAGGCGGGGTCTCACACCATCCAGACGATGTACGGCTGCGACCTGGGACCCGACGGGCGCCTCCTCCGCGGGTATGAACAGTTCGCCTACGACGGC…
Rhesus Macaque MHC v2	Mamu-A1*051:01:01:01	Mamu-A1*051g	MHC-A	AM295916;LT908120;LR743702	ATGGCGGTCATGGCGTCCCGAACCCTCCTCCTGGTGCTCTCCGGGGCCCTGGCCCTGACCCAGACCTGGGCGGGCTCGCACTCCATGAGATATTTCTACACCTCCATGTCCCGGCCCGGCCGCGGGCAGCCCCGCTTCATCGCCGTGGGCTACGTGGACGACACGCAGTTCGTGCGGTTCGACAGCGACGCCGAGAGTCCGAGAGAGGAGCCGCGGGCGCCGTGGGTGGAGCAGGAGGGGCCGGAGTATTGGGACCGGAACACACGGATCTACAAGGCCGAGACACAGAACTACCGAGAGGGCCTGCGGATCCTGCGCGGCTACTACAACCAGAGCGAGGCCGGGTCTCACACCATCCAGAAGATGTACGGCTGCGACCTGGGGCCCGACGGGCGCCTC…
Rhesus Macaque MHC v2	Mamu-A1*051:01:01:02	Mamu-A1*051g	MHC-A	LR743724	ATGGCGGTCATGGCGTCCCGAACCCTCCTCCTGGTGCTCTCCGGGGCCCTGGCCCTGACCCAGACCTGGGCGGGCTCGCACTCCATGAGATATTTCTACACCTCCATGTCCCGGCCCGGCCGCGGGCAGCCCCGCTTCATCGCCGTGGGCTACGTGGACGACACGCAGTTCGTGCGGTTCGACAGCGACGCCGAGAGTCCGAGAGAGGAGCCGCGGGCGCCGTGGGTGGAGCAGGAGGGGCCGGAGTATTGGGACCGGAACACACGGATCTACAAGGCCGAGACACAGAACTACCGAGAGGGCCTGCGGATCCTGCGCGGCTACTACAACCAGAGCGAGGCCGGGTCTCACACCATCCAGAAGATGTACGGCTGCGACCTGGGGCCCGACGGGCGCCTC…
Rhesus Macaque MHC v2	Mamu-A1*051:01:01:03	Mamu-A1*051g	MHC-A	LR743705	ATGGCGGTCATGGCGTCCCGAACCCTCCTCCTGGTGCTCTCCGGGGCCCTGGCCCTGACCCAGACCTGGGCGGGCTCGCACTCCATGAGATATTTCTACACCTCCATGTCCCGGCCCGGCCGCGGGCAGCCCCGCTTCATCGCCGTGGGCTACGTGGACGACACGCAGTTCGTGCGGTTCGACAGCGACGCCGAGAGTCCGAGAGAGGAGCCGCGGGCGCCGTGGGTGGAGCAGGAGGGGCCGGAGTATTGGGACCGGAACACACGGATCTACAAGGCCGAGACACAGAACTACCGAGAGGGCCTGCGGATCCTGCGCGGCTACTACAACCAGAGCGAGGCCGGGTCTCACACCATCCAGAAGATGTACGGCTGCGACCTGGGGCCCGACGGGCGCCTC…
Rhesus Macaque MHC v2	Mamu-A1*052:01:01:01	Mamu-A1*052g	MHC-A	EF580143;AM295917;LM608011;LR743707	ATGGCTATCATGGCGCCCCGAACCCTCCTCCTGGTGCTCTCCGGGGCCCTGGCCCTGACCCAGACCTGGGCCGGCTCGCACTCCTTGAGATATTTCTACACCTCCATGTCCCGGCCCGGCCGCGGGCAGCCCCGCTTCATCGCCGTGGGCTACGTGGACGACACGCAGTTCGTGCGGTTCGACAGCGACGCCGAGAGTCCGAGAGAGGAGCCGCGGGCGCCGTGGATGGAGCAGGAGGGGCCGGAGTATTGGGACCAGAACACACGGAGCTACAAGGCCGACACACAGAACTACCGAGAGGGCCTGCGGACCCTGCTCCGCTACTACAACCAGAGCGAGGCCGGGTCTCACACCCTCCAGACGATGTACGGCTGCGACCTGGGGCCAGACGGGCGCCTC…
Rhesus Macaque MHC v2	Mamu-A1*052:01:01:02	Mamu-A1*052g	MHC-A	LR743706	ATGGCTATCATGGCGCCCCGAACCCTCCTCCTGGTGCTCTCCGGGGCCCTGGCCCTGACCCAGACCTGGGCCGGCTCGCACTCCTTGAGATATTTCTACACCTCCATGTCCCGGCCCGGCCGCGGGCAGCCCCGCTTCATCGCCGTGGGCTACGTGGACGACACGCAGTTCGTGCGGTTCGACAGCGACGCCGAGAGTCCGAGAGAGGAGCCGCGGGCGCCGTGGATGGAGCAGGAGGGGCCGGAGTATTGGGACCAGAACACACGGAGCTACAAGGCCGACACACAGAACTACCGAGAGGGCCTGCGGACCCTGCTCCGCTACTACAACCAGAGCGAGGCCGGGTCTCACACCCTCCAGACGATGTACGGCTGCGACCTGGGGCCAGACGGGCGCCTC…
Rhesus Macaque MHC v2	Mamu-A1*052:02	Mamu-A1*052g	MHC-A	JX306772	ATGGCTATCATGGCGCCCCGAACCCTCCTCCTGGTGCTCTCCGGGGCCCTGGCCCTGACCCAGACCTGGGCCGGCTCGCACTCCTTGAGATATTTCTACACCTCCATGTCCCGGCCCGGCCGCGGGCAGCCCCGCTTCATCGCCGTGGGCTACGTGGACGACACGCAGTTCGTGCGGTTCGACAGCGACGCCGAGAGTCCGAGAGAGGAGCCGCGGGCGCCGTGGATGGAGCAGGAGGGGCCGGAGTATTGGGACCAGAACACACGGAGCTACAAGGCCGACACACAGAACTACCGAGAGGGCCTGCGGACCCTGCTCCGCTACTACAACCAGAGCGAGGCCGGGTCTCACACCCTCCAGACGATGTACGGCTGCGACCTGGGGCCAGACGGGCGCCTC…
Rhesus Macaque MHC v2	Mamu-A1*052:03	Mamu-A1*052g	MHC-A	JX442256	ATGGCGCCCCGAACCCTCCTCCTGGTGCTCTCCGGGGCCCTGGCCCTGACCCAGACCTGGGCCGGCTCGCACTCCTTGAGATATTTCTACACCTCCATGTCCCGGCCCGGCCGCGGGCAGCCCCGCTTCATCGCCGTGGGCTACGTGGACGACACGCAGTTCGTGCGGTTCGACAGCGACGCCGAGAGTCCGAGAGAGGAGCCGCGGGCGCCGTGGATGGAGCAGGAGGGGCCGGAGTATTGGGACCAGAACACACGGAGCTACAAGGCCGACACACAGAACTACCGAGAGGGCCTGCGGACCCTGCTCCGCTACTACAACCAGAGCGAGGCCGGGTCTCACACCCTCCAGACGATGTACGGCTGCGACCTGGGGCCAGACGGGCGCCTCCTCCGCGGG…
Rhesus Macaque MHC v2	Mamu-A1*053:01	Mamu-A1*053g	MHC-A	AM295918;LM608012	GTGCTCTCCGGGGCCCTGGCCCTGACCCAGACCTGGGCGGGCTCGCACTCCATGAGATATTTCTACACCTCCATGTCCCGGCCCGGCCGCGGGCAGCCCCGCTTCATCTCCGTGGGCTACGTGGACGACACGCAGTTCGTGCGGTTCGACAGCGACGCCGAGAGTCCGAGAGAGGAGCCGCGGGCGCCGTGGGTGGAGCAGGAGGGGCCGGAGTATTGGGACCAGAACACACGGATCTACAAGGCCGAGACACAGAACTACCGAGAGGGCCTGCAGAACCTGCGCGGCTACTACAACCAGAGCGAGGCCGGGTCTCACACCCTCCAGACGATGTACGGCTGCGACCTGGGGCCAGACGGGCGCCTCCTCCGCGGGTATGAACAGTCCGCCTACGACGGC…
Rhesus Macaque MHC v2	Mamu-A1*053:02	Mamu-A1*053g	MHC-A	EU551177	ATGGCGCCCCGAACCCTCCTCCTGGTGCTCTCCGGGGCCCTGGCCCTGACCCAGACCTGGGCGGGCTCGCACTCCATGAGATATTTCTACACCTCCATGTCCCGGCCCGGCCGCGGGCAGCCCCGCTTCATCTCCGTGGGCTACGTGGACGACACGCAGTTCGTGCGGTTCGACAGCGACGCCGAGAGTCCGAGAGAGGAGCCGCGGGCGCCGTGGGTGGAGCAGGAGGGGCCGGAGTATTGGGACCAGAACACACGGATCTACAAGGCCGAGACACAGAACTACCGAGAGGGCCTGCAGAACCTGCGCGGCTACTACAACCAGAGCGAGGCCGGGTCTCACACCCTCCAGACGATGTACGGCTGCGACCTGGGGCCAGACGGGCGCCTCCTCCGCGGG…
Rhesus Macaque MHC v2	Mamu-A1*053:03:01:01	Mamu-A1*053g	MHC-A	LR700224;LR743711	ATGGCGGTCATGGCGCCCCGAACCCTCCTCCTGGTGCTCTCCGGGGCCCTGGCCCTGACCCAGACCTGGGCGGGCTCGCACTCCATGAGATATTTCTACACCTCCATGTCCCGGCCCGGCCGCGGGCAGCCCCGCTTCATCTCCGTGGGCTACGTGGACGACACGCAGTTCGTGCGGTTCGACAGCGACGCCGAGAGTCCGAGAGAGGAGCCGCGGGCGCCGTGGGTGGAGCAGGAGGGGCCGGAGTATTGGGACCAGAACACACGGATCTACAAGGCCGAGACACAGAACTACCGAGAGGGCCTGCAGAACCTGCGCGGCTACTACAACCAGAGCGAGGCCGGGTCTCACACCCTCCAGACGATGTACGGCTGCGACCTGGGGCCAGACGGGCGCCTC…
Rhesus Macaque MHC v2	Mamu-A1*054:01	Mamu-A1*054g	MHC-A	AM295919;EU682515	ATGGCGGTCATGGCGCCCCGAACCCTCCTCCTGGTGCTCTCCGGGGCGCTGGCCCTGACCCAGACCTGGGCCGGCTCGCACTCCTTGAGATATTTCTACACCTCCATGTCCCGGCCCGGCCGCGGGCAGCCCCGCTTCATGTCCGTGGGCTACGTGGACGACACGCAGTTCGTGCGGTTCGACAGCGACGCCGAGAGTCCGAGAGAGGAGCCGCGGGCGCCGTGGGTGGAGCAGGAGGGGCCGGAGTATTGGGACCAGAACACACGGATCTGCAAGGCCGCGACACAGACCTACCGAGAGGGCCTGCAGATCCTGCGCGGCTACTACAACCAGAGCGAGGCCGGGTCTCACACCTACCAGAGGATGTACGGCTGCGACCTGGGGCCCGACGGGCGCCTC…
Rhesus Macaque MHC v2	Mamu-A1*054:02	Mamu-A1*054g	MHC-A	AM295920;LN851845;LT707755	ATGGCGGTCATGGCGCCCCGAACCCTCCTCCTGGTGCTCTCCGGGGCGCTGGCCCTGACCCAGACCTGGGCCGGCTCGCACTCCTTGAGATATTTCTACACCTCCATGTCCCGGCCCGGCCGCGGGCAGCCCCGCTTCATGTCCGTGGGCTACGTGGACGACACGCAGTTCGTGCGGTTCGACAGCGACGCCGAGAGTCCGAGAGAGGAGCCGCGGGCGCCGTGGGTGGAGCAGGAGGGGCCGGAGTATTGGGACCAGAACACACGGATCTACAAGGCCGCGACACAGACCTACCGAGAGGGCCTGCAGATCCTGCGCGGCTACTACAACCAGAGCGAGGCCGGGTCTCACACCTACCAGAGGATGTACGGCTGCGACCTGGGGCCCGACGGGCGCCTC…
Rhesus Macaque MHC v2	Mamu-A1*054:03	Mamu-A1*054g	MHC-A	JQ866398	ATGGCGGTCATGGCGCCGCGAACCCTCCTCCTGGTGCTCTCAGGGGCCCTGGCCCTGACCCAGACCTGGGCCGGCTCGCACTCCTTGAGGTATTTCTACACCTCCATGTCCCGGCCCGGCCGCGGGCAGCCCCGCTTCATCGCCGTGGGCTACGTGGACGACACGCAGTTCGTGCGGTTCGACAGCGACGCCGAGAGTCCGAGAGAGGAGCCGCGGGCGCCGTGGGTGGAGCAGGAGGGGCCGGAGTATTGGGACCAGAACACACGGATCTACAAGGCCGCGACACAGACCTACCGAGGGAGCCTGCAGAACCTGCGCGGCTACTACAACCAGAGCGAGGCCGGGTCTCACACCTTCCAGAGGATGTACGGCTGCGACCTGGGGCCCGACGGGCGCCTC…
Rhesus Macaque MHC v2	Mamu-A1*055:01:01:01	Mamu-A1*055g	MHC-A	EU822508;LT908836;LR699579	ATGGCGGTCATGGCGCCCCGAACCCTCCTCCTGGTGCTCTCAGGGGTCCTGGCCCTGACCCAGACCCGGGCGGGCTCCCACTCCATGAGGTATTTCCACACCGCCGTGTCCCGGCCGGGCCGCGGGGAGCCCCGCTTCTTCACCGTGGGCTACGTGGACGACACGCAGTTCGTGCGGTTCGACAGCGACGCCGCGAGTCCGAGAAAGGAGCCGCGGGCGCCGTGGGTGGAGCAGGAGGGGCCGGAGTATTGGGACCGGGAGACACGGATCTCCAAGGCCAACACACAGACCTACCGAGAGAGCCTGCAGATCCTGCGCGGCTACTACAACCAGAGCGAGGCTGGGTCTCACACCTACCAGAGGATGTACGGCTGCGACCTGGGGCCAGACGGGCGCCTC…
Rhesus Macaque MHC v2	Mamu-A1*056:01:01:01	Mamu-A1*056g	MHC-A	AM295921;OW981854	ATGGCGATCATGGCGCCCCGAACCCTCCTCCTGGTGCTCTCAGGGGTCCTGGCCCTGACCCAGACCCGGGCGGGCTCCCACTCCTTGAGGTATTTCCACACCGCCGTGTCCCGGCCCGGCCGCGGGGAGCCCCGCTTCTTCACCGTGGGCTACGTGGACGACACGCAGTTCGTGCGGTTCGACAGCGACGCCGCGAGTCCGAGAAAGGAGCCGCGGGCGCCGTGGGTGGAGCAGGAGGGGCCGGAGTATTGGGACCGGGAGACACGGATCTCCAAGACCAACACACAGACCTACCGAGAGGGCCTGCAGATCCTGCGCGGCTACTACAACCAGAGCGAGGCTGGGTCTCACACCTTCCAGAGGATGTTCGGCTGCGACCTGGGACCCGACGGGCGCCTC…
Rhesus Macaque MHC v2	Mamu-A1*056:02:01	Mamu-A1*056g	MHC-A	AM295922	ATGGCGATCATGGCGCCCCGAACCCTCCTCCTGGTGCTCTCAGGGGTCCTGGCCCTGACCCAGACCCGGGCGGGCTCCCACTCCTTGAGGTATTTCCACACCGCCGTGTCCCGGCCCGGCCGCGGGGAGCCCCGCTTCTTCACCGTGGGCTACGTGGACGACACGCAGTTCGTGCGGTTCGACAGCGACGCCGCGAGTCCGAGAAAGGAGCCGCGGGCGCCGTGGGTGGAGCAGGAGGGGCCGGAGTATTGGGACCGGGAGACACGGATCTCCAAGACCAACACACAGACCTACCGAGAGGGCCTGCAGATCCTGCGCGGCTACTACAACCAGAGCGAGGCTGGGTCTCACACCTACCAGAGGATGTACGGCTGCGACCTGGGACCCGACGGGCGCCTC…
Rhesus Macaque MHC v2	Mamu-A1*056:02:02	Mamu-A1*056g	MHC-A	AB444935	TGCTCTCAGGGGTCCTGGCCCTGACCCAGACCCGGGCGGGCTCCCACTCCTTGAGGTATTTCCACACCGCCGTGTCCCGGCCCGGCCGCGGGGAGCCCCGCTTCTTCACCGTGGGCTACGTGGACGACACGCAGTTCGTGCGGTTCGACAGCGACGCCGCGAGTCCGAGAAAGGAGCCGCGGGCGCCGTGGGTGGAGCAGGAGGGGCCGGAGTATTGGGACCGGGAGACACGGATCTCCAAGACCAACACACAGACCTACCGAGAGGGCCTGCAGATCCTGCGCGGCTACTACAACCAGAGCGAGGCTGGGTCTCACACCTACCAGAGGATGTACGGCTGCGACCTGGGACCCGACGGGCGCCTCCTCCGCGGATATAGCCAGTACGCCTACGACGGCA…
Rhesus Macaque MHC v2	Mamu-A1*056:03	Mamu-A1*056g	MHC-A	EU252155;KF855144	ATGGCGATCATGGCGCCCCGAACCCTCCTCCTGGTGCTCTCAGGGGTCCTGGCCCTGACCCAGACCCGGGCGGGCTCCCACTCCTTGAGGTATTTCCACACCGCCGTGTCCCGGCCCGGCCGCGGGGAGCCCCGCTTCTTCACCGTGGGCTACGTGGACGACACGCAGTTCGTGCGGTTCGACAGCGACGCCGCGAGTCCGAGAAAGGAGCCGCGGGCGCCGTGGGTGGAGCAGGAGGGGCCGGAGTATTGGGACCGGGAGACACGGATCTCCAAGACCAACACACAGACCTACCGAGAGAACCTGCGGACCGCGCTCCGCTACTACAACCAGAGCGAGGCCGGGTCTCACACCTTCCAGAGGATGTTCGGCTGCGACCTGGGACCCGACGGGCGCCTC…
Rhesus Macaque MHC v2	Mamu-A1*056:04	Mamu-A1*056g	MHC-A	KF855145;LR700225	ATGGCGATCATGGCGCCCCGAACCCTCCTCCTGGTGCTCTCAGGGGTCCTGGCCCTGACCCAGACCCGGGCGGGCTCCCACTCCTTGAGGTATTTCCACACCGCCGTGTCCCGGCCCGGCCGCGGGGAGCCCCGCTTCTTCACCGTGGGCTACGTGGACGACACGCAGTTCGTGCGGTTCGACAGCGACGCCGCGAGTCCGAGAAAGGAGCCGCGGGCGCCGTGGGTGGAGCAGGAGGGGCCGGAGTATTGGGACCGGGAGACACGGATCTCCAAGACCAACACACAGACCTACCGAGAGGGCCTGCAGATCCTGCGCGGCTACTACAACCAGAGCGAGGCTGGGTCTCACACCTACCAGAGGATGTACGGCTGCGACCTGGGACCCGACGGGCGCCTC…
Rhesus Macaque MHC v2	Mamu-A1*056:05	Mamu-A1*056g	MHC-A	LT622974	ATGGCGATCATGGCGCCCCGAACCCTCCTCCTGGTGCTCTCAGGGGTCCTGGCCCTGACCCAGACCCGGGCGGGCTCCCACTCCTTGAGGTATTTCCACACCGCCGTGTCCCGGCCCGGCCGCGGGGAGCCCCGCTTCTTCACCGTGGGCTACGTGGACGACACGCAGTTCGTGCGGTTCGACAGCGACGCCGCGAGTCCGAGAAAGGAGCCGCGGGCGCCGTGGGTGGAGCAGGAGGGGCCGGAGTATTGGGACCGGGAGACACGGATCTCCAAGACCAACACACAGACCTACCGAGAGAACCTGCGGACCGCGCTCCGCTACTACAACCAGAGCGAGGCCGGGTCTCACACCTTCCAGAGGATGTTCGGCTGCGACCTGGGACCCGACGGGCGCCTC…
Rhesus Macaque MHC v2	Mamu-A1*057:01:01:01	Mamu-A1*057g	MHC-A	AM295923;EU682514;LR743712	ATGGCGGTCATGGCGCCCCGAACCCTCCTCCTGGTGCTCTCAGGGGTCCTGGCCCTGACCCAGACCCGGGCGGGCTCGCACTCCATGAGGTATTTCTACACCTCCATGTCCCGGCCCGGCCGCGGGGAGCCCCGCTTCATCGCCGTGGGCTACGTGGACGACACGCAGTTCGTGCGGTTCGACAGCGACGCCGCGAGCCAAAGGATGGAGCCGCGGGCGCCGTGGGTGGAGCAGGAGGGTCCAGAGTATTGGGACTCGCAGACACGGATCATGAAGGCCGACACACAGACCTACCGAGAGAGCCTGCGGAACCTGCGCGGCTACTACAACCAGAGCGAGGCCGGGTCTCACACCGTCCAGAGGATGTACGGCTGCGACCTGGGGCCCGACGGGCGCCTC…
Rhesus Macaque MHC v2	Mamu-A1*057:01:01:02	Mamu-A1*057g	MHC-A	LR743708	ATGGCGGTCATGGCGCCCCGAACCCTCCTCCTGGTGCTCTCAGGGGTCCTGGCCCTGACCCAGACCCGGGCGGGCTCGCACTCCATGAGGTATTTCTACACCTCCATGTCCCGGCCCGGCCGCGGGGAGCCCCGCTTCATCGCCGTGGGCTACGTGGACGACACGCAGTTCGTGCGGTTCGACAGCGACGCCGCGAGCCAAAGGATGGAGCCGCGGGCGCCGTGGGTGGAGCAGGAGGGTCCAGAGTATTGGGACTCGCAGACACGGATCATGAAGGCCGACACACAGACCTACCGAGAGAGCCTGCGGAACCTGCGCGGCTACTACAACCAGAGCGAGGCCGGGTCTCACACCGTCCAGAGGATGTACGGCTGCGACCTGGGGCCCGACGGGCGCCTC…
Rhesus Macaque MHC v2	Mamu-A1*057:02	Mamu-A1*057g	MHC-A	EF580151;EU429607	ATGGCGGTCATGGCGCCCCGAACCCTCCTCCTGGTGCTCTCAGGGGTCCTGGCCCTGACCCAGACCCGGGCGGGCTCGCACTCCATGAGGTATTTCTACACCTCCATGTCCCGGCCCGGCCGCGGGGAGCCCCGCTTCATCGCCGTGGGCTACGTGGACGACACGCAGTTCGTGCGGTTCGACAGCGACGCCGCGAGCCAAAGGATGGAGCCGCGGGCGCCGTGGGTGGAGCAGGAGGGTCCAGAGTATTGGGACTCGCAGACACGGATCATGAAGGCCGACACACAGACCTACCGAGAGAACCTGCGGACCGCGCTCCGCTACTACAACCAGAGCGAGGCCGGGTCTCACACCGTCCAGAGGATGTACGGCTGCGACCTGGGGCCCGACGGGCGCCTC…
Rhesus Macaque MHC v2	Mamu-A1*057:03	Mamu-A1*057g	MHC-A	GU057837	ATGGCGGTCATGGCGCCCCGAACCCTCCTCCTGGTGCTCTCAGGGGTCCTGGCCCTGACCCAGACCCGGGCGGGCTCGCACTCCATGAGGTATTTCTACACCTCCATGTCCCGGCCCGGCCGCGGGGAGCCCCGCTTCATCGCCGTGGGCTACGTGGACGACACGCAGTTCGTGCGGTTCGACAGCGACGCCGCGAGCCAAAGGATGGAGCCGCGGGCGCCGTGGGTGGAGCAGGAGGGTCCAGAGTATTGGGACTCGCAGACACGGATCATGAAGGCCGACACACAGACCTACCGAGAGAACCTGCGGACCCTGCGCGGCTACTACAACCAGAGCGAGGCCGGGTCTCACACCGTCCAGAGGATGTACGGCTGCGACCTGGGGCCCGACGGGCGCCTC…
Rhesus Macaque MHC v2	Mamu-A1*057:04	Mamu-A1*057g	MHC-A	GU592067	ATGGCGCCCCGAACCCTCCTCCTGGTGCTCTCAGGGGTCCTGGCCCTGACCCAGACCCGGGCGGGCTCGCACTCCATGAGGTATTTCTACACCTCCATGTCCCGGCCCGGCCGCGGGGAGCCCCGCTTCATCGCCGTGGGCTACGTGGACGACACGCAGTTCGTGCGGTTCGACAGCGACGCCGCGAGCCAAAGGATGGAGCCGCGGGCGCCGTGGGTGGAGCAGGAGGGTCCAGAGTATTGGGACTCGCAGACACGGATCATGAAGGCCGACACACAGACCTACCGAGAGAGCCTGCGGAACCTGCGCGGCTACTACAACCAGAGCGAGGCCGGGTCTCACACCGTCCAGAGGATGTACGGCTGCGACCTGGGGCCCGACGGGCGCCTCCTCCGCGGG…
Rhesus Macaque MHC v2	Mamu-A1*057:05	Mamu-A1*057g	MHC-A	GU592068	ATGGCGCCCCGAACCCTCCTCCTGGTGCTCTCAGGGGTCCTGGCCCTGACCCAGACCCGGGCGGGCTCGCACTCCATGAGGTATTTCTACACCTCCATGTCCCGGCCCGGCCGCGGGGAGCCCCGCTTCATCGCCGTGGGCTACGTGGACGACACGCAGTTCGTGCGGTTCGACAGCGACGCCGCGAGCCAAAGGATGGAGCCGCGGGCGCCGTGGGTGGAGCAGGAGGGTCCAGAGTATTGGGACTCGCAGACACGGATCATGAAGGCCGACACACAGACCTACCGAGAGAACCTGCGGACCCTGCGCGGCTACTACAACCAGAGCGAGGCCGGGTCTCACACCGTCCAGAGGATGTACGGCTGCGACCTGGGGCCCGACGGGCGCCTCCTCCGCGGG…
Rhesus Macaque MHC v2	Mamu-A1*057:06	Mamu-A1*057g	MHC-A	JX306773	ATGGCGGTCATGGCGCCCCGAACCCTCCTCCTGGTGCTCTCAGGGGTCCTGGCCCTGACCCAGACCCGGGCGGGCTCGCACTCCATGAGGTATTTCTACACCTCCATGTCCCGGCCCGGCCGCGGGGAGCCCCGCTTCATCGCCGTGGGCTACGTGGACGACACGCAGTTCGTGCGGTTCGACAGCGACGCCGCGAGCCAAAGGATGGAGCCGCGGGCGCCGTGGGTGGAGCAGGAGGGTCCAGAGTATTGGGGCTCGCAGACACGGATCATGAAGGCCGACACACAGACCTACCGAGAGAACCTGCGGACCCTGCGCGGCTACTACAACCAGAGCGAGGCCGGGTCTCACACCGTCCAGAGGATGTACGGCTGCGACCTGGGGCCCGACGGGCGCCTC…
Rhesus Macaque MHC v2	Mamu-A1*059:01	Mamu-A1*059g	MHC-A	FN396405	ATGGCGGTCATGGCGCCCCGAACCCTCCTCCTGGTGCTCTCAGGGGTCCTGGCCCTGACCCAGACCCGGGCGGGCTCGCACTCCATGAGATATTTCTACACCTCCATGTCCCGGCCCGGCCGCGGGGAGCCCCGCTTCATCGCCGTGGGCTACGTGGACGACACGCAGTTCGTGCGGTTCGACAGCGACGCCGCGAGCCAGAGGATGGAGCCGCGGGCGCCGTGGGTGGAGCAGGAGGGGCCGGAGTATTGGGACCGGGAGACACAGAACATGAAGACCGCGACACAGACCTACCGAGTGAACCTGCGGACCCTGCTCCGCTACTACAACCAGAGCGAGGCCGGGTCTCACACCATCCAGTGGATGCACGGCTGCGACCTGGGGCCGGACGGGCGCCTC…
Rhesus Macaque MHC v2	Mamu-A1*060:01	Mamu-A1*060g	MHC-A	EU418505;LT622975	ATGGCGGTCATGGCGCCCCGAACCCTCCTCCTGGTGCTCTCAGGGGCCCTGGCCCTGACCCAGACCCGGGCAGGCTCCCACTCCATGAGGTATTTCTACACCTCCATGTCCCGGCCCGGCCGCTGGGAGCCCCGCTTCATCGCCGTGGGCTACGTGGACGACACGCAGTTCGTGCGGTTCGACAGCGACGCCGAGAGCCAGAGGATGGAGCCGCGGGCGCCGTGGGTGGAGCAGGAGGGTCCGGAGTATTGGGACCGGAGCACACGGTACATGAAGACCGCGACACAGAATGCCCCAGTGAACCTGCGGAACCTGCGCGGCTACTACAACCAGAGCGAGGCCGGGTCTCACACCATCCAGAGGATGGTTGGCTGCGACCTGGGACCCGACGGGCGCCTC…
Rhesus Macaque MHC v2	Mamu-A1*061:01	Mamu-A1*061g	MHC-A	AM295924;LR723039	ATGGCGGTCATGGCGCCCCGAACCCTCCTCCTGGTGCTCTCAGGGGCCCTGGCCCTGACCCAGACCCGGGCAGGCTCCCACTCCATGAGCTATTTCTACACCTCCATGTCCCGGCCCGGCCGCTGGGAGCCCCGCTTCATCGCCGTGGGCTACGTGGACGACACGCAGTTCGTGCGGTTCGACAGCGACGCCGAGAGCCAGAGGATGGAGCCGCGGGCGCCGTGGGTGGAGCAGGAGGGTCCAGAGTATTGGGACCGGGAGACACGGAACATGAAGACCGCGACACAGAATGCCCCAGTGAACCTGCGGAACCTGCGCGGCTACTACAACCAGAGCGAGGCCGGGTCTCACACCATCCAGAGGATGTACGGCTGCGACCTGGGACCCGACGGGCGCCTC…
Rhesus Macaque MHC v2	Mamu-A1*063:01:01	Mamu-A1*063g	MHC-A	EU252158;LN851846;LN899635	ATGGCTATCATGGCGCCCCGAACCCTCCTCCTGGTGCTCTCCGGGGCCCTGGCCCTGACCCAGACCTGGGCGGGCTCGCACTCCATGAGATATTTCTACACCTCCATGTCCCGGCCCGGCCGCGGGCAGCCCCGCTTCATCGCCGTGGGCTACGTGGACGACACGCAGTTCGTGCGGTTCGACAGCGACGCCGAGAGTCCGAGAGAGGAGCCGCGGGCGCCGTGGGTGGAGCAGGAGGGGCCGGAGTATTGGGACCAGAACACACGGATCTACAAGGCCGAGACACAGAACTACCGAGAGGGCCTGCGGATCCTGCGCGGCTACTACAACCAGAGCGAGGCCGGGTCTCACACCCTCCAGACGATGTACGGCTGCGACCTGGGGCCAGACGGGCGCCTC…
Rhesus Macaque MHC v2	Mamu-A1*063:01:02	Mamu-A1*063g	MHC-A	LR723040	ATGGCTATCATGGCGCCCCGAACCCTCCTCCTGGTGCTCTCCGGGGCCCTGGCCCTGACCCAGACCTGGGCGGGCTCGCACTCCATGAGGTATTTCTACACCTCCATGTCCCGGCCCGGCCGCGGGCAGCCCCGCTTCATCGCCGTGGGCTACGTGGACGACACGCAGTTCGTGCGGTTCGACAGCGACGCCGAGAGTCCGAGAGAGGAGCCGCGGGCGCCGTGGGTGGAGCAGGAGGGGCCGGAGTATTGGGACCAGAACACACGGATCTACAAGGCCGAGACACAGAACTACCGAGAGGGCCTGCGGATCCTGCGCGGCTACTACAACCAGAGCGAGGCCGGGTCTCACACCCTCCAGACGATGTACGGCTGCGACCTGGGGCCAGACGGGCGCCTC…
Rhesus Macaque MHC v2	Mamu-A1*063:01:03	Mamu-A1*063g	MHC-A	LR723041	ATGGCTATCATGGCGCCCCGAACCCTCCTCCTGGTGCTCTCCGGGGCCCTGGCCCTGACCCAGACCTGGGCGGGCTCGCACTCCATGAGATATTTCTACACCTCCATGTCCCGGCCCGGCCGCGGGCAGCCCCGCTTCATCGCCGTGGGCTACGTGGACGACACGCAGTTCGTGCGGTTCGACAGCGACGCCGAGAGTCCGAGAGAGGAGCCGCGGGCGCCGTGGGTGGAGCAGGAGGGGCCGGAGTATTGGGACCAGAACACACGGATCTACAAGGCCGAGACACAGAACTACCGAGAGGGCCTGCGGATCCTGCGCGGCTACTACAACCAGAGCGAGGCCGGGTCTCACACCCTCCAGACGATGTACGGCTGCGACCTGGGGCCAGACGGGCGCCTC…
Rhesus Macaque MHC v2	Mamu-A1*065:01:01:01	Mamu-A1*065g	MHC-A	EU418506;AB430441;LM608017;KF855146;LR743709	ATGGCGGTCATGGCGACCCGAACCCTCCTCCTGGTGCTCTCCGGGGCGCTGGCCCTGACCCAGACCTGGGCCGGCTCCCACTCCATGAGGTATTTCTACACCTCCATGTCCCGGCCCGGCCGCGGGCAGCCCCGCTTCTTCGCCGTGGGCTACGTGGACGACACGCAGTTCGTGCGGTTCGACAGCGACGCCGAGAGTCCGAGGATGGAGCCGCGGGCGCCGTGGGTGGAGCAGGAGGGGCCGGAGTATTGGGACCAGGAGACACGGAAAGCCAAGGACACCGCACAGAACTACCGAGTGAACCTGCGGACCGCGCTCCGCTACTACAACCAGAGCGAGGCCGGGTCTCACACCATCCAGAAGATGTACGGCTGCGACCTGGGGCCCGACGGGCGCCTC…
Rhesus Macaque MHC v2	Mamu-A1*065:02	Mamu-A1*065g	MHC-A	GU592087	ATGGCGCCCCGAACCCTCCTCCTGGTGCTCTCCGGGGCGCTGGCCCTGACCCAGACCTGGGCCGGCTCCCACTCCATGAGGTATTTCTACACCTCCATGTCCCGGCCCGGCCGCGGGCAGCCCCGCTTCTTCGCCGTGGGCTACGTGGACGACACGCAGTTCGTGCGGTTCGACAGCGACGCCGAGAGTCCGAGGATGGAGCCGCGGGCGCCGTGGGTGGAGCAGGAGGGGCCGGAGTATTGGGACCAGGAGACACGGAAAGCCAAGGACACCGCACAGAACTACCGAGTGAACCTGCGGACCGCGCTCCGCTACTACAACCAGAGCGAGGCCGGGTCTCACACCATCCAGACGATGTACGGCTGCGACCTGGGGCCCGACGGGCGCCTCCTCCGCGGG…
Rhesus Macaque MHC v2	Mamu-A1*065:03	Mamu-A1*065g	MHC-A	LT622976	ATGGCGGTCATGGCGACCCGAACCCTCCTCCTGGTGCTCTCCGGGGCGCTGGCCCTGACCCAGACCTGGGCCGGCTCCCACTCCATGAGGTATTTCTACACCTCCATGTCCCGGCCCGGCCGCGGGCAGCCCCGCTTCTTCGCCGTGGGCTACGTGGACGACACGCAGTTCGTGCGGTTCGACAGCGACGCCGAGAGTCCGAGGATGGAGCAGCGGGCGCCGTGGGTGGAGCAGGAGGGGCCGGAGTATTGGGACCAGGAGACACGGAAAGCCAAGGACACCGCACAGAACTACCGAGTGAACCTGCGGACCGCGCTCCGCTACTACAACCAGAGCGAGGCCGGGTCTCACACCATCCAGAAGATGTACGGCTGCGACCTGGGGCCCGACGGGCGCCTC…
Rhesus Macaque MHC v2	Mamu-A1*065:04	Mamu-A1*065g	MHC-A	LT622977	ATGGCGGTCATGGCGCCCCGAACCCTCCTCCTGGTGCTCTCCGGGGCGCTGGCCCTGACCCAGACCTGGGCCGGCTCCCACTCCATGAGGTATTTCTACACCTCCATGTCCCGGCCCGGCCGCGGGCAGCCCCGCTTCTTCGCCGTGGGCTACGTGGACGACACGCAGTTCGTGCGGTTCGACAGCGACGCCGAGAGTCCGAGGATGGAGCCGCGGGCGCCGTGGGTGGAGCAGGAGGGGCCGGAGTATTGGGACCAGGAGACACGGAAAGCCAAGGACACCGCACAGAACTACCGAGTGAACCTGCGGACCGCGCTCCGCTACTACAACCAGAGCGAGGCCGGGTCTCACACCATCCAGAAGATGTACGGCTGCGACCTGGGGCCCGACGGGCGCCTC…
Rhesus Macaque MHC v2	Mamu-A1*065:05	Mamu-A1*065g	MHC-A	LT622978	ATGGCGATCATGGCGCCCCGAACCCTCCTCCTGGTGCTCTCCGGGGCGCTGGCCCTGACCCAGACCTGGGCCGGCTCCCACTCCATGAGGTATTTCTACACCTCCATGTCCCGGCCCGGCCGCGGGCAGCCCCGCTTCTTCGCCGTGGGCTACGTGGACGACACGCAGTTCGTGCGGTTCGACAGCGACGCCGAGAGTCCGAGGATGGAGCCGCGGGCGCCGTGGGTGGAGCAGGAGGGGCCGGAGTATTGGGACCAGGAGACACGGAAAGCCAAGGACACCGCACAGAACTACCGAGTGAACCTGCGGACCGCGCTCCGCTACTACAACCAGAGCGAGGCCGGGTCTCACACCATCCAGAAGATGTACGGCTGCGACCTGGGGCCCGACGGGCGCCTC…
Rhesus Macaque MHC v2	Mamu-A1*066:01	Mamu-A1*066g	MHC-A	AB444888	TGCTCTCCGGGGCCCTGGCCCTGACCCAGACCTGGGCCGGCTCGCACTCCTTGAGGTATTTCCACACCGCCGTGTCCCGGCCCGGCCGCGGGCAGCCCCGCTTCTTCACCGTGGGCTACGTGGACGACACGCAGTTCGTGCGGTTCGACAGCGACGCCGCGAGTCCGAGAAAGGAGCCGCGGGCGCCGTGGGTGGAGCAGGAGGGGCCGGAGTATTGGGAAGAGGAGACACGGATCTCCAAGGCCAACACACAGAACTACCGAGAGAACCTGCGGACCCTGCTCCGCTACTACAACCAGAGCGAGGCCGGGTCTCACACCATCCAGAAGATGTACGGCTGCGACCTGGGGCCCGACGGGCGCCTCCTCCGCGGGTATGACCAGGACGCCTACGACGGCA…
Rhesus Macaque MHC v2	Mamu-A1*073:01	Mamu-A1*073g	MHC-A	EF112574;LM608008	CAGGGGTCCTGGCCCTGACCCAGACCCGGGCGGGCTCCCACTCCATGAGGTATTTCTACACCTCCATGTCCCGGCCCGGCCGCGGGCAGCCCCGCTTCATCGCCGTGGGCTACGTGGACGACACGCAGTTCGTGCGGTTCGACAGCGACGCCGCGAGCCAAAGGATGGAGCCGCGGGCGCCGTGGGTGGAGCAGGAGGGTCCAGAGTATTGGGAAGAGGAGACACGGATCATGAAGGCCGACACACAGACCTACCGAGAGAACCTGCGGACCGCGCTCCGCTACTACAACCAGAGCGAGGCCGGGTCTCACACCTTCCAGACGATGTACGGCTGCGACCTGGGGCCCGACGGGCGCCTCCTCCGCGGGTATGACCAGTCCGCCTACGACGGCAAGGATT…
Rhesus Macaque MHC v2	Mamu-A1*074:01:01:01	Mamu-A1*074g	MHC-A	EF394351;GQ902065;LM608013;LR743710	ATGGCGGTCATGGCGCCCCGAACCCTCCTCCTGCTGCTCTCAGGGGCCCTGGCCCTGACCCAGACCTGGGCGAGCTCCCACTCCATGAGGTATTTCTACACCTCCGTGTCCCGGCCCGGCCGCGGGCAGCCCCGCTTCATCGCCGTGGGCTACGTGGACGACACGCAGTTCCTGCGGTTCGACAGCGACGCCGCGAGCCAGAGGCTGGAGCCGCGGGCGCCGTGGGTGGAGCAGGAGGGGCCGGAGTATTGGGACCGGAACACACGGATCTGCAAGGCCGAGACACAGAACTACCGAGAGAACCTGCGGACCCTGCTCCGCTACTACAACCAGAGCGAGGCCGGGTCTCACACCATCCAGAAGATGTACGGCTGCGACCTGGGGCCAGACGGGCGCCTC…
Rhesus Macaque MHC v2	Mamu-A1*074:02	Mamu-A1*074g	MHC-A	EU622036	GCTTTGGCGCCCCGAACCCTCCTCCTGGTGCTCTCAGGGGCCCTGGCCCTGACCCAGACCTGGGCGAGCTCCCACTCCATGAGGTATTTCTACACCTCCGTGTCCCGGCCCGGCCGCGGGCAGCCCCGCTTCATCGCCGTGGGCTACGTGGACGACACGCAGTTCCTGCGGTTCGACAGCGACGCCGCGAGCCAGAGGCTGGAGCCGCGGGCGCCGTGGGTGGAGCAGGAGGGGCCGGAGTATTGGGACCGGAACACACGGATCTGCAAGGCCGAGACACAGACCTACCGAGAGAACCTGCGGACCGCGCTCCGCTACTACAACCAGAGCGAGGCCGGGTCTCACACCATCCAGAAGATGTACGGCTGCGACCTGGGGCCCGACGGGCGCCTCCTCCGC…
Rhesus Macaque MHC v2	Mamu-A1*074:03:01:01	Mamu-A1*074g	MHC-A	FJ211398;FJ211408;LT908837;LR989612	ATGGCGGTCATGGCGCCCCGAACCCTCCTCCTGCTGCTCTCAGGGGCCCTGGCCCTGACCCAGACCTGGGCGAGCTCCCACTCCATGAGGTATTTCTACACCTCCGTGTCCCGGCCCGGCCGCGGGCAGCCCCGCTTCATCGCCGTGGGCTACGTGGACGACACGCAGTTCCTGCGGTTCGACAGCGACGCCGCGAGCCAGAGGCTGGAGCCGCGGGCGCCGTGGGTGGAGCAGGAGGGGCCGGAGTATTGGGACCGGAACACACGGATCTGCAAGGCCGAGACACAGACCTACCGAGAGAACCTGCGGACCGCGCTCCGCTACTACAACCAGAGCGAGGCCGGGTCTCACACCATCCAGAAGATGTACGGCTGCGACCTGGGGCCCGACGGGCGCCTC…
Rhesus Macaque MHC v2	Mamu-A1*074:04	Mamu-A1*074g	MHC-A	AB540213;GU592066	ATGGCGCCCCGAACCCTCCTCCTGCTGCTCTCAGGGGCCCTGGCCCTGACCCAGACCTGGGCGAGCTCCCACTCCATGAGGTATTTCTACACCTCCGTGTCCCGGCCCGGCCGCGGGCAGCCCCGCTTCATCGCCGTGGGCTACGTGGACGACACGCAGTTCCTGCGGTTCGACAGCGACGCCGCGAGCCAGAGGCTGGAGCCGCGGGCGCCGTGGGTGGAGCAGGAGGGGCCGGAGTATTGGGACCGGAACACACGGATCTGCAAGGCCGAGACACAGACCTACCGAGAGAACCTGCGGACCCTGCTCCGCTACTACAACCAGAGCGAGGCCGGGTCTCACACCATCCAGAAGATGTACGGCTGCGACCTGGGGCCAGACGGGCGCCTCCTCCGCGGG…
Rhesus Macaque MHC v2	Mamu-A1*074:05	Mamu-A1*074g	MHC-A	GU592065	ATGGCGCCTCGAACCCTCCTCCTGGTGCTCTCAGGGGCCCTGGCCCTGACCCAGACCTGGGCGAGCTCCCACTCCATGAGGTATTTCTACACCTCCGTGTCCCGGCCCGGCCGCGGGCAGCCCCGCTTCATCGCCGTGGGCTACGTGGACGACACGCAGTTCCTGCGGTTCGACAGCGACGCCGCGAGCCAGAGGCTGGAGCCGCGGGCGCCGTGGGTGGAGCAGGAGGGGCCGGAGTATTGGGACCGGAACACACGGATCTGCAAGGCCGAGACGCAAAACTACCGAGAGAACCTGCGGACCCTGCTCCGCTACTACAACCAGAGCGAGGCCGGGTCTCACACCATCCAAAAGATGTACGGCTGCGACCTGGGGCCAGACGGGCGCCTCCTCCGCGGG…
Rhesus Macaque MHC v2	Mamu-A1*074:06	Mamu-A1*074g	MHC-A	GU592064	ATGGCGCCCCGAACCCTCCTCCTGCTGCTCTCAGGGGCCCTGGCCCTGACCCAGACCTGGGCGAGCTCCCACTCCATGAGGTATTTCTACACCTCCGTGTCCCGGCCCGACCGCGGGCAGCCCCGCTTCATCGCCGTGGGCTACGTGGACGACACGCAGTTCCTGCGGTTCGACAGCGACGCCGCGAGCCAGAGGCTGGAGCCGCGGGCGCCGTGGGTGGAGCAGGAGGGGCCGGAGTATTGGGACCGGAACACACGGATCTGCAAGGCCGAGACACAGAACTACCGAGAGAACCTGCGGACCCTGCTCCGCTACTACAACCAGAGCGAGGCCGGGTCTCACACCATCCAGAAGATGTACGGCTGCGACCTGGGGCCAGACGGGCGCCTCCTCCGCGGG…
Rhesus Macaque MHC v2	Mamu-A1*081:01	Mamu-A1*081g	MHC-A	AM295912	GTGCTCTCAGGGGCCCTGGCTCTGACCCAGACCTGGGCCGGCTCGCACTCCTTGAGGTATTTCTACACCTCCGTGTCCCGGCCCGGCCGCGGGCAGCCCCGCTTCATCGCCGTGGGCTACGTGGACGACACGCAGTTCGTGCGGTTCGACAGCGACGCCGAGAGTCCGAGAGAGGAGCCGCGGGCGCCGTGGGTGGAGCAGGAGGGGCCGGAGTATTGGGACCGGGAGACACAGAAAATGAAGACCGCGACACAGACCTACCGAGTGAACCTGCGGAACCTGCGCGGCTACTACAACCAGAGCGAGGCCGGGTCTCACACCGTCCAGACGATGTACGGCTGCGACCTGGGACCCGACGGGCGCCTCCTCCGCGGGTATGAACAGTACGCCTACGACGGC…
Rhesus Macaque MHC v2	Mamu-A1*085:01	Mamu-A1*085g	MHC-A	EU262740;GQ902067	ATGGCGGTCATGGCGCCCCGAACCCTCCTCCTGGTGCTCTCAGGGGCCCTGGCTCTGACCCAGACCTGGGCCGGCTCGCACTCCTTGAGGTATTTCTACACCTCCGTGTCCCGGCCCGGCCGCGGGCAGCCCCGCTTCATCGCCGTGGGCTACGTGGACGACACGCAGTTCGTGCGGTTCGACAGCGACGCCGAGAGTCCGAGAGAGGAGCCGCGGGCGCCGTGGGTGGAGCAGGAGGGGCCGGAGTATTGGGACCGGAACACACGGATCTACAAGGCCGAGACACAGAACTACCGAGAGAGCCTGCGGAACCTGCGCGGCTACTACAACCAGAGCGAGGCCGGGTCTCACACCGTCCAGACGATGTACGGCTGCGACCTGGGACCCGACGGGCGCCTC…
Rhesus Macaque MHC v2	Mamu-A1*085:03	Mamu-A1*085g	MHC-A	GU592052	ATGGCGCCCCGAACCCTCCTCCTGGTGCTCTCAGGGGCCCTGGCTCTGACCCAGACCTGGGCCGGCTCGCACTCCTTGAGGTATTTCTACACCTCCGTGTCCCGGCCCGGCCGCGGGCAGCCCCGCTTCATCGCCGTGGGCTACGTGGACGACACGCAGTTCGTGCGGTTCGACAGCGACGCCGAGAGTCCGAGAGAGGAGCCGCGGGCGCCGTGGGTGGAGCAGGAGGGGCCGGAGTATTGGGACCGGAACACACGGATCTACAAGGCCGAGACACAGAACTACCGAGAGAGCCTGCGGAACCTGCGCGGCTACTACAACCAGAGCGAGGCCGGGTCTCACACCGCCCAGACGATGTACGGCTGCGACCTGGGACCCGACGGGCGCCTCCTCCGCGGG…
Rhesus Macaque MHC v2	Mamu-A1*085:04	Mamu-A1*085g	MHC-A	GU592053	ATGGCGCCGCGAACCCTCCTACTGGTGCTCTCAGGGGCCCTGGCTCTGACCCAGACCTGGGCCGGCTCGCATTCCTTGAGGTATTTCTACACCTCCGTGTCCCGGCCCGGCCGCGGGCAGCCCCGCTTCATCGCCGTGGGCTACGTGGACGACACGCAGTTCGTGCGGTTCGACAGCGACGCCGAGAGTCCGAGAGAGGAGCCGCGGGCGCCGTGGGTGGAGCAGGAGGGGCCGGAGTATTGGGACCGGAACACACGGATCTACAAGGCCGAGACACAGAACTACCGAGAGAGCCTGCGGAACCTGCGCGGCTACTACAACCAGAGCGAGGCCGGGTCTCACACCGTCCAGACGATGTACGGCTGCGACCTGGGACCCGACGGGCGCCTCCTCCGCGGG…
Rhesus Macaque MHC v2	Mamu-A1*085:05	Mamu-A1*085g	MHC-A	GU592054	ATGGCGCCCAGAACCCTCCTCCTGGTGCTCTCAGGGGCCCTGGCTCTGACCCAGACCTGGGCCGGCTCGCACTCCTTGAGGTATTTCTACACCTCCGTGTCCCGGCCCGGCCGCGGGCAGCCCCGCTTCATCGCCGTGGGCTACGTGGACGACACGCAGTTCGTGCGGTTCGACAGCGACGCCGAGAGTCCGAGAGAGGAGCCGCGGGCGCCGTGGGTGGAGCAGGAGGGGCCGGAGTATTGGGACCGGAACACACGGATCTACAAGGCCGAGACACAGAACTACCGAGAGAGCCTGCGGAACCTGCGCGGCTACTACAACCAGAGCGAGGCCGGGTCTCACACCGTCCAGACGATGTACGGCTGCGACCTGGGACCCGACGGGCGCCTCCTCCGCGGG…
Rhesus Macaque MHC v2	Mamu-A1*090:01	Mamu-A1*090g	MHC-A	GU592059	ATGGCGCCCCGAACCCTCCTCCTGGTGCTCTCCGGGGCGCTGGCCCTGACCCAGACCTGGGCCGGCTCCCACTCCATGAGGTATTTCTACACCGCCGTGTCCCGGCCCGGCCGCGGGGAGCCCCGCTTCATGTCCGTGGGCTACGTGGACGACACGCAGTTCGTGCGGTTCGACAGCGACGCCGAGAGTCCGAGAGAGGAGCCGCGGGCGCCGTGGGTGGAGCAGGAGGGGCCGGAGTATTGGGACCGGAACACACGGATCTGCAAGGCCGAGACACAGAACTACCGAGAGGGCCTGCGGAACCTGCGCGGCTACTACAACCAGAGCGAGGCCGGGTCTCACACCTTCCAGAGGATGGTTGGCTGCGACCTGGGACCCGACGGGCGCCTCCTCCGCGGG…
Rhesus Macaque MHC v2	Mamu-A1*090:02:01:01	Mamu-A1*090g	MHC-A	LT546126;LR743713	ATGGCGGTCATGGCGCCCCGAACCCTCCTCCTGGTGCTCTCCGGGGCGCTGGCCCTGACCCAGACCTGGGCCGGCTCCCACTCCATGAGGTATTTCTACACCGCCGTGTCCCGGCCCGGCCGCGGGGAGCCCCGCTTCATGTCCGTGGGCTACGTGGACGACACGCAGTTCGTGCGGTTCGACAGCGACGCCGAGAGTCCGAGAGAGGAGCCGCGGGCGCCGTGGGTGGAGCAGGAGGGGCCGGAGTATTGGGACCGGAACACACGGATCTGCAAGGCCGAGACACAGAACTACCGAGAGGGCCTGCGGAACCTTCGCGGCTACTACAACCAGAGCGAGGCCGGGTCTCACACCTTCCAGAGGATGGTTGGCTGCGACCTGGGACCCGACGGGCGCCTC…
Rhesus Macaque MHC v2	Mamu-A1*090:03	Mamu-A1*090g	MHC-A	LT546127	GTGCTCTCAGGGGTCCTAGCCCTGACCCGGACCTGGGCCGGCTCCCACTCCATGAGGTATTTCTACACCGCCGTGTCCCGGCCCGGCCGCGGGGAGCCCCGCTTCATGTCCGTGGGCTACGTGGACGACACGCAGTTCGTGCGGTTCGACAGCGACGCCGAGAGTCCGAGAGAGGAGCCGCGGGCGCCGTGGGTGGAGCAGGAGGGGCCGGAGTATTGGGACCGGAACACACGGATCTGCAAGGCCGAGACACAGAACTACCGAGAGGGCCTGCGGAACCTGCGCGGCTACTACAACCAGAGCGAGGCCGGGTCTCACACCTTCCAGAGGATGGTTGGCTGCGACCTGGGACCCGACGGGCGCCTCCTCCGCGGGTATGAACAGTACGCCTACGATGGC…
Rhesus Macaque MHC v2	Mamu-A1*091:01	Mamu-A1*091g	MHC-A	EU252156;LN899636	ATGGCGGTCATGGCGCCCCGAACTCTCCTCCTGGTGCTCTCAGGGGCCCTGGCCCTGACCCAGACTTGGGCGGGCTCGCACTCCATGAGGTATTTCTACACCGCCGTGTCCCGGCCCGGCCGCGGGCAGCCCCGCTTCATCTCCGTGGGCTACGTGGACGACACGCAGTTCGTGCGGTTCGACAGCGACGCCGAGAGTCCGAGAGAGGAGCCGCGGGCGCCGTGGGTGGAGCAGGAGGGGCCGGAGTATTGGGACCGGGAGACACGGATCTCCAAGGCCGAGACACAGACTCTCCGAGAGAACCTGCGGACCCTGCTCCGCTACTACAACCAGAGCGAGGCTGGGTCTCACACCATCCAGAAGATGTACGGCTGCGACCTGGGGCCCGACGGGCGCCTC…
Rhesus Macaque MHC v2	Mamu-A1*091:02:01:01	Mamu-A1*091g	MHC-A	EU682508;LR723042;LR743715	ATGGCGGTCATGGCGCCCCGAACTCTCCTCCTGGTGCTCTCAGGGGCCCTGGCCCTGACCCAGACTCGGGCGGGCTCGCACTCCATGAGGTATTTCTACACCGCCGTGTCCCGGCCCGGCCGCGGGCAGCCCCGCTTCATCTCCGTGGGCTACGTGGACGACACGCAGTTCGTGCGGTTCGACAGCGACGCCGAGAGTCCGAGAGAGGAGCCGCGGGCGCCGTGGGTGGAGCAGGAGGGGCCGGAGTATTGGGACCGGGAGACACGGATCTCCAAGGCCGAGACACAGACCTACCGAGAGAGCCTGCGGAACCTTCGCGGCTACTACAACCAGAGCGAGGCTGGGTCTCACACCTACCAGACGATGTACGGCTGCGACCTGGGGCCCGACGGGCGCCTC…
Rhesus Macaque MHC v2	Mamu-A1*091:03	Mamu-A1*091g	MHC-A	GU592069	ATGGCGCCCCGAACCCTCCTCCTGGTGCTCTCAGGGGCCCTGGCCCTGACCCAGACTCGGGCGGGCTCGCACTCCATGAGGTATTTCTACACCGCCGTGTCCCGGCCCGGCCGCGGGCAGCCCCGCTTCATCTCCGTGGGCTACGTGGACGACACGCAGTTCGTGCGGTTCGACAGCGACGCCGAGAGTCCGAGAGAGGAGCCGCGGGCGCCGTGGGTGGAGCAGGAGGGGCCGGAGTATTGGGACCGGGAGACACGGATCTCCAAGGCCGAGACACAGACCTACCGAGAGAGCCTGCGGAACCTTCGCGGCTACTACAACCAGAGCGAGGCTGGGTCTCACACCTACCAGACGATGTACGGCTGCGACCTGGGGCCCGACGGGCGCCTCCTCCGCGGG…
Rhesus Macaque MHC v2	Mamu-A1*092:01	Mamu-A1*092g	MHC-A	EU262739	GTGCTCTCCGGGGCCCTGGCCCTGACCCAGACCCGGGCGGGCTCCCACTCCATGAGGTATTTCTACACCTCCGTGTCCCGGCCCGGCCGCGGGCAGCCCCGCTTCATCGCCGTGGGCTACGTGGACGACACGCAGTTCGTGCGGTTCGACAGCGACGCCGCGAGTCCGAGGATGGAGCCGCGGGCGCCGTGGGTGGAGCAGGAGGGTCCAGAGTATTGGGACCGGAACACACGGATCTGCAAGGCCGACACACAGACCTACCGAGAGAGCCTGCGGAACCTGCGCGGCTACTACAACCAGAGCGAGGCCGGGTCTCACACCATCCAGAGGATGTACGGCTGCGACCTGGGGCCCGACGGGCGCCTCCTCCGCGGGTATCACCAGCACGCCTACGACGGC…
Rhesus Macaque MHC v2	Mamu-A1*092:02	Mamu-A1*092g	MHC-A	GU080237;KU850486	ATGGCGGTCATGGCGCCCCGAACCCTCCTCCTGGTGCTCTCAGGGGTCCTGGCCCTGACCCAGACCCGGGCGGGCTCCCACTCCATGAGGTATTTCTACACCTCCGTGTCCCGGCCCGGCCGCGGGCAGCCCCGCTTCATCGCCGTGGGCTACGTGGACGACACGCAGTTCGTGCGGTTCGACAGCGACGCCGCGAGTCCGAGGATGGAGCCGCGGGCGCCGTGGGTGGAGCAGGAGGGTCCAGAGTATTGGGACCGGAACACACGGATCTGCAAGGCCGACACACAGACCTACCGAGAGAACCTGAGGACCCTGCTCCGCTACTACAACCAGAGCGAGGCCGGGTCTCACACCATCCAGAGGATGCTTGGCTGCGACCTGGGGCCCGACGGGCGCCTC…
Rhesus Macaque MHC v2	Mamu-A1*092:03	Mamu-A1*092g	MHC-A	KF297355	ATGGCGGTCATGGCGCCCCGAACCCTCCTCCTGGTGCTCTCAGGGGTCCTGGCCCTGACCCAGACCCGGGCGGGCTCCCACTCCATGAGGTATTTCTACACCTCCGTGTCCCGGCCCGGCCGCGGGCAGCCCCGCTTCATCGCCGTGGGCTACGTGGACGACACGCAGTTCGTGCGGTTCGACAGCGACGCCGCGAGTCCGAGGATGGAGCCGCGGGCGCCGTGGGTGGAGCAGGAGGGTCCAGAGTATTGGGACCGGAACACACGGATCTGCAAGGCCGACACACAGACCTACCGAGAGAGCCTGCGGAACCTGCGCGGCTACTACAACCAGAGCGAGGCCGGGTCTCACACCATCCAGAGGATGTACGGCTGCGACCTGGGGCCCGACGGGCGCCTC…
Rhesus Macaque MHC v2	Mamu-A1*095:01	Mamu-A1*095g	MHC-A	LT622961	ATGGCGGTCATGGCGCCCCGAACCCTCCTCCTGGTGCTCTCAGGGGCCCTGGCTCTGACCCAGACCTGGGCCGGCTCTCACTCCATGAGGTATTTCTACACCTCCGTGTCCCGGCCCGGCCGCGGGGAGCCCCGCTTCATCGCCGTGGGCTACGTGGACGACACGCAGTTCGTGCGGTTCGACAGCGACGCCGCGAGCCAGAGGATGGAGCCGCGGGCGCCGTGGGTGGAGCAGGAGGGGCCGGAGTATTGGGACCGGAACACACGGATCTGCAAGGCCGAGACACAGAACTACCGAGAGAGCCTGCGGAACCTTCGCGGCTACTACAACCAGAGCGAGGCCGGGTCTCACACCATCCAGAAGATGTACGGCTGCGACCTGGGGCCCGACAGGCGCCTC…
Rhesus Macaque MHC v2	Mamu-A1*105:01	Mamu-A1*105g	MHC-A	AB444898	TGCTCTCCGGGGCGCTGGCCCTGACCCAGACCTGGGCCGGCTCGCACTCCATGAGGTATTTCTACACCGCCGTGTCCCGGCCCGGCCGCGGGCAGCCCCGCTTCATGTCCGTGGGCTACGTGGACGACACGCAGTTCGTGCGGTTCGACAGCGACGCCGAGAGTCCGAGAGAGGAGCCGCGGGCGCCGTGGGTGGAGCAGGAGGGGCCGGAGTATTGGGACCGGAACACACGGATCTACAAGGCCGCGACACAGAACTACCGAGAGGGCCTGCGGAACCTTCGCGGCTACTACAACCAGAGCGAGGTCGGGTCTCACACCTTCCAGAGGATGTACGGCTGCGACCTGGGACCCGACGGGCGCCTCCTCCGCGGGTATGAACAGTACGCCTACGACGGCA…
Rhesus Macaque MHC v2	Mamu-A1*105:02	Mamu-A1*105g	MHC-A	AB444896	TGCTCTCCGGGGCGCTGGCCCTGACCCAGACCTGGGCCGGCTCGCACTCCATGAGGTATTTCTACACCGCCGTGTCCCGGCCCGGCCGCGGGCAGCCCCGCTTCATGTCCGTGGGCTACGTGGACGACACGCAGTTCGTGCGGTTCGACAGCGACGCCGAGAGTCCGAGAGAGGAGCCGCGGGCGCCGTGGGTGGAGCAGGAGGGGCCGGAGTATTGGGACCGGAACACACGGATCTGCAAGGCCGCGACACAGAACTACCGAGAGGGCCTGCGGAACCTTCGCGGCTACTACAACCAGAGCGAGGTCGGGTCTCACACCTTCCAGAGGATGTACGGCTGCGACCTGGGACCCGACGGGCGCCTCCTCCGCGGGTATGAACAGTACGCCTACGACGGCA…
Rhesus Macaque MHC v2	Mamu-A1*105:03	Mamu-A1*105g	MHC-A	AB496716	GCTCTCCGGGGCGCTGGCCCTGACCCAGACCTGGGCCGGCTCGCACTCCATGAGGTATTTCTACACCGCCGTGTCCCGGCCCGGCCGCGGGCAGCCCCGCTTCATGTCCGTGGGCTACGTGGACGACACGCAGTTCGTGCGGTTCGACAGCGACGCCGAGAGTCCGAGAGAGGAGCCGCGGGCGCCGTGGGTGGAGCAGGAGGGGCCGGAGTATTGGGACCGGAACACACGGATCTGCAAGGCCGCGACACAGAACTACCGAGAGGGCCTGCGGAACCTTCGCGGCTACTACAACCAGAGCGAGGTCGGGTCTCACACCTTCCAGAGGATGTACGGCTGCGACCTGGGACCCGACGGGCGCCTCCTCCGCGGGTATGAACAGTTCGCCTACGACGGCAG…
Rhesus Macaque MHC v2	Mamu-A1*105:04	Mamu-A1*105g	MHC-A	AB496708	GTGCTCTCAGGGGTCCTGGCCCTGACCCAGACCCGGGCGGGCTCCCACTCCTTGAGGTATTTCCACACCGCCGTGTCCCGGCCCGGCCGCGGGGAGCCCCGCTTCATGTCCGTGGGCTACGTGGACGACACGCAGTTCGTGCGGTTCGACAGCGACGCCGAGAGTCCGAGAGAGGAGCCGCGGGCGCCGTGGGTGGAGCAGGAGGGGCCGGAGTATTGGGACCGGAACACACGGATCTGCAAGGCCGCGACACAGAACTACCGAGAGGGCCTGCGGAACCTTCGCGGCTACTACAACCAGAGCGAGGTCGGGTCTCACACCTTCCAGAGGATGTACGGCTGCGACCTGGGACCCGACGGGCGCCTCCTCCGCGGGTATGAACAGTACGCCTACGACGGC…
Rhesus Macaque MHC v2	Mamu-A1*106:01	Mamu-A1*106g	MHC-A	AB444875	TGCTCTCAGGGGTCCTGGCCCTGACCCAGACCCGGGCGGGCTCCCACTCCATGAGGTATTTCTACACCTCCGTGTCCCGGCCCGGCCGCGGGGAGCCCCGCTTCATCTCCGTGGGCTACGTGGACGACACGCAGTTCGTGCGGTTCGACAGCGACGCCTCGAGCCAGAGGATGGAGCCGCGGGCGCCGTGGGTGGAGCAGGAGGGTCCAGAGTATTGGGACCGGGAGACACGGATCATGAAGGCCGAGACACAGAATGCCCCAGTGGCCCTGCGGAACCTGCGCGGCTACTACAACCAGAGCGAGGCCGGGTCTCACACCCTCCAGACGATGTACGGCTGCGACCTGGGGCCAGACGGGCGCCTCCTCCGCGGGTATGACCAGTTCGCCTACGACGGCA…
Rhesus Macaque MHC v2	Mamu-A1*107:01	Mamu-A1*107g	MHC-A	AB444887;JQ866396	ATGGCGATCATGGCTCCGCGGACCCTCCTCCTGGTGCTCTCCGGGGCCCTGGCCCTGACCCAGACCTGGGCCGGCTCGCACTCCTTGAGGTATTTCTACACCTCCGTGTCCCGGCCCGGCCGCGGGGAGCCCCGCTTCATCTCCGTGGGCTACGTGGACGACACGCAGTTCGTGCGGTTCGACAGCGACGCCGAGAGTCCGAGGATGGAGCCGCGGGCGCCGTGGGTGGAGCAGGAGGGGCCGGAGTATTGGGAAGAGGAGACACGGATCTCCAAGGCCAACACACAGACCTACCGAGGGAACCTGCGGACCCTGCTCCGCTACTACAACCAGAGCGAGGCCGGGTCTCACACCATCCAGACGATGTACGGCTGCGACCTGGGGCCAGACGGGCGCCTC…
Rhesus Macaque MHC v2	Mamu-A1*107:02:01:01	Mamu-A1*107g	MHC-A	OW981857	ATGGCGATCATGGCTCCGCGGACCCTCCTCCTGGTGCTCTCCGGGGCCCTGGCCCTGACCCAGACCTGGGCCGGCTCGCACTCCTTGAGGTATTTCTACACCTCCGTGTCCCGGCCCGGCCGCGGGGAGCCCCGCTTCATCTCCGTGGGCTACGTGGACGACACGCAGTTCGTGCGGTTCGACAGCGACGCCGAGAGTCCGAGGATGGAGCCGCGGGCGCCGTGGGTGGAGCAGGAGGGGCCGGAGTATTGGGAAGAGGAGACACGGATCTCCAAGGCCAACACACAGACCTACCGAGGGAACCTGCGGACCCTGCTCCGCTACTACAACCAGAGCGAGGCCGGGTCTCACACCATCCAGACGATGTACGGCTGCGACCTGGGGCCAGACGGGCGCCTC…
Rhesus Macaque MHC v2	Mamu-A1*108:01	Mamu-A1*108g	MHC-A	AB444925	TGCTCTCCGGGGCCCTGGCCCTGACCCAGACCTGGGCGGGCTCGCACTCCTTGAGATATTTCTACACCTCCATGTCCCGGCCCGGCCGCTGGGAGCCCCGCTTCATCGCCGTGGGCTACGTGGACGACACGCAGTTCGTGCGGTTCGACAGCGACGCCGAGAGTCCGAGGATGGAGCCGCGGGCGCCGTGGGTGGAGCAGGAGGGGCCGGAGTATTGGGACCGGGAGACACAGAACATGAAGACCGCGACACTGACCTACCGAGAGAACCTGCGGACCCTGCTCCGCTACTACAACCAGAGCCAGGGCGGGTCTCACACCATCCAGTGGATGTACGGCTGCGACCTGGGACCGGACGGGCGCCTCCTCCGCGGGTATGACCAGTCCGCCTACGACGGCA…
Rhesus Macaque MHC v2	Mamu-A1*108:02:01:01N	Mamu-A1*108g	MHC-A	KC205302;LR735228	ATGGCGCCGCGAACCCTCCTCCTGGTGCTCTCAGGGGTCCTGGCCCTGACCCAGACCCGGGCGGGCTCGCACTCCATGAGGTATTTCTACACCGCCGTGTCCCGGCCCGGCCGCTGGGAGCCCCGCTTCATCGCCGTGGGCTACGTGGACGACACGCAGTTCGTGCGGTTCGACAGCGACGCCGAGAGTCCGAGGATGGAGCCGCGGGCGCCGTGGGTGGAGCAGGAGGGGCCGGAGTATTGGGACCGGGAGACACAGAACATGAAGACCGCGACACTGACCTACCGAGAGAACCTGCGGACCCTGCTCCGCTACTACAACCAGAGCCAGGGCGGGTCTCACACCATCCAGTGGATGTACGGCTGCGACCTGGGACCGGACGGGCGCCTCCTCCGCGGG…
Rhesus Macaque MHC v2	Mamu-A1*108:03:01:01N	Mamu-A1*108g	MHC-A	LR989613	GTCATGGCGCCGCGAACCCTCCTCCTGGTGCTCTCAGGGGTCCTGGCCCTGACCCAGACCCGGGCGGGCTCGCACTCCATGAGGTACTTCTACACCGCCGTGTCCCGGCCCGGCCGCTGGGAGCCCCGCTTCATCGCCGTGGGCTACGTGGACGACACGCAGTTCGTGCGGTTCGACAGCGACGCCGAGAGTCCGAGGATGGAGCCGCGGGCGCCGTGGGTGGAGCAGGAGGGGCCGGAGTATTGGGACCGGGAGACACAGAACATGAAGACCGCGACACTGACCTACCGAGAGAACCTGCGGACCCTGCTCCGCTACTACAACCAGAGCCAGGGCGGGTCTCACACCATCCAGTGGATGTACGGCTGCGACCTGGGACCGGACGGGCGCCTCCTCCGC…
Rhesus Macaque MHC v2	Mamu-A1*109:01	Mamu-A1*109g	MHC-A	AB444902	TGCTCTCAGGGGCCCTGGCCCTGACCCAGACCCGGGCGGGCTCGCACTCCATGAGGTATTTCTACACCGCCGTGTCCCGGCCCGGCCGCGGGCAGCCCCGCTTCATCTCCGTGGGCTACGTGGACGACACGCAGTTCGTGCGGTTCGACAGCGACGCCGAGAGTCCGAGAGAGGAGCCGCGGGCGCCGTGGGTGGAGCAGGAGGGGCCGGAGTATTGGGACCGGGAGACACGGATCTCCAAGGCCGAGACACAGACCTACCGAGAGGGCCTGCAGATCCTGCGCGGCTACTACAACCAGAGCGAGGCTGGGTCTCACACCTACCAGACGATGTACGGCTGCGACCTGGGGCCCGACGGGCGCCTCCTCCGCGGGTATGACCAGTACGCCTACGACGGCA…
Rhesus Macaque MHC v2	Mamu-A1*110:01	Mamu-A1*110g	MHC-A	AB444884;FN396406	GTGCTCTCAGGGGCCCTGGCCCTGACCCAGACCCAGGCGGGCTCGCACTCCATGAGGTATTTCACCACCGCCCTGTCCCGGCCCGGCCGCGGGGAGCCCCGCTTCATCGCCGTGGGCTACGTGGACGACACGCAGTTCGTGCGGTTCGACAGCGACGCCGCGAGCCAGAGGATGGAGCCGCGGGCGCCGTGGGTGGAGCAGGAGGGTCCAGAGTATTGGGACCGGGAGACACAGAAAATGAAGACCGAGACACAGACCTCCCGAGGGAACCTGCGGACCCTGCTCCGCTACTACAACCAGAGCGAGGCCGGGTCTCACACAATCCAGAGGATGGTTGGCTGCGACCTGGGGCCCGACGGGCGCCTCCTCCGCGGGTATGAACAGTTCGCCTACGACGGC…
Rhesus Macaque MHC v2	Mamu-A1*111:01	Mamu-A1*111g	MHC-A	AB444886	TGCTCTCAGGGGCCCTGGCTCTGACCCAGACCTGGGCCGGCTCGCACTCCATGAGGTATTTCTACACCTCCGTGTCCCGGCCCGGCCGCGGGCAGCCCCGCTTCATCTCCGTGGGCTACGTGGACGACACGCAGTTCGTGCGGTTCGACAGCGACGCCGCGAGCCAGAGGATGGAGCCGCGGGCGCCGTGGGTGGAGCAGGAGGGTCCAGAGTATTGGGACCGGGAGACACAGAAAATGAAGACCGAGACACAGACCTCCCGAGGGAACCTGCGGACCCTGCTCCGCTACTACAACCAGAGCGAGGCCGGGTCTCACACAATCCAGAGGATGGTTGGCTGCGACCTGGGGCCCGACGGGCGCCTCCTCCGCGGGTATGAACAGTTCGCCTACGACGGCA…
Rhesus Macaque MHC v2	Mamu-A1*112:01	Mamu-A1*112g	MHC-A	AB496717	GTGCTCTCCGGGGCGCTGGCCCTGACCCAGACCTGGGCCGGCTCGCACTCCATGAGGTATTTCTACACCTCCATGTCCCGGCCCGGCCGCGGGCAGCCCCGCTTCATCTCCGTGGGCTACGTGGACGACACGCAGTTCGTGCGGTTCGACAGCGACGCCGCGAGCCAGAGGATGGAGCCGCGGGCGCCGTGGGTGGAGCAGGAGGGGCCGGAGTATTGGGACCGGAACACACGGATCATGAAGACCGCGACACAGAATGCCCCAGTGGCCCTGCGGAACCTGCGCGGCTACTACAACCAGAGCGAGGCCGGGTCTCACACCATCCAGAGGATGTACGGCTGCGACCTGGGGCCCGACGGGCGCCTCGTCCGCGGATATAGCCAGCACGCCTACGACGGC…
Rhesus Macaque MHC v2	Mamu-A1*117:01:01:01	Mamu-A1*117g	MHC-A	AB540212;LN899637;LR743714	ATGGCGATCATGGCGCCCCGAACCCTCCTCCTGGTGCTCTCCGGGGCGCTGGCCCTGACCCAGACCTGGGCCGGCTCCCACTCCATGAGGTATTTCTACACCTCCATGTCCCGGCCCGGCCGCGGGCAGCCCCGCTTCATCTCCGTGGGCTACGTGGACGACACGCAGTTCGTGCGGTTCGACAGCGACGCCGCGAGCCAGAGGATGGAGCCGCGGGCGCCGTGGGTGGAGCAGGAGGGGCCGGAGTATTGGGACCGGGAGACACAGAAAATGAAGAGCGAGACACAGACCTACCGAGGGAACCTGGGAAACCTGCTCCGCTACTACAACCAGAGCGAGGCCGGGTCTCACACCCTCCAGACGATGTACGGCTGCGACCTGGGACCCGACGGGCGCCTC…
Rhesus Macaque MHC v2	Mamu-A1*118:01	Mamu-A1*118g	MHC-A	AB540214	TGCTCTCAGGGGTCCTGGCCCTGACCCAGACCCGGGCGGGCTCCCACTCCATGAGGTATTTCTACACCTCCATGTCCCGGCCCGGCCGCGGGCAGCCCCGCTTCATCGCCGTGGGCTACGTGGACGACACGCAGTTCGTGCGGTTCGACAGCGACGCCGCGAGCCAAAGGATGGAGCCGCGGGCGCCGTGGGTGGAGCAGGAGGGGCCGGAGTATTGGGACCGGGAGACACGGAACATGAAGGCCGACACACAGACCTACCGAGAGAACCTGCGGACCGCGCTCCGCTACTACAACCAGAGCGAGGCCGGGTCTCACACACTCCAGACGATGTACGGCTGCGACCTGGGGCCCGACGGGCGCCTCCTCCGCGGGTATGACCAGTCCGCCTACGACGGCA…
Rhesus Macaque MHC v2	Mamu-A1*119:01	Mamu-A1*119g	MHC-A	GU592063	ATGGCGCCCCGTACCCTTCTACTGGTGCTCTCAGGGGTACTGGCCCTGACCCAGACCCGGGCGGGCTCGCACTCCATGAGGTATTTCTACACCTCCATGTCCCGGCCCGGCCGCGGGCAGCCCCGCTTCATCGCCGTGGGCTACGTGGACGACACGCAGTTCGTGCGGTTCGACAGCGACGCCGAGAGTCCGAGGATGGAGCCGCGGGCGCCGTGGGTGGAGCAGGAGGGTCCAGAGTATTGGGACCGGGAGACACAGAACATGAAGACCGCGACACAGACCTACCGAGAGAACCTGAGGACCCTGCTCCGCTACTACAACCAGAGCGAGGCCGGGTCTCACACCATCCAGAAGATGTACGGCTGCGACCTGGGGCCCGACGGGCGCCTCCTCCGCGGG…
Rhesus Macaque MHC v2	Mamu-A1*120:01	Mamu-A1*120g	MHC-A	GU592074	ATGGCGCCCCGAACCCTCCTCCTGGTGCTCTCAGGGGTCCTGGCCCTGACCCAGACCCGGGCGGGCTCTCACTCCATGAGGTATTTCTACACCTCCATGTCCCGGCCCGGCCGCGGGGAGCCCCGCTTCATCGCCGTGGGCTACGTGGACGACACGCAGTTCGTGCGGTTCGACAGCGACGCCGCGAGCCAGAGGATGGAGCCGCGGGCGCCGTGGGTGGAGCAGGAGGGTCCAGAGTATTGGGACCGGAACACACGGATCATGAAGGCCGAGACACAGGATGCCCCAGCGGACCTGCGGACCCTGCTCCGCTACTACAACCAGAGCGAGGCCGGGTCTCACACCCTCCAGAAGATGTACGGCTGCGACCTGGGGCCAGACGGGCGCCTCCTCCGCGGA…
Rhesus Macaque MHC v2	Mamu-A1*121:01	Mamu-A1*121g	MHC-A	GU592077	ATGGCGCCCCGAACCCTCCTCCTGGTGCTCTCAGGGGTCCTGGCCCTGACCCAGACCCGGGCGGGCTCCCACTCCATGAGCTATTTCTACACCTACATGTCCCGGCCTGGCCGCGGGGAGCCCCGCTTCGTCGCCGTGGGCTACGTGGACGACACGCAGTTCGTGCGGTTCGACAGCGACGCCGCGAGCCAGAGGATGGAGCCGCGGGCGCCGTGGGTGGAGCAGGAGGGGCCGGAGTATTGGGACCGGGAGACACAGAACATGAAGACCGCGACACAGAATGCCCCAGTGGCCCTGCGGAACCTGCGCGGCTACTACAACCAGAGCGAGGCCGGGTCTCACACCTTCCAGAGGATGTACGGCTGCGACCTGGGGCCCGACGGGCGCCTCCTCCGCGGG…
Rhesus Macaque MHC v2	Mamu-A1*122:01	Mamu-A1*122g	MHC-A	FN985477	GTGCTCTCAGGGGCCCTGGCCCTGACCCAGACCTGGGCCGGCTCGCACTCCATGAGGTATTTCTACACCTCCGTGTCCCGGCCCGGCCGCGGGCAGCCCCGCTTCATCTCCGTGGGCTACGTGGACGACACGCAGTTCGTGCGGTTCGACAGCGACGCCGAGAGTCCGAGGATGGAGCCGCGGGCGCCGTGGGTGGAGCAGGAGGGGCCGGAGTATTGGGACCGGGAGACACGGAACATGAAGGCCGAGACACAGACCTACCGAGAGAACCTGCGGACCGCGCTCCGCTACTACAACCAGAGCGAGGCCGGGTCTCACACCATCCAGAAGATGTACGGCTGCGACCTGGGGCCCGACGGGCGCCTCTTCCGCGGGTATCACCAGTCCGCCTACGACGGC…
Rhesus Macaque MHC v2	Mamu-A1*123:01	Mamu-A1*123g	MHC-A	FN985478	GTGCTCTCAGGGGCCCTGGCTCTGACCCAGACCTGGGCCGGCTCTCACTCCATGAGGTATTTCTACACCGCCGTGTCCCGGCCCGGCCGCGGGCAGCCCCGCTTCATCGCCGTGGGCTACGTGGACGACACGCAGTTCGTGCGGTTCGACAGCGACGCCGAGAGTCCGAGGATGGAGCCACGGGCGCCGTGGATGGAGCAGGAGGGGCCGGAGTATTGGGACCGGAACACACGGATCTCCAAGGCCAACACACAGACCTACCGAGAGAGCCTGCGGAACCTTCGCGGCTACTACAACCAGAGCGAGGCCGGGTCTCACACCATCCAGAAGATGTACGGCTGCGACCTGGGACCCGACGGGCGCCTCCTCCGCGGGTATGAACAGTTCGCCTACGACGGC…
Rhesus Macaque MHC v2	Mamu-A1*123:02	Mamu-A1*123g	MHC-A	LM608014;LR723044	ATGGCGGTCATGGCGCCCCGAACCCTCCTCCTGGTGCTCTCAGGGGCCCTGGCTCTGACCCAGACCTGGGCCGGCTCTCACTCCATGAGGTATTTCTACACCGCCGTGTCCCGGCCCGGCCGCGGGCAGCCCCGCTTCATCGCCGTGGGCTACGTGGACGACACGCAGTTCGTGCGGTTCGACAGCGACGCCGAGAGTCCGAGGATGGAGCCACGGGCGCCGTGGATGGAGCAGGAGGGGCCGGAGTATTGGGACCGGGACACACGGATCTCCAAGGCCAACACACAGACCTACCGAGAGAGCCTGCGGAACCTTCGCGGCTACTACAACCAGAGCGAGGCCGGGTCTCACACCATCCAGAAGATGTACGGCTGCGACCTGGGACCCGACGGGCGCCTC…
Rhesus Macaque MHC v2	Mamu-A1*123:03:01:01	Mamu-A1*123g	MHC-A	KF855147;LR700226;LR735279	ATGGCGGTCATGGCGCCCCGAACCCTCCTCCTGGTGCTCTCAGGGGCCCTGGCTCTGACCCAGACCTGGGCCGGCTCTCACTCCATGAGGTATTTCTACACCGCCGTGTCCCGGCCCGGCCGCGGGCAGCCCCGCTTCATCGCCGTGGGCTACGTGGACGACACGCAGTTCGTGCGGTTCGACAGCGACGCCGAGAGTCCGAGGATGGAGCCACGGGCGCCGTGGATGGAGCAGGAGGGGCCGGAGTATTGGGACCGGAACACACGGATCTCCAAGGCCAACACACAGACCTACCGAGAGAGCCTGCGGAACCTTCGCGGCTACTACAACCAGAGCGAGGCCGGGTCTCACACCATCCAGACGATGTACGGCTGCGACCTGGGACCCGACGGGCGCCTC…
Rhesus Macaque MHC v2	Mamu-A1*123:04	Mamu-A1*123g	MHC-A	LR723043	ATGGCGGTCATGGCGCCCCGAACCCTCCTCCTGGTGCTCTCAGGGGCCCTGGCTCTGACCCAGACCTGGGCCGGCTCTCACTCCATGAGGTATTTCTACACCGCCGTGTCCCGGCCCGGCCGCGGGCAGCCCCGCTTCATCGCCGTGGGCTACGTGGACGACACGCAGTTCGTGCGGTTCGACAGCGACGCCGAGAGTCCGAGGATGGAGCCACGGGCGCCGTGGATGGAGCAGGAGGGGCCGGAGTATTGGGACCGGAACACACGGATCTCCAAGGCCAACACACAGACCTACCGAGAGAGCCTGCGGAACCTTCGCGGCTACTACAACCAGAGCGAGGCCGGGTCTCACACCATCCAGAAGATGTACGGCTGCGACCTGGGACCCGACGGGCGCCTC…
Rhesus Macaque MHC v2	Mamu-A1*130:01	Mamu-A1*130g	MHC-A	HG813262	ATGGCGGTCATGGCGCCCCGAACCCTCCTCCTGGTGCTCTCCGGGGCCCTGGCCCTGACCCAGACCTGGGCCGGCTCGCACTCCTTGAGGTATTTCTACACCGCCGTGTCCCGGCCCGGCCGCGGGCAGCCCCGCTTCATCTCCGTGGGCTACGTGGACGACACGCAGTTCGTGTGGTTCGACAGCGACGCCGAGAGTCCGAGAGAGGAGCCGCGGGCGCCGTGGGTGGAGCAGGAGGGGCCGGAGTATTGGGACCGGGAGACACGGATCTCCAAGGCCAACACACAGACCTACCGAGAGAACCTGCGGAACCTTCGCGGCTACTACAACCAGAGCGAGGCCGGGTCTCACACCGTCCAGAAGATGTACGGCTGCGACCTGGGGCCAGACGGGCGCCTC…
Rhesus Macaque MHC v2	Mamu-A2*01:01	Mamu-A2*01g	MHC-A	EF611162;LM608015	ATGGCGCCCCGAACCCTCCTCCTGCTGCTCTCGGGGGCCCTGGCCCTGACCCAGACCTGGGCCGGCTCGCACTCCATGAGGTATTTCTACACCTCCATGTCCCGGCCCGGCCGCGGGCAGCCCCGCTTCATCTCCGTGGGCTACGTGGACGACACGCAGTTCGTGCGGTTCGACAGCGACGCCGAGAGTCCGAGAGAGGAGCCGCGGGCGCCGTGGATGGAGCAGGAGGGGCCGGAGTATTGGGAAGAGCAGACACGGAGAGTCAAGGGCCACGCACAGACTTTCCGAGTGAGCCTGGGGAACCTGCGCGGCTACTACAACCAGAGCGAGGCCGGGTCTCACACCATCCAGAGGATGTACGGCTGCGACCTGGGGCCGGACGGGCGCCTCCTCCGCGGG…
Rhesus Macaque MHC v2	Mamu-A2*01:02:01:01	Mamu-A2*01g	MHC-A	EF580155;GQ902069;OW981830	ATGGCGGTCATGGCGCCCCGAACCCTCCTCCTGCTGCTCTCGGGGGCCCTGGCCCTGACCCAGACCTGGGCCGGCTCGCACTCCATGAGGTATTTCTACACCTCCATGTCCCGGCCCGGCCGCGGGCAGCCCCGCTTCATCTCCGTGGGCTACGTGGACGACACGCAGTTCGTGCGGTTCGACAGCGACGCCGAGAGTCCGAGAGAGGAGCCGCGGGCGCCGTGGATGGAGCAGGAGGGGCCGGAGTATTGGGAAGAGCAGACACGGAGAGTCAAGGGCCACGCACAGACTTTCCGAGTGAGCCTGGGGAACCTGCGCGGCTACTACAACCAGAGCGAGGCCGGGTCTCACACCATCCAGAGGATGTACGGCTGCGACCTGGGGCCGGACGGGCGCCTC…
Rhesus Macaque MHC v2	Mamu-A2*01:02:02	Mamu-A2*01g	MHC-A	HG813263	ATGGCGGTCATGGCGCCCCGAACCCTCCTCCTGCTGCTCTCGGGGGCCCTGGCCCTGACCCAGACCTGGGCCGGCTCGCACTCCATGAGGTATTTCTACACCTCCATGTCCCGGCCCGGCCGCGGGCAGCCCCGCTTCATCTCCGTGGGCTACGTGGACGACACGCAGTTCGTGCGGTTCGACAGCGACGCCGAGAGTCCGAGAGAGGAGCCGCGGGCGCCGTGGATGGAGCAGGAGGGGCCGGAGTATTGGGAAGAGCAGACACGGAGAGTCAAGGGCCACGCACAGACTTTCCGAGTGAGCCTGGGGAACCTGCGCGGCTACTACAACCAGAGCGAGGCCGGGTCTCACACCATCCAGAGGATGTACGGCTGCGACCTGGGGCCGGACGGGCGCCTC…
Rhesus Macaque MHC v2	Mamu-A2*01:03	Mamu-A2*01g	MHC-A	AB444917;GQ902066	ATGGCGGTCATGGCGCCCCGAACCCTCCTCCTGCTGCTCTCGGGGGCCCTGGCCCTGACCCAGACCTGGGCCGGCTCGCACTCCATGAGGTATTTCTACACCTCCATGTCCCGGCCCGGCCGCGGGCAGCCCCGCTTCATCTCCGTGGGCTACGTGGACGACACGCAGTTCGTGCGGTTCGACAGCGACGCCGAGAGTCCGAGAGAGGAGCCGCGGGCGCCGTGGATGGAGCAGGAGGGGCCGGAGTATTGGGAAGAGCAGACACGGAGAGTCAAGGGCCACGCACAGACTTTCCGAGTGAGCCTGGGGAACCTGCGCGGCTACTACAACCAGAGCGAGGCCGGGTCTCACACCATCCAGAGGATGTACGGCTGCGACCTGGGGCCGGACGGGCGCCTC…
Rhesus Macaque MHC v2	Mamu-A2*01:04	Mamu-A2*01g	MHC-A	KF855148;LN899638	ATGGCGGTCATGGCGCCCCGAACCCTCCTCCTGCTGCTCTCGGGGGCCCTGGCCCTGACCCAGACCTGGGCCGGCTCGCACTCCATGAGGTATTTCTACACCTCCATGTCCCGGCCCGGCCGCGGGCAGCCCCGCTTCATCTCCGTGGGCTACGTGGACGACACGCAGTTCGTGCGGTTCGACAGCGACGCCGAGAGTCCGAGAGAGGAGCCGCGGGCGCCGTGGATGGAGCAGGAGGGGCCGGAGTATTGGGAAGAGCAGACACGGAGAGTCAAGGGCCACGCACAGACTTTCCGAGTGAGCCTGGGGAACCTGCGCGGCTACTACAACCAGAGCGAGGCCGGGTCTCACACCATCCAGAGGATGTACGGCTGCGACCTGGGGCCGGACGGGCGCCTC…
Rhesus Macaque MHC v2	Mamu-A2*05:01:01:01	Mamu-A2*05g	MHC-A	U41831;LR989616	ATGGCGGTCATGGCGCCCCGAACCCTCCTCCTGGTGCTCTCTGGGGCCCTGGCCCTGACCCAGACCTGGGCGGGCTCGCACTCCTTGAGATATTTCTACACCACCGTGTCCCGGCCCGGCCGCGGGCAGCCCCGCTTCATCTCCGTGGGCTACGTGGACGACACGCAGTTCGTGCGGTTCGACAGCGACGCCGAGAGTCCGAGAGAGGAGCCGCGGGCGCCGTGGGTGGAGCAGGAGGGGCCGGAGTATTGGGACCAGAACACACGGATCTGCAAGGCCGACACACAGACTCTCCGAGAGAACCTGCGGACCCTGCTCCGCTACTACAACCAGAGCGAGGCCGGGTCTCACACCATCCAGACGATGTACGGCTGCGACCTGGGGCCGGACGGGCGCCTC…
Rhesus Macaque MHC v2	Mamu-A2*05:01:01:02	Mamu-A2*05g	MHC-A	LR990404	ATGGCGGTCATGGCGCCCCGAACCCTCCTCCTGGTGCTCTCTGGGGCCCTGGCCCTGACCCAGACCTGGGCGGGCTCGCACTCCTTGAGATATTTCTACACCACCGTGTCCCGGCCCGGCCGCGGGCAGCCCCGCTTCATCTCCGTGGGCTACGTGGACGACACGCAGTTCGTGCGGTTCGACAGCGACGCCGAGAGTCCGAGAGAGGAGCCGCGGGCGCCGTGGGTGGAGCAGGAGGGGCCGGAGTATTGGGACCAGAACACACGGATCTGCAAGGCCGACACACAGACTCTCCGAGAGAACCTGCGGACCCTGCTCCGCTACTACAACCAGAGCGAGGCCGGGTCTCACACCATCCAGACGATGTACGGCTGCGACCTGGGGCCGGACGGGCGCCTC…
Rhesus Macaque MHC v2	Mamu-A2*05:01:05:01	Mamu-A2*05g	MHC-A	LR990406	ATGGCGGTCATGGCGCCCCGAACCCTCCTCCTGGTGCTCTCTGGGGCCCTGGCCCTGACCCAGACCTGGGCGGGCTCGCACTCCTTGAGATATTTCTACACCACCGTGTCCCGGCCCGGCCGCGGGCAGCCCCGCTTCATCTCCGTGGGCTACGTGGACGACACGCAGTTCGTGCGGTTCGACAGCGACGCCGAGAGTCCGAGAGAGGAGCCGCGGGCGCCGTGGGTGGAGCAGGAGGGGCCGGAGTATTGGGACCAGAACACACGGATCTGCAAGGCCGACACACAGACTCTCCGAGAGAACCTGCGGACCCTGCTCCGCTACTACAACCAGAGCGAGGCCGGGTCTCACACCATCCAGACGATGTACGGCTGCGACCTGGGGCCGGACGGGCGCCTC…
Rhesus Macaque MHC v2	Mamu-A2*05:02:01:01	Mamu-A2*05g	MHC-A	AF157394;KF791279;LN899639;LR721687	ATGGCGGTCATGGGTCCCGCCCGAACCCTCCTCCTGGTGCTCTCAGGGGCCCTGGCCCTGACCCAGACCTGGGCGGGCTCGCACTCCTTGAGATATTTCTACACCTCCATGTCCCGGCCCGGCCGCGGGCAGCCCCGCTTCATCTCCGTGGGCTACGTGGACGACACGCAGTTCGTGCGGTTCGACAGCGACGCCGAGAGTCCGAGAGAGGAGCCGCGGGCGCCGTGGGTGGAGCAGGAGGGGCCGGAGTATTGGGACCAGAACACACGGATCTGCAAGGCCGACACACAGACTCTCCGAGAGAACCTGCGGACCCTGCTACGCTACTACAACCAGAGCGAGGCCGGGTCTCACACCCTCCAGACGATGTACGGCTGCGACCTGGGGCCGGACGGGCGC…
Rhesus Macaque MHC v2	Mamu-A2*05:02:02:01	Mamu-A2*05g	MHC-A	EF580137;EF112552;LR721688	ATGGCGGTCATGGGTCCCGCCCGAACCCTCCTCCTGGTGCTCTCAGGGGCCCTGGCCCTGACCCAGACCTGGGCGGGCTCGCACTCCTTGAGATATTTCTACACCTCCATGTCCCGGCCCGGCCGCGGGCAGCCCCGCTTCATCTCCGTGGGCTACGTGGACGACACGCAGTTCGTGCGGTTCGACAGCGACGCCGAGAGTCCGAGAGAGGAGCCGCGGGCGCCGTGGGTGGAGCAGGAGGGGCCGGAGTATTGGGACCAGAACACACGGATCTGCAAGGCCGACACACAGACTCTCCGAGAGAACCTGCGGACCCTGCTCCGCTACTACAACCAGAGCGAGGCCGGGTCTCACACCCTCCAGACGATGTACGGCTGCGACCTGGGGCCGGACGGGCGC…
Rhesus Macaque MHC v2	Mamu-A2*05:02:03	Mamu-A2*05g	MHC-A	EF112553	GCTCGCACTCCTTGAGATATTTCTACACCTCCATGTCCCGGCCCGGCCGCGGGCAGCCCCGCTTCATCTCCGTGGGCTACGTGGACGACACGCAGTTCGTGCGGTTCGACAGCGACGCCGAGAGTCCGAGAGAGGAGCCGCGGGCGCCGTGGGTGGAGCAGGAGGGGCCGGAGTATTGGGACCAGAACACACGGATCTGCAAGGCCGACACACAGACTCTCCGAGAGAACCTGCGGACCCTGCTACGCTACTACAACCAGAGCGAGGCCGGGTCTCACACCCTCCAGACGATGTACGGCTGCGACCTGGGGCCGGACGGGCGCCTCCTCCGCGGGTATGACCAGTCCGCCTACGACGGCAGGGATTACATCGCCCTGAACGAGGACCTGCGCTCCTGGA…
Rhesus Macaque MHC v2	Mamu-A2*05:02:04	Mamu-A2*05g	MHC-A	EF112554;LN899640	ATGGCGGTCATGGGTCCCGCCCGAACCCTCCTCCTGGTGCTCTCAGGGGCCCTGGCCCTGACCCAGACCTGGGCGGGCTCGCACTCCTTGAGATATTTCTACACCTCCATGTCCCGGCCCGGCCGCGGGCAGCCCCGCTTCATCTCCGTGGGCTACGTGGACGACACGCAGTTCGTGCGGTTCGACAGCGACGCCGAGAGTCCGAGAGAGGAGCCGCGGGCGCCGTGGGTGGAGCAGGAGGGGCCGGAGTATTGGGACCAGAACACACGGATCTGCAAGGCCGACACACAGACTCTCCGAGAGAACCTGCGGACCCTGCTACGCTACTACAACCAGAGCGAGGCCGGGTCTCACACCCTCCAGACGATGTACGGCTGCGACCTGGGGCCGGACGGGCGC…
Rhesus Macaque MHC v2	Mamu-A2*05:02:05:01	Mamu-A2*05g	MHC-A	LN899667;LR699580	ATGGCGGTCATGGGTCCCGCCCGAACCCTCCTCCTGGTGCTCTCAGGGGCCCTGGCCCTGACCCAGACCTGGGCGGGCTCGCACTCCTTGAGATATTTCTACACCTCCATGTCCCGGCCCGGCCGCGGGCAGCCCCGCTTCATCTCCGTGGGCTACGTGGACGACACGCAGTTCGTGCGGTTCGACAGCGACGCCGAGAGTCCGAGAGAGGAGCCGCGGGCGCCGTGGGTGGAGCAGGAGGGGCCGGAGTATTGGGACCAGAACACACGGATCTGCAAGGCCGACACACAGACTCTCCGAGAGAACCTGCGGACCCTGCTCCGCTACTACAACCAGAGCGAGGCCGGGTCTCACACCCTCCAGACGATGTACGGCTGCGACCTGGGGCCAGACGGGCGC…
Rhesus Macaque MHC v2	Mamu-A2*05:02:06:01	Mamu-A2*05g	MHC-A	LT707744;LR699581	ATGGCGGTCATGGGTCCCGCCCGAACCCTCCTCCTGGTGCTCTCAGGGGCCCTGGCCCTGACCCAGACCTGGGCGGGCTCGCACTCCTTGAGATATTTCTACACCTCCATGTCCCGGCCCGGCCGCGGGCAGCCCCGCTTCATCTCCGTGGGCTACGTGGACGACACGCAGTTCGTGCGGTTCGACAGCGACGCCGAGAGTCCGAGAGAGGAGCCGCGGGCGCCGTGGGTGGAGCAGGAGGGGCCGGAGTATTGGGACCAGAACACACGGATCTGCAAGGCCGACACACAGACTCTCCGAGAGAACCTGCGGACCCTGCTACGCTACTACAACCAGAGCGAGGCCGGGTCTCACACCCTCCAGACGATGTACGGCTGCGACCTGGGGCCGGACGGGCGC…
Rhesus Macaque MHC v2	Mamu-A2*05:02:07:01	Mamu-A2*05g	MHC-A	LR990399	ATGGCGGTCATGGGTCCCGCCCGAACCCTCCTCCTGGTGCTCTCAGGGGCCCTGGCCCTGACCCAGACCTGGGCGGGCTCGCACTCCTTGAGATATTTCTACACCTCCATGTCCCGGCCCGGCCGCGGGCAGCCCCGCTTCATCTCCGTGGGCTACGTGGACGACACGCAGTTCGTGCGGTTCGACAGCGACGCCGAGAGTCCGAGAGAGGAGCCGCGGGCGCCGTGGGTGGAGCAGGAGGGGCCGGAGTATTGGGACCAGAACACACGGATCTGCAAGGCCGACACACAGACTCTCCGAGAGAACCTGCGGACCCTGCTACGCTACTACAACCAGAGCGAGGCCGGGTCTCACACCCTCCAGACGATGTACGGCTGCGACCTGGGGCCGGACGGGCGC…
Rhesus Macaque MHC v2	Mamu-A2*05:03:01:01	Mamu-A2*05g	MHC-A	AM295925;AF157395;EF112530;LT707756;LR699582	ATGGCGGTCATGGCGCCCCGAACCCTCCTCCTGGTGCTCTCCGGGGCCCTGGCCCTGACCCAGACCTGGGCGGGCTCGCACTCCTTGAGATATTTCTACACCTCCATGTCCCGGCCCGGCCGCGGGCAGCCCCGCTTCATCTCCGTGGGCTACGTGGACGACACGCAGTTCGTGCGGTTCGACAGCGACGCCGAGAGTCCGAGAGAGGAGCCGCGGGCGCCGTGGATGGAGCAGGAGGGGCCGGAGTATTGGGACCAGAACACACGGATCTGCAAGGCCGACACACAGACTCTCCGAGAGAACCTGCGGACCCTGCTCCGCTACTACAACCAGAGCGAGGCCGGGTCTCACACCCTCCAGACGATGTACGGCTGCGACCTGGGGCCGGACGGGCGCCTC…
Rhesus Macaque MHC v2	Mamu-A2*05:03:01:02	Mamu-A2*05g	MHC-A	LR989617	ATGGCGGTCATGGCGCCCCGAACCCTCCTCCTGGTGCTCTCCGGGGCCCTGGCCCTGACCCAGACCTGGGCGGGCTCGCACTCCTTGAGATATTTCTACACCTCCATGTCCCGGCCCGGCCGCGGGCAGCCCCGCTTCATCTCCGTGGGCTACGTGGACGACACGCAGTTCGTGCGGTTCGACAGCGACGCCGAGAGTCCGAGAGAGGAGCCGCGGGCGCCGTGGATGGAGCAGGAGGGGCCGGAGTATTGGGACCAGAACACACGGATCTGCAAGGCCGACACACAGACTCTCCGAGAGAACCTGCGGACCCTGCTCCGCTACTACAACCAGAGCGAGGCCGGGTCTCACACCCTCCAGACGATGTACGGCTGCGACCTGGGGCCGGACGGGCGCCTC…
Rhesus Macaque MHC v2	Mamu-A2*05:03:01:03	Mamu-A2*05g	MHC-A	LR989618	ATGGCGGTCATGGCGCCCCGAACCCTCCTCCTGGTGCTCTCCGGGGCCCTGGCCCTGACCCAGACCTGGGCGGGCTCGCACTCCTTGAGATATTTCTACACCTCCATGTCCCGGCCCGGCCGCGGGCAGCCCCGCTTCATCTCCGTGGGCTACGTGGACGACACGCAGTTCGTGCGGTTCGACAGCGACGCCGAGAGTCCGAGAGAGGAGCCGCGGGCGCCGTGGATGGAGCAGGAGGGGCCGGAGTATTGGGACCAGAACACACGGATCTGCAAGGCCGACACACAGACTCTCCGAGAGAACCTGCGGACCCTGCTCCGCTACTACAACCAGAGCGAGGCCGGGTCTCACACCCTCCAGACGATGTACGGCTGCGACCTGGGGCCGGACGGGCGCCTC…
Rhesus Macaque MHC v2	Mamu-A2*05:03:03	Mamu-A2*05g	MHC-A	EF112539	GCTCGCACTCCTTGAGATATTTCTACACCTCCATGTCCCGGCCCGGCCGCGGGCAGCCCCGCTTCATCTCCGTGGGCTACGTGGACGACACGCAGTTCGTGCGGTTCGACAGCGACGCCGAGAGTCCGAGAGAGGAGCCGCGGGCGCCGTGGATGGAGCAGGAGGGGCCGGAGTATTGGGACCAGAACACACGGATCTGCAAGGCCGACACACAGACTCTCCGAGAGAACCTGCGGACCCTGCTCCGCTACTACAACCAGAGCGAGGCCGGGTCTCACACCCTCCAGACGATGTACGGCTGCGACCTGGGGCCAGACGGGCGCCTCCTCCGCGGGTATGACCAGTCCGCCTACGACGGCAGGGATTACATCGCCCTGAACGAGGACCTGCGCTCCTGGA…
Rhesus Macaque MHC v2	Mamu-A2*05:04:01:01	Mamu-A2*05g	MHC-A	AF157396;LT908121;LR699584	ATGGCGGTCATGGCGCCCCGAACCCTCCTCCTGGTGCTCTCCGGGGCCCTGGCCCTGACCCAGACCTGGGCGGGCTCGCACTCCTTGAGATATTTCTACACCTCCATGTCCCGGCCCGGCCGCGGGCAGCCCCGCTTCATCTCCGTGGGCTACGTGGACGACACGCAGTTCGTGCGGTTCGACAGCGACGCCGAGAGTCCGAGAGAGGAGCCGCGGGCGCCGTGGATGGAGCAGGAGGGGCCGGAGTATTGGGACCAGAACACACGGATCTGCAAGGCCGACACACAGACTCTCCGAGAGAACCTGCGGACCCTGCTCCGCTACTACAACCAGAGCGAGGCCGGGTCTCACACCATCCAGACGATGTACGGCTGCGACCTGGGGCCGGACGGGCGCCTC…
Rhesus Macaque MHC v2	Mamu-A2*05:04:02:01	Mamu-A2*05g	MHC-A	AM295926;EF057836;LN899642;LR989619	ATGGCGGTCATGGCGCCCCGAACCCTCCTCCTGGTGCTCTCCGGGGCCCTGGCCCTGACCCAGACCTGGGCGGGCTCGCACTCCTTGAGATATTTCTACACCTCCATGTCCCGGCCCGGCCGCGGGCAGCCCCGCTTCATCTCCGTGGGCTACGTGGACGACACGCAGTTCGTGCGGTTCGACAGCGACGCCGAGAGTCCGAGAGAGGAGCCGCGGGCGCCGTGGATGGAGCAGGAGGGGCCGGAGTATTGGGACCAGAACACACGGATCTGCAAGGCCGACACACAGACTCTCCGAGAGAACCTGCGGACCCTGCTCCGCTACTACAACCAGAGCGAGGCCGGGTCTCACACCATCCAGACGATGTACGGCTGCGACCTGGGGCCGGACGGGCGCCTC…
Rhesus Macaque MHC v2	Mamu-A2*05:04:03	Mamu-A2*05g	MHC-A	EF057838;LN899643	ATGGCGGTCATGGCGCCCCGAACCCTCCTCCTGGTGCTCTCCGGGGCCCTGGCCCTGACCCAGACCTGGGCGGGCTCGCACTCCTTGAGATATTTCTACACCTCCATGTCCCGGCCCGGCCGCGGGCAGCCCCGCTTCATCTCCGTGGGCTACGTGGACGACACGCAGTTCGTGCGGTTCGACAGCGACGCCGAGAGTCCGAGAGAGGAGCCGCGGGCGCCGTGGATGGAGCAGGAGGGGCCGGAGTATTGGGACCAGAACACACGGATCTGCAAGGCCGACACACAGACTCTCCGAGAGAACCTGCGGACCCTGCTCCGCTACTACAACCAGAGCGAGGCCGGGTCTCACACCATCCAGACGATGTACGGCTGCGACCTGGGGCCGGACGGGCGCCTC…
Rhesus Macaque MHC v2	Mamu-A2*05:04:04:01	Mamu-A2*05g	MHC-A	EF057839;LR721689	ATGGCGGTCATGGCGCCCCGAACCCTCCTCCTGGTGCTCTCTGGGGCCCTGGCCCTGACCCAGACCTGGGCGGGCTCGCACTCCTTGAGATATTTCTACACCTCCATGTCCCGGCCCGGCCGCGGGCAGCCCCGCTTCATCTCCGTGGGCTACGTGGACGACACGCAGTTCGTGCGGTTCGACAGCGACGCCGAGAGTCCGAGAGAGGAGCCGCGGGCGCCGTGGATGGAGCAGGAGGGGCCAGAGTATTGGGACCAGAACACACGGATCTGCAAGGCCGACACACAGACTCTCCGAGAGAACCTGCGGACCCTGCTCCGCTACTACAACCAGAGCGAGGCCGGGTCTCACACCATCCAGACGATGTACGGCTGCGACCTGGGGCCGGACGGGCGCCTC…
Rhesus Macaque MHC v2	Mamu-A2*05:05:01	Mamu-A2*05g	MHC-A	AJ551315;LT908838	ATGGCGGTCATGGCGCCCCGAACCCTCCTCCTGGTGCTCTCTGGGGCCCTGGCCCTGACCCAGACCTGGGCGGGCTCGCACTCCTTGAGATATTTCTACACCTCCATGTCCCGGCCCGGCCGCGGGCAGCCCCGCTTCATCTCCGTGGGCTACGTGGACGACACGCAGTTCGTGCGGTTCGACAGCGACGCCGAGAGTCCGAGAGAGGAGCCGCGGGCGCCGTGGATGGAGCAGGAGGGGCCGGAGTATTGGGACCAGAACACACGGATCTGCAAGGCCGACACACAGACTCTCCGAGAGAACCTGCGGACCCTGCTCCGCTACTACAACCAGAGCGAGGCCGGGTCTCACACCATCCAGACGATGTACGGCTGCGACCTGGGGCCGGACGGGCGCCTC…
Rhesus Macaque MHC v2	Mamu-A2*05:05:02:01	Mamu-A2*05g	MHC-A	LR989621	ATGGCGGTCATGGCGCCCCGAACCCTCCTCCTGGTGCTCTCAGGGGCCCTGGCTCTGACCCAGACCTGGGCGGGCTCGCACTCCTTGAGATATTTCTACACCTCCATGTCCCGGCCCGGCCGCGGGCAGCCCCGCTTCATCTCCGTGGGCTACGTGGACGACACGCAGTTCGTGCGGTTCGACAGCGACGCCGAGAGTCCGAGAGAGGAGCCGCGGGCGCCGTGGATGGAGCAGGAGGGGCCGGAGTATTGGGACCAGAACACACGGATCTGCAAGGCCGACACACAGACTCTCCGAGAGAACCTGCGGACCCTGCTCCGCTACTACAACCAGAGCGAGGCCGGGTCTCACACCATCCAGACGATGTACGGCTGCGACCTGGGGCCGGACGGGCGCCTC…
Rhesus Macaque MHC v2	Mamu-A2*05:06:01:01	Mamu-A2*05g	MHC-A	AJ551316;LR743725	ATGGCGGTCATGGCGCCCCGAACCCTCCTCCTGGTGCTCTCCGGGGCCCTGGCCCTGACCCAGACCTGGGCGGGCTCGCACTCCTTGAGATATTTCTACACCTCCATGTCCCGGCCCGGCCGCGGGCAGCCCCGCTTCATCTCCGTGGGCTACGTGGACGACACGCAGTTCGTGCGGTTCGACAGCGACGCCGAGAGTCCGAGAGAGGAGCCGCGGGCGCCGTGGATGGAGCAGGAGGGTCCGGAGTATTGGGACCGGGAGACACGGATCTGCAAGGCCGACACACAGACTCTCCGAGAGAACCTGCGGACCCTGCTCCGCTACTACAACCAGAGCGAGGCCGGGTCTCACACCATCCAGACGATGTACGGCTGCGACCTGGGGCCGGACGGGCGCCTC…
Rhesus Macaque MHC v2	Mamu-A2*05:07:01:01	Mamu-A2*05g	MHC-A	AJ551317;LT908839;LR721690	ATGGCGGTCATGGGTCCCGCCCGAACCCTCCTCCTGGTGCTCTCAGGGGCCCTGGCCCTGACCCAGACCTGGGCGGGCTCGCACTCCTTGAGATATTTCTACACCTCCATGTCCCGGCCCGGCCGCGGGCAGCCCCGCTTCATCTCCGTGGGCTACGTGGACGACACGCAGTTCGTGCGGTTCGACAGCGACGCCGAGAGTCCGAGAGAGGAGCCGCGGGCGCCGTGGGTGGAGCAGGAGGGGCCGGAGTATTGGGACCAGAACACACGGATCTGCAAGGCCGACACACAGACTCTCCGAGAGAACCTGCGGACCCTGCTACGCTACTACAACCAGAGCGAGGCCGGGTCTCACACCCTCCAGACGATGTACGGCTGCGACCTGGGGCCGGACGGGCGC…
Rhesus Macaque MHC v2	Mamu-A2*05:09	Mamu-A2*05g	MHC-A	AJ551318	GTGCTCTCAGGGGCCCTGGCCCTGACCCAGACCTGGGCGGGCTCGCACTCCTTGAGATATTTCTACACCTCCATGTCCCGGCCCGGCCGCGGGCAGCCCCGCTTCATCTCCGTGGGCTACGTGGACGACACGCAGTTCGTGCGGTTCGACAGCGACGCCGAGAGTCCGAGAGAGGAGCCGCGGGCGCCGTGGGTGGAGCAGGAGGGGCCGGAGTATTGGGACCAGAACACACGGATCTGCAAGGCCGACACACAGACTCTCCGAGAGAACCTGCGGACCCTGCTCCGCTACTACAACCAGAGCGAGGCCGGGTCTCACACCCTCCAGACGATGTACGGCTGCGACCTGGGGCCAGACGGGCGCCTCCTCCGCGGGTATGACCAGTCCGCCTACGACGGC…
Rhesus Macaque MHC v2	Mamu-A2*05:10:01:01	Mamu-A2*05g	MHC-A	AJ551319;LN899644;LR743727	ATGGCGGTCATGGCGCCCCGAACCCTCCTCCTGGTGCTCTCCGGGGCCCTGGCCCTGACCCAGACCTGGGCGGGCTCGCACTCCTTGAGATATTTCTACACCTCCATGTCCCGGCCCGGCCGCGGACAGCCCCGCTTCATCTCCGTGGGCTACGTGGACGACACGCAGTTCGTGCGGTTCGACAGCGACGCCGAGAGTCCGAGAGAGGAGCCGCGGGCGCCGTGGATGGAGCAGGAGGGGCCGGAGTATTGGGACCAGAACACACGGATCTGCAAGGCCGACACACAGACTCTCCGAGAGAACCTGCGGACCCTGCTCCGCTACTACAACCAGAGCGAGGCCGGGTCTCACACCATCCAGACGATGTACGGCTGCGACCTGGGGCCGGACGGGCGCCTC…
Rhesus Macaque MHC v2	Mamu-A2*05:11:01:01	Mamu-A2*05g	MHC-A	AJ551320;LR989620	ATGGCGGTCATGGCGCCCCGAACCCTCCTCCTGGTGCTCTCTGGGGCCCTGGCCCTGACCCAGACCTGGGCGGGCTCGCACTCCTTGAGATATTTCTACACCACCGTGTCCCGGCCCGGCCGCGGGCAGCCCCGCTTCATCTCCGTGGGCTACGTGGACGACACGCAGTTCGTGCGGTTCGACAGCGACGCCGAGAGTCCGAGAGAGGAGCCGCGGGCGCCGTGGATGGAGCAGGAGGGGCCGGAGTATTGGGACCAGAACACACGGATCTGCAAGGCCGACACACAGACTCTCCGAGAGAACCTGCGGACCCTGCTCCGCTACTACAACCAGAGCGAGGCCGGGTCTCACACCATCCAGACGATGTACGGCTGCGACCTGGGGCCGGACGGGCGCCTC…
Rhesus Macaque MHC v2	Mamu-A2*05:12	Mamu-A2*05g	MHC-A	EF112532;LN899645	ATGGCGGTCATGGCGCCCCGAACCCTCCTCCTGGTGCTCTCCGGGGCCCTGGCCCTGACCCAGACCTGGGCGGGCTCGCACTCCTTGAGATATTTCTACACCTCCATGTCCCGGCCCGGCCGCGGGCAGCCCCGCTTCATCTCCGTGGGCTACGTGGACGACACGCAGTTCGTGCGGTTCGACAGCGACGCCGAGAGTCCGAGAGAGGAGCCGCGGGCGCCGTGGATGGAGCAGGAGGGGCCGGAGTATTGGGACCAGAACACACGGATCTGCAAGGCCGACACACAGACTCTCCGAGAGAACCTGCGGACCCTGCTCCGCTACTACAACCAGAGCGAGGCCGGGTCTCACACCATCCAGACGATGTACGGCTGCGACCTGGGACCCGACGGGCGCCTC…
Rhesus Macaque MHC v2	Mamu-A2*05:13:01	Mamu-A2*05g	MHC-A	AM295927;EF112540;LN899646	ATGGCGGTCATGGCGCCCCGAACCCTCCTCCTGGTGCTCTCCGGGGCCCTGGTCCTGACCCAGATCTGGGCGGGCTCGCACTCCTTGAGATATTTCTACACCTCCATGTCCCGGCCCGGCAGCGGGCAGCCCCGCTTCATCTCCGTGGGCTACGTGGACGACACGCAGTTCGTGCGGTTCGACAGCGACGCCGAGAGTCCGAGAGAGGAGCCGCGGGCGCCGTGGATGGAGCAGGAGGGGCCGGAGTATTGGGACCGGGAGACACGGATCTGCAAGGCCGACACACAGACTCTCCGAGAGAACCTGCGGACCCTGCTCCGCTACTACAACCAGAGCGAGGCCAGGTCTCACACCATCCAGACGATGTACGGCTGCGACTTGGGGCCGGACGGGCGCCTC…
Rhesus Macaque MHC v2	Mamu-A2*05:13:02:01	Mamu-A2*05g	MHC-A	LT908122;LR743726	ATGGCGGTCATGGCGCCCCGAACCCTCCTCCTGGTGCTCTCCGGGGCCCTGGTCCTGACCCAGATCTGGGCGGGCTCGCACTCCTTGAGATATTTCTACACCTCCATGTCCCGGCCCGGCAGCGGGCAGCCCCGCTTCATCTCCGTGGGCTACGTGGACGACACGCAGTTCGTGCGGTTCGACAGCGACGCCGAGAGTCCGAGAGAGGAGCCGCGGGCGCCGTGGATGGAGCAGGAGGGGCCGGAGTATTGGGACCGGGAGACACGGATCTGCAAGGCCGACACACAGACTCTCCGAGAGAACCTGCGGACCCTGCTCCGCTACTACAACCAGAGCGAGGCCAGGTCTCACACCATCCAGACGATGTACGGCTGCGACTTGGGGCCGGACGGGCGCCTC…
Rhesus Macaque MHC v2	Mamu-A2*05:14	Mamu-A2*05g	MHC-A	AM295928;GU057838;LN851847	ATGGCGGTCATGGCGCCCCGAACCCTCCTCCTGGTGCTCTCCGGGGCCCTGGCCCTGACCCAGACCTGGGCGGGCTCGCACTCCTTGAGATATTTCTACACCTCCATGTCCCGGCCCGGCCGCGGGCAGCCCCGCTTCATCTCCGTGGGCTACGTGGACGACACGCAGTTCGTGCGGTTCGACAGCGACGCCGAGAGTCCGAGAGAGGAGCCGCGGGCGCCGTGGATGGAGCAGGAGGGGCCGGAGTATTGGGACCAGAACACACGGATCTGCAAGGCCGACACACAGACTCTCCGAGAGAACCTGCGGACCCTGCTCCGCTACTACAACCAGAGCGAGGCCGGGTCTCACACCATCCAGACGATGTACGGCTGCGACCTGGGGCCGGACGGGCGCCTC…
Rhesus Macaque MHC v2	Mamu-A2*05:15:01	Mamu-A2*05g	MHC-A	AM295929;EF112546	GTGCTCTCCGGGGCCCTGGCCCTGACCCAGATCTGGGCGGGCTCGCACTCCTTGAGATATTTCTACACCTCCATGTCCCGGCCCGGCCGCGGGCAGCCCCGCTTCATCTCCGTGGGCTACGTGGACGACACGCAGTTCGTGCGGTTCGACAGCGACGCCGAGAGTCCGAGAGAGGAGCCGCGGGCGCCGTGGATGGAGCAGGAGGGGCCGGAGTATTGGGACCGGGAGACACGGATCTGCAAGGCCGACACACAGACTCTCCGAGAGAACCTGCGCACCCTGCTCCGCTACTACAACCAGAGCGAGGCCAGGTCTCACACCATCCAGACGATGTACGGCTGCGACCTGGGGCCGGACGGGCGCCTCCTCCGCGGGTATGACCAGTCCGCCTACGACGGC…
Rhesus Macaque MHC v2	Mamu-A2*05:15:02	Mamu-A2*05g	MHC-A	EF112543;LN899647	ATGGCGGTCATGGCGCCCCGAACCCTCCTCCTGGTGCTCTCCGGGGCCCTGGTCCTGACCCAGATCTGGGCGGGCTCGCACTCCTTGAGATATTTCTACACCTCCATGTCCCGGCCCGGCCGCGGGCAGCCCCGCTTCATCTCCGTGGGCTACGTGGACGACACGCAGTTCGTGCGGTTCGACAGCGACGCCGAGAGTCCGAGAGAGGAGCCGCGGGCGCCGTGGATGGAGCAGGAGGGGCCGGAGTATTGGGACCGGGAGACACGGATCTGCAAGGCCGACACACAGACTCTCCGAGAGAACCTGCGGACCCTGCTCCGCTACTACAACCAGAGCGAGGCCAGGTCTCACACCATCCAGACGATGTACGGCTGCGACTTGGGGCCGGACGGGCGCCTC…
Rhesus Macaque MHC v2	Mamu-A2*05:15:03	Mamu-A2*05g	MHC-A	FJ178824	GCTCGCACTCCTTGAGATATTTCTACACCTCCATGTCCCGGCCCGGCCGCGGGCAGCCCCGCTTCATCTCCGTGGGCTACGTGGACGACACGCAGTTCGTGCGGTTCGACAGCGACGCCGAGAGTCCGAGAGAGGAGCCGCGGGCGCCGTGGATGGAGCAGGAGGGGCCGGAGTATTGGGACCGGGAGACACGGATCTGCAAGGCCGACACACAGACTCTCCGAGAGAACCTGCGGACCCTGCTCCGCTACTACAACCAGAGCGAGGCCAGGTCTCACACCATCCAGACGATGTACGGCTGCGACCTGGGGCCGGACGGGCGCCTCCTCCGCGGGTATGACCAGTCCGCCTACGACGGCAGGGATTACATCGCCCTGAACGAGGACCTGCGCTCCTGGA…
Rhesus Macaque MHC v2	Mamu-A2*05:15:04	Mamu-A2*05g	MHC-A	AB444914	TGCTCTCCGGGGCCCTGGCCCTGACCCAGATCTGGGCGGGCTCGCACTCCTTGAGATATTTCTACACCTCCATGTCCCGGCCCGGCCGCGGGCAGCCCCGCTTCATCTCCGTGGGCTACGTGGACGACACGCAGTTCGTGCGGTTCGACAGCGACGCCGAGAGTCCGAGAGAGGAGCCGCGGGCGCCGTGGATGGAGCAGGAGGGGCCGGAGTATTGGGACCGGGAGACACGGATCTGCAAGGCCGACACACAGACTCTCCGAGAGAACCTGCGGACCCTGCTCCGCTACTACAACCAGAGCGAGGCCAGGTCTCACACCATCCAGACGATGTACGGCTGCGACCTGGGGCCGGACGGGCGCCTCCTCCGCGGGTATGACCAGTCCGCCTACGACGGCA…
Rhesus Macaque MHC v2	Mamu-A2*05:15:05:01	Mamu-A2*05g	MHC-A	LR990402	ATGGCGGTCATGGCGCCCCGAACCCTCCTCCTGGTGCTCTCCGGGGCCCTGGTCCTGACCCAGATCTGGGCGGGCTCGCACTCCTTGAGATATTTCTACACCTCCATGTCCCGGCCCGGCCGCGGGCAGCCCCGCTTCATCTCCGTGGGCTACGTGGACGACACGCAGTTCGTGCGGTTCGACAGCGACGCCGAGAGTCCGAGAGAGGAGCCGCGGGCGCCGTGGATGGAGCAGGAGGGGCCGGAGTATTGGGACCGGGAGACACGGATCTGCAAGGCCGACACACAGACTCTCCGAGAGAACCTGCGGACCCTGCTCCGCTACTACAACCAGAGCGAGGCCAGGTCTCACACCATCCAGACGATGTACGGCTGCGACTTGGGGCCGGACGGGCGCCTC…
Rhesus Macaque MHC v2	Mamu-A2*05:16:01	Mamu-A2*05g	MHC-A	EF112533	GCTCGCACTCCTTGAGATATTTCTACACCTCCATGTCCCGGCCCGGCCGCGGGCAGCCCCGCTTCATCTCCGTGGGCTACGTGGACGACACGCAGTTCGTGCGGTTCGACAGCGACGCCGAGAGTCCGAGAGAGGAGCCGCGGGCGCCGTGGGTGGAGCAGGAGGGGCCGGAGTATTGGGACCAGAACACACGGATCTGCAAGGCCGACACACAGACTCTCCGAGAGAACCTGCGGACCCTGCTCCGCTACTACAACCAGAGCGAGGCCGGGTCTCACACCCTCCAGACGATGTACGGCTGCGACCTGGGGCCAGACGGGCGCCTCCTCCGCGGGTATGACCAGTCCGCCTACGACGGCAGGGATTACATCGCCCTGAACGAGGACCTGCGCTCCTGGA…
Rhesus Macaque MHC v2	Mamu-A2*05:16:02	Mamu-A2*05g	MHC-A	FJ211400;FJ211406;FJ211407	GTGCTCTCAGGGGCCCTGGCCCTGACCCAGACCTGGGCGGGCTCGCACTCCTTGAGATATTTCTACACCTCCATGTCCCGGCCCGGCCGCGGGCAGCCCCGCTTCATCTCCGTGGGCTACGTGGACGACACGCAGTTCGTGCGGTTCGACAGCGACGCCGAGAGTCCGAGAGAGGAGCCGCGGGCGCCGTGGGTGGAGCAGGAGGGGCCGGAGTATTGGGACCAGAACACACGGATCTGCAAGGCCGACACACAGACTCTCCGAGAGAACCTGCGGACCCTGCTACGCTACTACAACCAGAGCGAGGCCGGGTCTCACACCCTCCAGACGATGTACGGCTGCGACCTGGGGCCGGACGGGCGCCTCCTCCGCGGGTATGACCAGTCCGCCTACGACGGC…
Rhesus Macaque MHC v2	Mamu-A2*05:17	Mamu-A2*05g	MHC-A	AM295931	GTGCTCTCAGGGGCCCTGGCCCTGACCCAGACCTGGGCGGGCTCGCACTCCTTGAGATATTTCTACACCTCCATGTCCCGGCCCGGCCGCGGGCAGCCCCGCTTCATCTCCGTGGGCTACGTGGACGACACGCAGTTCGTGCGGTTCGACAGCGACGCCGAGAGTCCGAGAGAGGAGCCGCGGGCGCCGTGGATGGAGCAGGAGGGGCCGGAGTATTGGGACCAGAACACACGGATCTGCAAGGCCGACACACAGACTCTCCGAGAGAACCTGCGGACCCTGCTCCGCTACTACAACCAGAGCGAGGCCGGGTCTCACACCCTCCAGACGATGTACGGCTGCGACCTGGGGCCGGACGGGCGCCTCCTCCGCGGGTATGACCAGTCCGCCTACGACGGC…
Rhesus Macaque MHC v2	Mamu-A2*05:18	Mamu-A2*05g	MHC-A	AM295932;EF112536;LN899648	ATGGCGGTCATGGCGCCCCGAACCCTCCTCCTGGTGCTCTCTGGGGCCCTGGCCCTGACCCAGACCTGGGCGGGCTCGCACTCCTTGAGATATTTCTACACCTCCATGTCCCGGCCCGGCCGCGGGCAGCCCCGCTTCATCTCCGTGGGCTACGTGGACGACACGCAGTTCGTGCGGTTCGACAGCGACGCCGAGAGTCCGAGAGAGGAGCCGCGGGCGCCGTGGATGGAGCAGGAGGGGCCAGAGTATTGGGACCAGAACACACGGATCTGCAAGGCCGACACACAGACTCTCCGAGAGAACCTGCGGACCCTGCTCCGCTACTACAACCAGAGCGAGGCCGGGTCTCACACCATCCAGACGATGTACGGCTGCGACCTGGGGCCGGACGGGCGCCTC…
Rhesus Macaque MHC v2	Mamu-A2*05:19:01:01	Mamu-A2*05g	MHC-A	AM295933;EF112542;LN899649;LR743729	ATGGCGGTCATGGCGCCCCGAACCCTCCTCCTGGTGCTCTCCGGGGCCCTGGCCCTGACCCAGACCTGGGCGGGCTCGCACTCCTTGAGATATTTCTACACCTCCATGTCCCGGCCCGGCCGCGGGCAGCCCCGCTTCATCTCCGTGGGCTACGTGGACGACACGCAGTTCGTGCGGTTCGACAGCGACGCCGAGAGTCCGAGAGAGGAGCCGCGGGCGCCGTGGATGGAGCAGGAGGGGCCGGAGTATTGGGACCAGAACACACGGATCTGCAAGGCCGACACACAGACTCTCCGAGAGAACCTGCGGACCCTGCTCCGCTACTACAACCAGAGCGAGGCCGGGTCTCACACCATCCAGACGATGTACGGCTGCGACCTGGGGCCGGACGGGCGCCTC…
Rhesus Macaque MHC v2	Mamu-A2*05:20:01	Mamu-A2*05g	MHC-A	AM295934	GTGCTCTCTGGGGCCCTGGCCCTGACCCAGACCTGGGCGGGCTCGCACTCCTTGAGATATTTCTACACCTCCATGTCCCGGCCCGGCCGCGGGCAGCCCCGCTTCATCTCCGTGGGCTACGTGGACGACACGCAGTTCGTGCGGTTCGACAGCGACGCCGAGAGTCCGAGAGAGGAGCCGCGGGCGCCGTGGATGGAGCAGGAGGGGCCGGAGTATTGGGACCAGAACACACGGATCTGCAAGGCCGACACACAGACTCTCCGAGAGAACCTGCGGACCCTGCTCCGCTACTACAACCAGAGCGAGGCCGGGTCTCACACCCTCCAGACGATGTACGGCTGCGACCTGGGGCCCGACGGGCGCCTCCTCCGCGGGTATGACCAGTCCGCCTACGACGGC…
Rhesus Macaque MHC v2	Mamu-A2*05:20:02:01	Mamu-A2*05g	MHC-A	LN899666;LR743728	ATGGTGGTCATGGGTCCCGCCCGAACCCTCCTCCTGGTGCTCTCAGGGGCCCTGGCCCTGACCCAGACCTGGGCGGGCTCGCACTCCTTGAGATATTTCTACACCTCCATGTCCCGGCCCGGCCGCGGGCAGCCCCGCTTCATCTCCGTGGGCTACGTGGACGACACGCAGTTCGTGCGGTTCGACAGCGACGCCGAGAGTCCGAGAGAGGAGCCGCGGGCGCCGTGGATGGAGCAGGAGGGGCCGGAGTATTGGGACCAGAACACACGGATCTGCAAGGCCGACACACAGACTCTCCGAGAGAACCTGCGGACCCTGCTCCGCTACTACAACCAGAGCGAGGCCGGGTCTCACACCCTCCAGACGATGTACGGCTGCGACCTGGGGCCGGACGGGCGC…
Rhesus Macaque MHC v2	Mamu-A2*05:21	Mamu-A2*05g	MHC-A	AM295935	GTGCTCTCAGGGGTCCTGGCCCTGACCCAGACCTGGGCGGGCTCGCACTCCTTGAGATATTTCTACACCTCCATGTCCCGGCCCGGCCGCGGGCAGCCCCGCTTCATCTCCGTGGGCTACGTGGACGACACGCAGTTCGTGCGGTTCGACAGCGACGCCGAGAGTCCGAGAGAGGAGCCGCGGGCGCCGTGGATGGAGCAGGAGGGGCCGGAGTATTGGGACCAGAACACACGGATCTGCAAGGCCGACACACAGACTCTCCGAGAGAACCTGCGGACCCTGCTCCGCTACTACAACCAGAGCGAGGCCGGGTCTCACACCCTCCAGACGATGTACGGCTGCGACCTGGGGCCGGACGGGCGCCTCCTCCGCGGGTATGACCAGTCCGCCTACGACGGC…
Rhesus Macaque MHC v2	Mamu-A2*05:22	Mamu-A2*05g	MHC-A	AM295936;EF112531	GTGCTCTCAGGGGCCCTGGCCCTGACCCAGACCTGGGCGGGCTCGCACTCCTTGAGATATTTCTACACCTCCATGTCCCGGCCCGGCCGCGGGCAGCCCCGCTTCATCTCCGTGGGCTACGTGGACGACACGCAGTTCGTGCGGTTCGACAGCGACGCCGAGAGTCCGAGAGAGGAGCCGCGGGCGCCGTGGATGGAGCAGGAGGGGCCGGAGTATTGGGACCAGAACACACGGATCTGCAAGGCCGACACACAGACTCTCCGAGAGAACCTGCGGACCCTGCTCCGCTACTACAACCAGAGCGAGGCCGGGTCTCACACCCTCCAGACGATGTACGGCTGCGACCTGGGGCCGGACGGGCGCCTCCTCCGCGGGTATGACCAGTCCGCCTACGACGGC…
Rhesus Macaque MHC v2	Mamu-A2*05:23	Mamu-A2*05g	MHC-A	AM295937	GTGCTCTCCGGGGCCCTGGCCCTGACCCAGATCTGGGCGGGCTCGCACTCCTTGAGATATTTCTACACCTCCATGTCCCGGCCCGGCCGCGGGCAGCCCCGCTTCATCTCCGTGGGCTACGTGGACGACACGCAGTTCGTGCGGTTCGACAGCGACGCCGAGAGTCCGAGAGAGGAGCCGCGGGCGCCGTGGATGGAGCAGGAGGGGCCGGAGTATTGGGACCGGGAGACACGGATCTGCAAGGCCGACACACAGACTCTCCGAGAGAACCTGCGCACCCTGCTCCGCTACTACAACCAGAGCGAGGCCAGGTCTCACACCATCCAGACGATGTACGGCTGCGACCTGGGGCCGGACGGGCGCCTCCTCCGCGGGTATGACCAGTCCGCCTACGACGGC…
Rhesus Macaque MHC v2	Mamu-A2*05:24	Mamu-A2*05g	MHC-A	AM295938;EF112549;LN899650	ATGGCGGTCATGGCGCCCCGAACCCTCCTCCTGGTGCTCTCCGGGGCCCTGGCCCTGACCCAGACCTGGGCGGGCTCGCACTCCTTGAGATATTTCTACACCTCCATGTCCCGGCCCGGCCGCGGGCAGCCCCGCTTCATCTCCGTGGGCTACGTGGACGACACGCAGTTCGTGCGGTTCGACAGCGACGCCGAGAGTCCGAGAGAGGAGCCGCGGGCGCCGTGGATGGAGCAGGAGGGGCCGGAGTATTGGGACCAGAACACACGGATCTGCAAGGCCGACACACAGACTCTCCGAGAGAACCTGCGGACCCTGCTCCGCTACTACAACCAGAGCGAGGCCGGGTCTCACACCATCCAGACGATGTACGGCTGCGACCTGGGGCCGGACGGGCGCCTC…
Rhesus Macaque MHC v2	Mamu-A2*05:25	Mamu-A2*05g	MHC-A	AM295939;EF112537;LN899651	ATGACGGTCATGGCGCCCCGAACCCTCCTCCTGGTGCTCTCCGGGGCCCTGGCCCTGACCCAGACCTGGGCGGGCTCGCACTCCTTGAGATATTTCTACACCTCCATGTCCCGGCCCGGCCGCGGGCAGCCCCGCTTCATCTCCGTGGGCTACGTGGACGACACGCAGTTCGTGCGGTTCGACAGCGACGCCGAGAGTCCGAGAGAGGAGCCGCGGGCGCCGTGGATGGAGCAGGAGGGGCCGGAGTATTGGGACCAGAACACACGGATCTGCAAGGCCGACACACAGACTCTCCGAGAGAACCTGCGGACCCTGCTCCGCTACTACAACCAGAGCGATGCCGGGTCTCACACCATCCAGACGATGTACGGCTGCGACCTGGGACCCGACGGGCGCCTC…
Rhesus Macaque MHC v2	Mamu-A2*05:26	Mamu-A2*05g	MHC-A	AM295940;EF057837	GTGCTCTCCGGGGCCCTGGCCCTGACCCAGACCTGGGCGGGCTCCCACTCCTTGAGATATTTCTACACCTCCATGTCCCGGCCCGGCCGCGGGCAGCCCCGCTTCATCTCCGTGGGCTACGTGGACGACACGCAGTTCGTGCGGTTCGACAGCGACGCCGAGAGTCCGAGAGAGGAGCCGCGGGCGCCGTGGATGGAGCAGGAGGGGCCGGAGTATTGGGACCAGAACACACGGATCGCCAAGGCCAACGCACAGACTTTCCGAGAGAACCTGCGGACCGCGCTCCGCTACTACAACCAGAGCGAGGCCGGGTCTCACACCATCCAGACGATGTACGGCTGCGACCTGGGGCCGGACGGGCGCCTCCTCCGCGGGTATGACCAGTCCGCCTACGACGGC…
Rhesus Macaque MHC v2	Mamu-A2*05:27:01:01	Mamu-A2*05g	MHC-A	EF057835;LT622980;LR743730	ATGGCGGTCATGGGTCCCGCCCGAACCCTCCTCCTGGTGCTCTCAGGGGCCCTGGCCCTGACCCAGACCTGGGCGGGCTCGCACTCCTTGAGATATTTCTACACCTCCATGTCCCGGCCCGGCCGCGGGCAGCCCCGCTTCATCTCCGTGGGCTACGTGGACGACACGCAGTTCGTGCGGTTCGACAGCGACGCCGAGAGTCCGAGAGAGGAGCCGCGGGCGCCGTGGGTGGAGCAGGAGGGGCCGGAGTATTGGGACCAGAACACACGGATCTGCAAGGCCGACACACAGACTCTCCGAGAGAACCTGCGGACCCTGCTCCGCTACTACAACCAGAGCGAGGCCGGGTCTCACACCCTCCAGACGATGTACGGCTGCGACCTGGGGCCGGACGGGCGC…
Rhesus Macaque MHC v2	Mamu-A2*05:28	Mamu-A2*05g	MHC-A	EF112534	GCTCGCACTCCTTGAGATATTTCTACACCTCCATGTCCCGGCCCGGCCGCGGGCAGCCCCGCTTCATCTCCGTGGGCTACGTGGACGACACGCAGTTCGTGCGGTTCGACAGCGACGCCGAGAGTCCGAGAGAGGAGCCGCGGGCGCCGTGGATGGAGCAGGAGGGGCCGGAGTATTGGGACCAGAACACACGGATCTGCAAGGCCGACACACAGACTCTCCGAGAGAACCTGCGGACCCTGCTCCGCTACTACAACCAGAGCGAGGCCGGGTCTCACACCATCCAGACGATGTACGGCTGCGACCTGGGGCCGGACGGGCGCCTCCTCCGCGGGTATGACCAGTCCGCCTACGACGGCAGGGATTACATCGCCCTGAACGAGGACCTGCGCTCCTGGA…
Rhesus Macaque MHC v2	Mamu-A2*05:29:01:01	Mamu-A2*05g	MHC-A	EF112535;FJ544407;LR990403	ATGGCGGTCATGGCGCCCCGAACCCTCCTCCTGGTGCTCTCTGGGGCCCTGGCCCTGACCCAGACCTGGGCGGGCTCGCACTCCTTGAGATATTTCTACACCTCCATGTCCCGGCCCGGCCGCGGGCAGCCCCGCTTCATCTCCGTGGGCTACGTGGACGACACGCAGTTCGTGCGGTTCGACAGCGACGCCGAGAGTCCGAGAGAGGAGCCGCGGGCGCCGTGGATGGAGCAGGAGGGGCCGGAGTATTGGGACCAGAACACACGGATCTGCAAGGCCGACACACAGACTCTCCGAGAGAACCTGCGGACCCTGCTCCGCTACTACAACCAGAGCGAGGCCGGGTCTCACACCATCCAGACGATGTACGGCTGCGACCTGGGGCCGGACGGGCGCCTC…
Rhesus Macaque MHC v2	Mamu-A2*05:30	Mamu-A2*05g	MHC-A	EF112538	GCTCGCACTCCTTGAGATATTTCTACACCTCCATGTCCCGGCCCGGCCGCGGGCAGCCCCGCTTCATCTCCGTGGGCTACGTGGACGACACGCAGTTCGTGCGGTTCGACAGCGACGCCGAGAGTCCGAGAGAGGAGCCGCGGGCGCCGTGGATGGAGCAGGAGGGGCCGGAGTATTGGGACCGGGAGACACGGATCTGCAAGGCCGACACACAGACTCTCCGAGAGAACCTGCGGACCCTGCTCCGCTACTACAACCAGAGCGAGGCCGGTCTCACACCATCCAGACGATGTACGGCTGCGACCTGGGGCCGGACGGGCGCCTCCTCCGCGGGTATGACCAGTCCGCCTACGACGGCAGGGATTACATCGCCCTGAACGAGGACCTGCGCTCCTGGAC…
Rhesus Macaque MHC v2	Mamu-A2*05:31:01:01	Mamu-A2*05g	MHC-A	EF112541;AB444908;LR989622	ATGGCGGTCATGGCGCCCCGAACCCTCCTCCTGGTGCTCTCTGGGGCCCTGGCCCTGACCCAGACCTGGGCGGGCTCGCACTCCTTGAGATATTTCTACACCTCCATGTCCCGGCCCGGCCGCGGGCAGCCCCGCTTCATCTCCGTGGGCTACGTGGACGACACGCAGTTCGTGCGGTTCGACAGCGACGCCGAGAGTCCGAGAGAGGAGCCGCGGGCGCCGTGGATGGAGCAGGAGGGGCCAGAGTATTGGGACCAGAACACACGGATCTGCAAGGCCGACACACAGACTCTCCGAGAGAACCTGCGGACCCTGCTCCGCTACTACAACCAGAGCGAGGCCGGGTCTCACACCATCCAGACGATGTACGGCTGCGACCTGGGGCCGGACGGGCGCCTC…
Rhesus Macaque MHC v2	Mamu-A2*05:32:01	Mamu-A2*05g	MHC-A	EF112544	GCTCGCACTCCTTGAGATATTTCTACACCACCGTGTCCCGGCCCGGCCGCGGGCAGCCCCGCTTCATCTCCGTGGGCTACGTGGACGACACGCAGTTCGTGCGGTTCGACAGCGACGCCGAGAGTCCGAGAGAGGAGCCGCGGGCGCCGTGGATGGAGCAGGAGGGGCCGGAGTATTGGGACCAGAACACACGGATCTGCAAGGCCGACACACAGACTCTCCGAGAGAACCTGCGGACCCTGCTCCGTTACTACAACCAGAGCGAGGCCGGGTCTCACACCATCCAGACGATGTACGGCTGCGACCTGGGGCCGGACGGGCGCCTCCTCCGCGGGTATGACCAGTCCGCCTACGACGGCAGGGATTACATCGCCCTGAACGAGGACCTGCGCTCCTGGA…
Rhesus Macaque MHC v2	Mamu-A2*05:32:02	Mamu-A2*05g	MHC-A	AB444920	TGCTCTCCGGGGCGCTGGCCCTGACCCAGACCTGGGCGGGCTCGCACTCCTTGAGATATTTCTACACCACCGTGTCCCGGCCCGGCCGCGGGCAGCCCCGCTTCATCTCCGTGGGCTACGTGGACGACACGCAGTTCGTGCGGTTCGACAGCGACGCCGAGAGTCCGAGAGAGGAGCCGCGGGCGCCGTGGATGGAGCAGGAGGGGCCGGAGTATTGGGACCAGAACACACGGATCTGCAAGGCCGACACACAGACTCTCCGAGAGAACCTGCGGACCCTGCTCCGCTACTACAACCAGAGCGAGGCCGGGTCTCACACCATCCAGACGATGTACGGCTGCGACCTGGGGCCGGACGGGCGCCTCCTCCGCGGGTATGACCAGTCCGCCTACGACGGCA…
Rhesus Macaque MHC v2	Mamu-A2*05:33	Mamu-A2*05g	MHC-A	EF112545	GCTCGCACTCCTTGAGATATTTCTACACCTCCATGTCCCGGCCCGGCCGCGGGCAGCCCCGCTTCATCTCCGTGGGCTACGTGGACGACACGCAGTTCGTGCGGTTCGACAGCGACGCCGAGAGTCCGAGAGAGGAGCCGCGGGCGCCGTGGGTGGAGCAGGAGGGGCCGGAGTATTGGGACCAGAACACACGGATCTGCAAGGCCGACACACAGACTCTCCGAGAGAACCTGCGGACCCTGCTACGCTACTACAACCAGAGCGAGGCCGGGTCTCACACCCTCCAGACGATGTACGGCTGCGACCTGGGGCCGGACGGGCGCCTCCTCCGCGGGTATGACCAGTCCGCCTACGACGGCAGGGATTACATCGCCCTGAACGAGGACCTGCGCTCCTGGA…
Rhesus Macaque MHC v2	Mamu-A2*05:34	Mamu-A2*05g	MHC-A	EF112547	GCTCGCACTCCTTGAGATATTTCTACACCTCCATGTCCCGGCCCGGCCGCGGGCAGCCCCGCTTCATCTCCGTGGGCTACGTGGACGACACGCAGTTCGTGCGGTTCGACAGCGACGCCGAGAGTCCGAGAGAGGAGCCGCGGGCGCCGTGGATGGAGCAGGAGGGGCCGGAGTATTGGGACCAGAACACACGGATCTGCAAGGCCGACACACAGACTCTCCGAGAGAACCTGCGGACCCTGCTCCGCTACTACAACCAGAGCGAGGCCGGGTCTCACACCATCCAGACGATGTACGGCTGCGACCTGGGGCCGGACGGGCGCCTCCTCCGCGGGTATGACCAGTCCGCCTACGACGGCAGGGATTACATCGCCCTGAACGAGGACCTGCGCTCCTGGA…
Rhesus Macaque MHC v2	Mamu-A2*05:35	Mamu-A2*05g	MHC-A	EF112548	GCTCGCACTCCTTGAGATATTTCTACACCTCCATGTCCCGGCCCGGCCGCGGGCAGCCCCGCTTCATCTCCGTGGGCTACGTGGACGACACGCAGTTCGTGCGGTTCGACAGCGACGCCGAGAGTCCGAGAGAGGAGCCGCGGGCGCCGTGGATGGAGCAGGAGGGGCCGGAGTATTGGGACCAGAACACACGGATCTGCAAGGCCGACACACAGACTCTCCGAGAGAACCTGCGGACCCTGCTCCGCTACTACAACCAGAGCGAGGCCGGGTCTCACACCATCCAGACGATGTACGGCTGCGACCTGGGACCCGACGGGCGCCTCCTCCGCGGGTATGACCAGTCCGCCTACGACGGCAGGGATTACATCGCCCTGAACGAGGACCTGCGCTCCTGGA…
Rhesus Macaque MHC v2	Mamu-A2*05:36:01:01	Mamu-A2*05g	MHC-A	EF112550;LN899652;LR743731	ATGGCGGTCATGGCGCCCCGAACCCTCCTCCTGGTGCTCTCCGGGGCCCTGGCCCTGACCCAGACCTGGGCGGGCTCGCACTCCTTGAGATATTTCTACACCTCCATGTCCCGGCCCGGCCGCGGGCAGCCCCGCTTCATCTCCGTGGGCTACGTGGACGACACGCAGTTCGTGCGGTTCGACAGCGACGCCGAGAGTCCGAGAGAGGAGCCGCGGGCGCCGTGGATGGAGCAGGAGGGGCAGGAGTATTGGGACCAGAACACACGGATCTGCAAGGCCGACACACAGACTCTCCGAGAGAACCTGCGGACCCTGCTCCGCTACTACAACCAGAGCGAGGCCGGGTCTCACACCATCCAGACGATGTACGGCTGCGACCTGGGGCCGGACGGGCGCCTC…
Rhesus Macaque MHC v2	Mamu-A2*05:37:01:01	Mamu-A2*05g	MHC-A	EF112551;LR723099	ATGACGGTCATGGCGCCCCGAACCCTCCTCCTGGTGCTCTCCGGGGCCCTGGCCCTGACCCAGACCTGGGCGGGCTCGCACTCCTTGAGATATTTCTACACCTCCATGTCCCGGCCCGGCCGCGGGCAGCCCCGCTTCATCTCCGTGGGCTACGTGGACGACACGCAGTTCGTGCGGTTCGACAGCGACGCCGAGAGTCCGAGAGAGGAGCCGCGGGCGCCGTGGATGGAGCAGGAGGGGCCGGAGTATTGGGACCAGAACACACGGATCTGCAAGGCCGACACACAGACTCTCCGAGAGAACCTGCGGACCCTGCTCCGCTACTACAACCAGAGCGAGGCCGGGTCTCACACCATCCAGACGATGTACGGCTGCGACCTGGGACCCGACGGGCGCCTC…
Rhesus Macaque MHC v2	Mamu-A2*05:38	Mamu-A2*05g	MHC-A	EU429604	GCTCGCACTCCTTGAGATATTTCTACACCTCCATGTCCCGGCCCGGCCGCGGGCAGCCCCGCTTCATCTCCGTGGGCTACGTGGACGACACGCAGTTCGTGCGGTTCGACAGCGACGCCGAGAGTCCGAGAGAGGAGCCGCGGGCGCCGTGGATGGAGCAGGAGGGGCCAGAGTATTGGGACCAGAACACACGGATCTGCAAGGCCGACACACAGACTCTCCGAGAGAACCTGCGGACCCTGCTCCGCTACTACAACCAGAGCGAGGCCGGGTCTCACACCCTCCAGACGATGTACGGCTGCGACCTGGGGCCGGACGGGCGCCTCCTCCGCGGGTATGACCAGTCCGCCTACGACGGCAGGGATTACATCGCCCTGAACGAGGACCTGCGCTCCTGGA…
Rhesus Macaque MHC v2	Mamu-A2*05:39	Mamu-A2*05g	MHC-A	EU429605	GCTCGCACTCCTTGAGATATTTCTACACCTCCATGTCCCGGCCCGGCCGCGGGCAGCCCCGCTTCATCTCCGTGGGCTACGTGGACGACACGCAGTTCGTGCGGTTCGACAGCGACGCCGAGAGTCCGAGAGAGGAGCCGCGGGCGCCGTGGATGGAGCAGGAGGGGCCGGAGTATTGGGACCAGAACACACGGATCTGCAAGGCCGACACACAGACTCTCCGAGAGAACCTGCGGACCCTGCTCCGCTACTACAACCAGAGCGAGGCCGGGTCTCACACCCTCCAGACGATGTACGGCTGCGACCTGGGGCCGGACGGGCGCCTCCTCCGCGGGTATGACCAGTCCGCCTACGACGGCAGGGATTACATCGCCCTGAACGAGGACCTGCCCTCCTGGA…
Rhesus Macaque MHC v2	Mamu-A2*05:40	Mamu-A2*05g	MHC-A	FJ178823	GCTCGCACTCCTTGAGATATTTCTACACCTCCATGTCCCGGCCCGGCCGCGGGCAGCCCCGCTTCATCTCCGTGGGCTACGTGGACGACACGCAGTTCGTGCGGTTCGACAGCGACGCCGAGAGTCCGAGAGAGGAGCCGCGGGCGCCGTGGATGGAGCAGGAGGGGCCGGAGTATTGGGACCAGAACACACGGATCTGCAAGGCCGACACACAGACTCTCCGAGAGAACCTGCGGACCCTGCTCCGCTACTACAACCAGAGCGAGGCCGGGTCTCACACCATCCAGACGATGTACGGCTGCGACCTGGGGCCGGACGGGCGCCTCCTCCGCGGGTATGACCAGTCCGCCTACGACGGCAGGGATTACATCGCCCTGAACGAGGACCTGCGCTCCTGGA…
Rhesus Macaque MHC v2	Mamu-A2*05:41	Mamu-A2*05g	MHC-A	FJ178825	GCTCGCACTCCATGAGGTATTTCTACACCGCCGTGTCCCGGCCCGGCCGCGGGCAGCCCCGCTTCATCTCCGTGGGCTACGTGGACGACACGCAGTTCGTGCGGTTCGACAGCGACGCCGAGAGTCCGAGAGAGGAGCCGCGGGCGCCGTGGATGGAGCAGGAGGGGCCGGAGTATTGGGACCAGAACACACGGATCTGCAAGGCCGACACACAGACTCTCCGAGAGAACCTGCGGACCCTGCTCCGCTACTACAACCAGAGCGAGGCCGGGTCTCACACCATCCAGACGATGTACGGCTGCGACCTGGGGCCGGACGGGCGCCTCCTCCGCGGGTATGACCAGTCCGCCTACGACGGCAGGGATTACATCGCCCTGAACGAGGACCTGCGCTCCTGGA…
Rhesus Macaque MHC v2	Mamu-A2*05:42:01:01	Mamu-A2*05g	MHC-A	FJ178826;LT622981;LR743733	ATGGCGGTCATGGCGCCCCGAACCCTCCTCCTGGTGCTCTCCGGGGCCCTGGCCCTGACCCAGACCTGGGCGGGCTCGCACTCCTTGAGATATTTCTACACCTCCATGTCCCGGCCCGGCCGCGGGCAGCCCCGCTTCATCTCCGTGGGCTACGTGGACGACACACAGTTCGTGCGGTTCGACAGCGACGCCGAGAGTCCGAGAGAGGAGCCGCGGGCGCCGTGGATGGAGCAGGAGGGTCCGGAGTATTGGGACCGGGAGACACGGATCTGCAAGGCCGACACACAGACTCTCCGAGAGAACCTGCGGACCCTGCTCCGCTACTACAACCAGAGCGAGGCCGGGTCTCACACCATCCAGACGATGTACGGCTGCGACCTGGGGCCGGACGGGCGCCTC…
Rhesus Macaque MHC v2	Mamu-A2*05:43	Mamu-A2*05g	MHC-A	FJ178827	GCTCGCACTCCTTGAGATATTTCTACACCTCCATGTCCCGGCCCGGCCGCGGGCAGCCCCGCTTCATCTCCGTGGGCTACGTGGACGACACGCAGTTCGTGCGGTTCGACAGCGACGCCGAGAGTCCGAGAGAGGAGCCGCGGGCGCCGTGGATGGAGCAGGAGGGGCAGGAGTATTGGGACCAGAACACACGGATCTGCAAGGCCGACACACAGACTCTCCGAGAGAACCTGCGGACCCTGCTCCGCTACTACAACCAGAGCGAGGCCGGGTCTCACACCATCCAGACGATGTACGGCTGCGACCTGGGGCCGGACGGGCGCCTCCTCCGCGGGTATGACCAGTCCGCCTACGACGGCAGGGATTACATCGCCCTGAACGAGGACCTGCGCTCCTGGA…
Rhesus Macaque MHC v2	Mamu-A2*05:44	Mamu-A2*05g	MHC-A	AB444912	TGCTCTCCGGGGCCCTGGCCCTGACCCAGATCTGGGCGGGCTCGCACTCCTTGAGATATTTCTACACCTCCATGTCCCGGCCCGGCCGCGGGCAGCCCCGCTTCATCTCCGTGGGCTACGTGGACGACACGCAGTTCGTGCGGTTCGACAGCGACGCCGAGAGTCCGAGAGAGGAGCCGCGGGCGCCGTGGATGGAGCAGGAGGGGCCGGAGTATTGGGACCGGGAGACACGGATCTGCAAGGCCGACACACAGACTCTCCGAGAGGACCTGCGGACCCTGCTCCGCTACTACAACCAGAGCGAGGCCAGGTCTCACACCATCCAGACGATGTACGGCTGCGACTTGGGGCCGGACGGGCGCCTCCTCCGCGGGTATGACCAGTCCGCCTACGACGGCA…
Rhesus Macaque MHC v2	Mamu-A2*05:45	Mamu-A2*05g	MHC-A	AB444915	GCTCTCCGGGGCCCTGGCCCTGACCCAGACCTGGGCCGGCTCTCACTCCATGAGGTATTTCTACACCTCCATGTCCCGGCCCGGCCGCGGGGAGCCCCGCTTCATCGCCGTGGGCTACGTGGACGACACGCAGTTCGTGCGGTTCGACAGCGACGCCGAGAGTCCGAGAGAGGAGCCGCGGGCGCCGTGGATGGAGCAGGAGGGGCCAGAGTATTGGGACCAGAACACACGGATCTGCAAGGCCGACACACAGACTCTCCGAGAGAACCTGCGGACCCTGCTCCGCTACTACAACCAGAGCGAGGCCGGGTCTCACACCATCCAGACGATGTACGGCTGCGACCTGGGACCCGACGGGCGCCTCCTCCGCGGGTATGACCAGTCCGCCTACGACGGCAG…
Rhesus Macaque MHC v2	Mamu-A2*05:46:01:01	Mamu-A2*05g	MHC-A	AB444913;OW981831	ATGGCGGTCATGGCGCCCCGAACCCTCCTCCTGGTGCTCTCCGGGGCCCTGGCCCTGACCCAGATCTGGGCGGGCTCGCACTCCTTGAGATATTTCTACACCTCCATGTCCCGGCCCGGCCGCGGGCAGCCCCGCTTCATCTCCGTGGGCTACGTGGACGACACGCAGTTCGTGCGGTTCGACAGCGACGCCGAGAGTCCGAGAGAGGAGCCGCGGGCGCCGTGGATGGAGCAGGAGGGGCCGGAGTATTGGGACCGGGAGACACGGATCTGCAAGGCCGACACACAGACTCTCCGAGAGAACCTGCGGACCCTGCTCCGCTACTACAACCAGAGCGAGGCCAGGTCTCACACCATCCAGACGATGTACGGCTGCGACTTGGGGCCGGACGGGCGCCTC…
Rhesus Macaque MHC v2	Mamu-A2*05:48	Mamu-A2*05g	MHC-A	GU592091	ATGGCGCCCCGAACCCTTCTCCTGGTGCTCTCTGGGGCCCTGGCCCTGACCCAGACCTGGGCGGGCTCGCACTCCTTGAGATATTTCTACACCTCCATGTCCCGGCCCGGCCGCGGGCAGCCCCGCTTCATCTCCGTGGGCTACGTGGACGACACGCAGTTCGTGCGGTTCGACAGCGACGCCGAGAGTCCGAGAGAGGAGCCGCGGGCGCCGTGGATGGAGCAGGAGGGGCCGGAGTATTGGGACCAGAACACACGGATCTGCAAGGCCGACACACAGACTCTCCGAGAGAACCTGCGGACCCTGCTCCGCTACTACAACCAGAGCGAGGCCGGGTCTCACACCCTCCAGACGATGTACGGCTGCGACCTGGGGCCCGACGGGCGCCTCCTCCGCGGG…
Rhesus Macaque MHC v2	Mamu-A2*05:49	Mamu-A2*05g	MHC-A	GU592092	ATGGCGCCCCGAACCCTCCTCCTGGTGCTCTCCGGGGCCCTGGCCCTGACCCAGACCTGGGCGGGCTCGCACTCCTTGAGATATTTCTACACCTCCATGTCCCGGCCCGGCCGCGGGCAGCCCCGCTTCATCTCCGTGGGCTACGTGGACGACACGCAGTTCGTGCGGTTCGACAGCGACGCCGAGAGTCCGAGAGAGGAGCCGCGGGCGCCGTGGATGGAGCAGGAGGGGCCGGAGTATTGGGACCAGAACACACGGATCTGCAAGGCCGACACACAGACTCTCCGAGAGAACCTGCGGACCCTGCTCCGCTACTACAACCAGAGCGAGGCCGGGTCTCACACCATCCAGACGATGTACGGCTGCGACCTGGGGCCGGACGGGCGCCTCCTCCGCGGG…
Rhesus Macaque MHC v2	Mamu-A2*05:50:01	Mamu-A2*05g	MHC-A	LN899664	ATGGCGGTCATGGCGCCCCGAACCCTCCTCCTGGTGCTCTCCGGGGCCCTGGCCCTGACCCAGACCTGGGCGGGCTCGCACTCCTTGAGATATTTCTACACCTCCATGTCCCGGCCCGGCCGCGGACAGCCCCGCTTCATCTCCGTGGGCTACGTGGACGACACGCAGTTCGTGCGGTTCGACAGCGACGCCGAGAGTCCGAGAGAGGAGCCGCGGGCGCCGTGGATGGAGCAGGAGGGGCCGGAGTATTGGGACCAGAACACACGGATCTGCAAGGCCGACACACAGACTCTCCGAGGGAACCTGCGGACCCTGCTCCGCTACTACAACCAGAGCGAGGCCGGGTCTCACACCATCCAGACGATGTACGGCTGCGACCTGGGGCCGGACGGGCGCCTC…
Rhesus Macaque MHC v2	Mamu-A2*05:50:02:01	Mamu-A2*05g	MHC-A	LT622984;LR743732	ATGGCGGTCATGGCGCCCCGAACCCTCCTCCTGGTGCTCTCCGGGGCCCTGGCCCTGACCCAGACCTGGGCGGGCTCGCACTCCTTGAGATATTTCTACACCTCCATGTCCCGGCCCGGCCGCGGACAGCCCCGCTTCATCTCCGTGGGCTACGTGGACGACACGCAGTTCGTGCGGTTCGACAGCGACGCCGAGAGTCCGAGAGAGGAGCCGCGGGCGCCGTGGATGGAGCAGGAGGGGCCGGAGTATTGGGACCAGAACACACGGATCTGCAAGGCCGACACACAGACTCTCCGAGGGAACCTGCGGACCCTGCTCCGCTACTACAACCAGAGCGAGGCCGGGTCTCACACCATCCAGACGATGTACGGCTGCGACCTGGGGCCGGACGGGCGCCTC…
Rhesus Macaque MHC v2	Mamu-A2*05:50:02:02	Mamu-A2*05g	MHC-A	LR743734	ATGGCGGTCATGGCGCCCCGAACCCTCCTCCTGGTGCTCTCCGGGGCCCTGGCCCTGACCCAGACCTGGGCGGGCTCGCACTCCTTGAGATATTTCTACACCTCCATGTCCCGGCCCGGCCGCGGACAGCCCCGCTTCATCTCCGTGGGCTACGTGGACGACACGCAGTTCGTGCGGTTCGACAGCGACGCCGAGAGTCCGAGAGAGGAGCCGCGGGCGCCGTGGATGGAGCAGGAGGGGCCGGAGTATTGGGACCAGAACACACGGATCTGCAAGGCCGACACACAGACTCTCCGAGGGAACCTGCGGACCCTGCTCCGCTACTACAACCAGAGCGAGGCCGGGTCTCACACCATCCAGACGATGTACGGCTGCGACCTGGGGCCGGACGGGCGCCTC…
Rhesus Macaque MHC v2	Mamu-A2*05:51	Mamu-A2*05g	MHC-A	LN899665	ATGGCGGTCATGGGTCCCGCCCGAACCCTCCTCCTGGTGCTCTCAGGGGCCCTGGCCCTGACCCAGACCTGGGCGGGCTCGCACTCCTTGAGATATTTCTACACCTCCATGTCCCGGCCCGGCCGCGGGCAGCCCCGCTTCATCTCCGTGGGCTACGTGGACGACACGCAGTTCGTGCGGTTCGACAGCGACGCCGAGAGTCCGAGAGAGGAGCCGCGGGCGCCGTGGGTGGAGCAGGAGGGGCCGGAGTATTGGGACCAGAACACACGGATCTGCAAGGCCGACACACAGACTCTCCGAGAGAACCTGCGGACCCTGCTACGCTACTACAACCAGAGCGAGGCCGGGTCTCACACCCTCCAGACGATGTACGGCTGCGACCTGGGGCCGGACGGGCGC…
Rhesus Macaque MHC v2	Mamu-A2*05:52	Mamu-A2*05g	MHC-A	LT622979	ATGGCGGTCATGGCGCCCCGAACCCTCCTCCTGGTGCTCTCCGGGGCCCTGGCCCTGACCCAGACCTGGGCGGGCTCGCACTCCTTGAGATATTTCTACACCTCCATGTCCCGGCCCGGCCGCGGGCAGCCCCGCTTCATCTCCGTGGGCTACGTGGACGACACGCAGTTCGTGCGGTTCGACAGCGACGCCGAGAGTCCGAGAGAGGAGCCGCGGGCGCCGTGGGTGGAGCAGGAGGGGCCGGAGTATTGGGACCAGAACACACGGATCTGCAAGGCCGACACACAGACTCTCCGAGAGAACCTGCGGACCCTGCTCCGCTACTACAACCAGAGCGAGGCCGGGTCTCACACCATCCAGACGATGTACGGCTGCGACCTGGGGCCGGACGGGCGCCTC…
Rhesus Macaque MHC v2	Mamu-A2*05:53	Mamu-A2*05g	MHC-A	LT622982	ATGGCGGTCATGGTGCCCCGAACCCTCCTCCTGGTGCTCTCCGGGGCCCTGGCCCTGACCCAGACCTGGGCGGGCTCGCACTCCTTGAGATATTTCTACACCTCCATGTCCCGGCCCGGCCGCGGGCAGCCCCGCTTCATCTCCGTGGGCTACGTGGACGACACGCAGTTCGTGCGGTTCGACAGCGACGCCGAGAGTCCGAGAGAGGAGCCGCGGGCGCCGTGGGTGGAGCAGGAGGGTCCAGAGTATTGGGACCAGAACACACGGATCTGCAAGGCCGACACACAGACTCTCCGAGAGAACCTGCGGACCCTGCTCCGCTACTACAACCAGAGCGAGGCCGGGTCTCACACCATCCAGACGATGTACGGCTGCGACCTGGGGCCGGACGGGCGCCTC…
Rhesus Macaque MHC v2	Mamu-A2*05:54	Mamu-A2*05g	MHC-A	LT622983	ATGGCGGTCATGGCGCCCCGAACCCTCCTCCTGGTGCTCTCCGGGGCCCTGGCCCTGACCCAGACCTGGGCGGGCTCGCACTCCTTGAGATATTTCTACACCTCCATGTCCCGGCCCGGCCGCGGACAGCCCCGCTTCATCTCCGTGGGCTACGTGGACGACACGCAGTTCGTGCGGTTCGACAGCGACGCCGAGAGTCCGAGAGAGGAGCCGCGGGCGCCGTGGATGGAGCAGGAGGGGCCGGAGTATTGGGACCAGAACACACGGATCTGCAAGGCCGACACACAGACTCTCCGAGAGAACCTGCGGACCCTGCTCCGCTACTACAACCAGAGCGAGGCCGGGTCTCACACCATCCAGACGATGTACGGCTGCGACCTGGGGCCGGACGGGCGCCTC…
Rhesus Macaque MHC v2	Mamu-A2*05:55:01:01	Mamu-A2*05g	MHC-A	AM295930;LN899641;LR699583	ATGGCGGTCATGGGTCCCGCCCGAACCCTCCTCCTGGTGCTCTCAGGGGCCCTGGCCCTGACCCAGACCTGGGCGGGCTCGCACTCCTTGAGATATTTCTACACCTCCATGTCCCGGCCCGGCCGCGGGCAGCCCCGCTTCATCTCCGTGGGCTACGTGGACGACACGCAGTTCGTGCGGTTCGACAGCGACGCCGAGAGTCCGAGAGAGGAGCCGCGGGCGCCGTGGATGGAGCAGGAGGGGCCGGAGTATTGGGACCAGAACACACGGATCTGCAAGGCCGACACACAGACTCTCCGAGAGAACCTGCGGACCCTGCTCCGCTACTACAACCAGAGCGAGGCCGGGTCTCACACCCTCCAGACGATGTACGGCTGCGACCTGGGGCCGGACGGGCGC…
Rhesus Macaque MHC v2	Mamu-A2*05:55:01:02	Mamu-A2*05g	MHC-A	LR743735	ATGGCGGTCATGGGTCCCGCCCGAACCCTCCTCCTGGTGCTCTCAGGGGCCCTGGCCCTGACCCAGACCTGGGCGGGCTCGCACTCCTTGAGATATTTCTACACCTCCATGTCCCGGCCCGGCCGCGGGCAGCCCCGCTTCATCTCCGTGGGCTACGTGGACGACACGCAGTTCGTGCGGTTCGACAGCGACGCCGAGAGTCCGAGAGAGGAGCCGCGGGCGCCGTGGATGGAGCAGGAGGGGCCGGAGTATTGGGACCAGAACACACGGATCTGCAAGGCCGACACACAGACTCTCCGAGAGAACCTGCGGACCCTGCTCCGCTACTACAACCAGAGCGAGGCCGGGTCTCACACCCTCCAGACGATGTACGGCTGCGACCTGGGGCCGGACGGGCGC…
Rhesus Macaque MHC v2	Mamu-A2*05:56:01:01	Mamu-A2*05g	MHC-A	LR989623	ATGGCGGTCATGGCGCCCCGAACCCTCCTCCTGGTGCTCTCTGGGGCCCTGGCCCTGACCCAGACCTGGGCGGGCTCGCACTCCTTGAGATATTTCTACACCACCGTGTCCCGGCCCGGCCGCGGGCAGCCCCGCTTCATCTCCGTGGGCTACGTGGACGACACGCAGTTCGTGCGGTTCGACAGCGACGCCGAGAGTCCGAGAGAGGAGCCGCGGGCGCCGTGGGTGGAGCAGGAGGGGCCGGAGTATTGGGACCAGAACACACGGATCTGCAAGGCCGACACACAGACTCTCCGAGAGAACCTGCGGACCCTGCTCCGCTACTACAACCAGAGCGAGGCCGGGTCTCACACCATCCAGACGATGTACGGCTGCGACCTGGGGCCGGACGGGCGCCTC…
Rhesus Macaque MHC v2	Mamu-A2*05:57:01:01	Mamu-A2*05g	MHC-A	LR990400	ATGGCGGTCATGGCGCCCCGAACCCTCCTCCTGGTGCTCTCCGGGGCCCTGGCCCTGACCCAGACCTGGGCGGGCTCGCACTCCTTGAGATATTTCTACACCTCCATGTCCCGGCCCGGCCGCGGGCAGCCCCGCTTCATCTCCGTGGGCTACGTGGACGACACGCAGTTCGTGCGGTTCGACAGCGACGCCGAGAGTCCGAGAGAGGAGCCGCGGGCGCCGTGGATGGAGCAGGAGGGGCCGGAGTATTGGGACCAGAACACACGGATCTGCAAGGCCGACACACAGACTCTCGGAGAGAACCTGCGGACCCTGCTCCGCTACTACAACCAGAGCGAGGCCGGGTCTCACACCATCCAGACGATGTACGGCTGCGACCTGGGGCCGGACGGGCGCCTC…
Rhesus Macaque MHC v2	Mamu-A2*05:58:01:01	Mamu-A2*05g	MHC-A	LR990405	ATGGCGGTCATGGCGCCCCGAACCCTCCTCCTGGTGCTCTCTGGGGCCCTGGCCCTGACCCAGACCTGGGCGGGCTCGCACTCCTTGAGATATTTCTACACCACCGTGTCCCGGCCCGGCCGCGGGCAGCCCCGCTTCATCTCCGTGGGCTACGTGGACGACACGCAGTTCGTGCGGTTCGACAGCGACGCCGAGAGTCCGAGAGAGGAGCCGCGGGCGCCGTGGGTGGAGCAGGAGGGGCCGGAGTATTGGGACCAGAACACACGGATCTGCAAGGCCGACACACAGACTCTCCGAGAGAACCTGCGGACCCTGCTCCGCTACTACAACCAGAGCGAGGCCGGGTCTCACACCATCCAGACGATGTACGGCTGCGACCTGGGGCCGGACGGGCGCCTC…
Rhesus Macaque MHC v2	Mamu-A2*05:59:01:01	Mamu-A2*05g	MHC-A	OW981855	ATGGCGGTCATGGGTCCCGCCCGAACCCTCCTCCTGGTGCTCTCAGGGGCCCTGGCCCTGACCCAGACCTGGGCGGGCTCGCACTCCTTGAGATATTTCTACACCTCCATGTCCCGGCCCGGCCGCGGGCAGCCCCGCTTCATCTCCGTGGGCTACGTGGACGACACGCAGTTCGTGCGGTTCGACAGCGACGCCGAGAGTCCGAGAGAGGAGCCGCGGGCGCCGTGGATGGAGCAGGAGGGGCCGGAGTATTGGGACCAGAACACACGGATCTGCAAGGCCGACACACAGACTCTCCGAGAGAACCTGCGGACCCTGCTCCGCTACTACAACCAGAGCGAGGCCGGGTCTCACACCCTCCAGACGATGTACGGCTGCGACCTGGGGCCGGACGGGCGC…
Rhesus Macaque MHC v2	Mamu-A2*05:60:01:01	Mamu-A2*05g	MHC-A	OW981875	ATGGCGGTCATGGCGCCCCGAACCCTCCTCCTGGTGCTCTCCGGGGCCCTGGCCCTGACCCAGACCTGGGCGGGCTCGCACTCCTTGAGATATTTCTACACCTCCATGTCCCGGCCCGGCCGCGGGCAGCCCCGCTTCATCTCCGTGGGCTACGTGGACGACACGCAGTTCGTGCGGTTCGACAGCGACGCCGAGAGTCCGAGAGAGGAGCCGCGGGCGCCGTGGATGGAGCAGGAGGGGCCGGAGTATTGGGACCAGAACACACGGATCTGCAAGGCCGACACACAGACTCTCCGAGAGAACCTGCGGACCCTGCTCCGCTACTACAACCAGAGCGAGGCCGGGTCTCACACCCTCCAGACGATGTACGGCTGCGACCTGGGGCCGGACGGGCGCCTC…
Rhesus Macaque MHC v2	Mamu-A2*24:01:01:01	Mamu-A2*24g	MHC-A	AJ542576;LN899653;LR721692	ATGGCGGTCGTGGCGCCGCGAACCCTCCTCCTGGTGCTCTCAGGGGTCCTGGCCCTGACCGAGACCTGGGCCGGCTCCCACTCCATGAGGTATTTCTACACCTCCATGTCCCGGCCCGGCCGCGGGCAGCCCCGCTTCATCTCCGTGGGCTACGTGGACGACACGCAGTTCGTGCGGTTCGACAGCGACGCCGAGAGTCCGAGAGAGGAGCCGCGGGCGCCGTGGGTGGAGCAGGAGGGGCCGGAGTATTGGGACCGGAACACACGGATCTCCAAGGCCGACACACAGACTCTCCGAGCGGACCTGCGGACCCTGCTCCGCTACTACAACCAGAGCGAGGCGGGGTCTCACACCATCCAGACGATGTACGGCTGCGACCTGGGGCCCGACGGGCGCCTC…
Rhesus Macaque MHC v2	Mamu-A2*24:02	Mamu-A2*24g	MHC-A	AM295941;LR723045	ATGGCGGTCATGGCGCCCCGAACCCTCCTCCTGGTGCTCTCAGGGGTCCTGGCCCTGACCGAGACCTGGGCGGGCTCGCACTCCATGAGGTATTTCTACACCTCCATGTCCCGGCCCGGCCGCGGGCAGCCCCGCTTCATCTCCGTGGGCTACGTGGACGACACGCAGTTCGTGCGGTTCGACAGCGACGCCGAGAGTCCGAGAGAGGAGCCGCGGGCGCCGTGGGTGGAGCAGGAGGGGCCGGAGTATTGGGACCGGGAGACACGGATCTCCAAGGCCGAGACACAGACCTACCGAGAGGACCTGCGGACCCTGCTCCGCTACTACAACCAGAGCGAGGCGGGGTCTCACACCATCCAGACGATGTACGGCTGCGACCTGGGGCCCGACGGGCGCCTC…
Rhesus Macaque MHC v2	Mamu-A2*24:03:01:01	Mamu-A2*24g	MHC-A	AM295942;GQ902068;LR743736	ATGGCGGTCGTGGCGCCGCGAACCCTCCTCCTGGTGCTCTCCGGGGCCCTGGCCCTGACCCAGACCTGGGCGGGCTCCCACTCCATGAGGTATTTCTACACCTCCATGTCCCGGCCCGGCCGCGGGCAGCCCCGCTTCATCTCCGTGGGCTACGTGGACGACACGCAGTTCGTGCGGTTCGACAGCGACGCCGAGAGTCCGAGAGAGGAGCCGCGGGCGCCGTGGGTGGAGCAGGAGGGGCCGGAGTATTGGGACCGGAACACACGGATCTCCAAGGCCGACACACAGACCTACCGAGAGAACCTGCGGACCCTGCTCCGCTACTACAACCAGAGCGAGGCGGGGTCTCACACCATCCAGACGATGTACGGCTGCGACCTGGGGCCCGACGGGCGCCTC…
Rhesus Macaque MHC v2	Mamu-A2*24:04	Mamu-A2*24g	MHC-A	GU592089	ATGGCGCCCGGAACCGTCCTCCTGGCGCTCTCAGGGGCCCTGGCTCTGACCCAGACCTGGGCCGGCTCGCACTCCATGAGGTATTTCAGCACCTCCGTGTCCCGGCCCGGCCGCGGGGAGCCCCGCTTCATCTCCGTGGGCTACGTGGACGACACGCAGTTCGTGCGGTTCGACAGCGACGCCGAGAGTCCGAGAGAGGAGCCGCGGGCGCCGTGGGTGGAGCAGGAGGGGCCGGAGTATTGGGACCGGAACACACGGATCTCCAAGGCCGACACACAGACCGACCCAGAGAACCTGCGGACCCTGCTCCGCTACTACAACCAGAGCGAGGCGGGGTCTCACACCTTCCAGACCATGTACGGCTGCGACCTGGGGCCCGACGGGCGCCTCCTCCGCGGG…
Rhesus Macaque MHC v2	Mamu-A3*13:01:01:01	Mamu-A3*13g	MHC-A	AF157399;LT908840;LR743737	ATGGCGATCATGGCGCCCCGAACCCTCCTCCTGGTGCTCTCAGGGGCCCTGGCTCTGACCCAGACCCGGGCGGGCTCGCACTCCATGAGGTATTTCTACACCTCCATGTCCCGGCCCGGCCGCGGGGAGCCCCGCTTCATCGCCGTGGGCTACGTGGACGACACGCAGTTCGTGCGGTTCGACAGCGACGCCGCGAGCCAGAGGATGGAGCCGCGGGCGCCGTGGGTGGAGCAGGAGGGGCCGGAGTATTGGGACCGGGAGACACGGAACATGAAGACCGCGACACAGAATGCCCCAGTGGCCCTGCGGAACCTGCGCGGCTACTACAACCAGAGCGAGGTCGGGTCTCACACCTTCCAGAGGATGTACGGCTGCGACCTGGGACCCGACGGGCGCCTC…
Rhesus Macaque MHC v2	Mamu-A3*13:02:01:01	Mamu-A3*13g	MHC-A	AJ542569;AF157400;LN899654;LR699586	ATGGCGATCATGGCGCCCCGAACCCTCCTCCTGGTGCTCTCAGGGGCCCTGGCTCTGACCCAGACCCGGGCGGGCTCGCACTCCATGAGGTATTTCTACACCTCCATGTCCCGGCCCGGCCGCGGGGAGCCCCGCTTCATCGCCGTGGGCTACGTGGACGACACGCAGTTCGTGCGGTTCGACAGCGACGCCGCGAGCCAGAGGATGGAGCCGCGGGCGCCGTGGGTGGAGCAGGAGGGGCCGGAGTATTGGGACCGGGAGACACGGAACATGAAGACCGCGACACAGAATGCCCCAGTGGCCCTGCGGAACCTGCGCGGCTACTACAACCAGAGCGAGGTCGGGTCTCACACCTTCCAGAGGATGGTTGGCTGCGACCTGGGACCCGACGGGCGCCTC…
Rhesus Macaque MHC v2	Mamu-A3*13:02:01:02	Mamu-A3*13g	MHC-A	LR721691	ATGGCGATCATGGCGCCCCGAACCCTCCTCCTGGTGCTCTCAGGGGCCCTGGCTCTGACCCAGACCCGGGCGGGCTCGCACTCCATGAGGTATTTCTACACCTCCATGTCCCGGCCCGGCCGCGGGGAGCCCCGCTTCATCGCCGTGGGCTACGTGGACGACACGCAGTTCGTGCGGTTCGACAGCGACGCCGCGAGCCAGAGGATGGAGCCGCGGGCGCCGTGGGTGGAGCAGGAGGGGCCGGAGTATTGGGACCGGGAGACACGGAACATGAAGACCGCGACACAGAATGCCCCAGTGGCCCTGCGGAACCTGCGCGGCTACTACAACCAGAGCGAGGTCGGGTCTCACACCTTCCAGAGGATGGTTGGCTGCGACCTGGGACCCGACGGGCGCCTC…
Rhesus Macaque MHC v2	Mamu-A3*13:03:01:01	Mamu-A3*13g	MHC-A	AJ542571;AF157401;LR721694	ATGGCGATCATGGCGCCCCGAACCCTCCTCCTGGTGCTCTCAGGGGCCCTGGCTCTGACCCAGACCCGGGCGGGCTCGCACTCCATGAGGTATTTCTACACCTCCATGTCCCGGCCCGGCCGCGGGGAGCCCCGCTTCATCGCCGTGGGCTACGTGGACGACACGCAGTTCGTGCGGTTCGACAGCGACGCCGCGAGCCAGAGGATGGAGCCGCGGGCGCCGTGGGTGGAGCAGGAGGGTCCGGAGTATTGGGACCGGGAGACACAGAACATGAAGACCGAGACACAGAATGCCCCAGTGGCCCTGCGGAACCTGCGCGGCTACTACAACCAGAGCGAGGTCGGGTCTCACACCTTCCAGAGGATGGTTGGCTGCGACCTGGGACCCGACGGGCGCCTC…
Rhesus Macaque MHC v2	Mamu-A3*13:03:01:02	Mamu-A3*13g	MHC-A	LR990409	ATGGCGATCATGGCGCCCCGAACCCTCCTCCTGGTGCTCTCAGGGGCCCTGGCTCTGACCCAGACCCGGGCGGGCTCGCACTCCATGAGGTATTTCTACACCTCCATGTCCCGGCCCGGCCGCGGGGAGCCCCGCTTCATCGCCGTGGGCTACGTGGACGACACGCAGTTCGTGCGGTTCGACAGCGACGCCGCGAGCCAGAGGATGGAGCCGCGGGCGCCGTGGGTGGAGCAGGAGGGTCCGGAGTATTGGGACCGGGAGACACAGAACATGAAGACCGAGACACAGAATGCCCCAGTGGCCCTGCGGAACCTGCGCGGCTACTACAACCAGAGCGAGGTCGGGTCTCACACCTTCCAGAGGATGGTTGGCTGCGACCTGGGACCCGACGGGCGCCTC…
Rhesus Macaque MHC v2	Mamu-A3*13:04	Mamu-A3*13g	MHC-A	AY707076	ATGGCGATCATGGCGCCCCGAACCCTCCTCCTGGTGCTCTCAGGGGCCCTGGCTCTGACCCAGACCCGGGCGGGCTCGCACTCCATGAGGTATTTCTACACCTCCATGTCCCGGCCCGGCCGCGGGGAGCCCCGCTTCATCGCCGGGGGCTACGTGGACGACACGCAGTTCGTGCGGTTCGACAGCGACGCCGCGAGCCAGAGGATGGAGCCGCGGGCGCCGTGGGTGGAGCAGGAGGGGCCGGAGTATTGGGACCGGGAGACACGGAACATGAAGACCGCGACACAGAATGCCCCAGTGGCCCTGCGGAACCTGCGCGGCTACTACAACCAGAGCGAGGTCGGGTCTCACACCTTCCAGAGGATGGTTGGCTGCGACCTGGGACCCGACGGGCGCCTC…
Rhesus Macaque MHC v2	Mamu-A3*13:05	Mamu-A3*13g	MHC-A	AJ551321;LT908842	ATGGCGATCATGGCGCCCCGAACCCTCCTCCTGGTGCTCTCAGGGGCCCTGGCTCTGACCCAGACCCGGGCGGGCTCGCACTCCGTGAGGTATTTCTACACCTCCATGTCCCGGCCCGGCCGCGGGGAGCCCCGCTTCATCGCCGTGGGCTACGTGGACGACACGCAGTTCGTGCGGTTCGACAGCGACGCCGCGAGCCAGAGGATGGAGCCGCGGGCGCCGTGGGTGGAGCAGGAGGGTCCGGAGTATTGGGACCGGGAGACACAGAACATGAAGACCGCGACACAGAATGCCCCAGTGGCCCTGCGGAACCTGCGCGGCTACTACAACCAGAGCGAGGTCGGGTCTCACACCTTCCAGAGGATGGTTGGCTGCGACCTGGGACCCGAGGGGCGCCTC…
Rhesus Macaque MHC v2	Mamu-A3*13:06:01:01	Mamu-A3*13g	MHC-A	AJ542570;LT908843;LR990408	ATGGCGATCATGGCGCCCCGAACCCTCCTCCTGGTGCTCTCAGGGGCCCTGGCTCTGACCCAGACCCGGGCGGGCTCGCACTCCATGAGGTATTTCTACACCTCCATGTCCCGGCCCGGCCGCGGGGAGCCCCGCTTCATCGCCGTGGGCTACGTGGACGACACGCAGTTCGTGCGGTTCGACAGCGACGCCGCGAGCCAGAGGATGGAGCCGCGGGCGCCGTGGGTGGAGCAGGAGGGGCCGGAGTATTGGGACCGGGAGACACGGAACATGAAGACCGCGACACAGAATGCCCCAGTGGCCCTGCGGAACCTGCGCGGCTACTACAACCAGAGCGAGGTCGGGTCTCACACCTTCCAGAGGATGTACGGCTGCGACCTGGGACCCGACGGGCGCCTC…
Rhesus Macaque MHC v2	Mamu-A3*13:07	Mamu-A3*13g	MHC-A	AM295943	GTGCTCTCAGGGGCCCTGGCCCTGACCCAGACCCGGGCGGGCTCTCACTCCTTGAGGTATTTCTACACCTCCATGTCCCGGCCCGGCCGTGGGCAGCCCCGCTTCATCGCCGTGGGCTACGTGGACGACACGCAGTTCGTGCGGTTCGACAGCGACGCCGCGAGCCAGAGGATGGAGCCGCGGGCGCCGTGGGTGGAGCAGGAGGGGCCGGAGTATTGGGACCGGGAGACACGGAACATGAAGACCGCGACACAGAATGCCCCAGTGGCCCTGCGGAACCTGCGCGGCTACTACAACCAGAGCGAGGCCGGGTCTCACACCTTCCAGAGGATGGTTGGCTGCGACCTGGGACCCGACGGGCGCCTCCTCCGGGGGTATGAACAGTTCGCCTACGACGGC…
Rhesus Macaque MHC v2	Mamu-A3*13:08:01:01	Mamu-A3*13g	MHC-A	EF112555;LR723102	ATGGCGATCATGGCGCCCCGAACCCTCCTCCTGGTGCTCTCAGGGGCCCTGGCTCTGACCCAGACCCGGGCGGGCTCGCACTCCATGAGGTATTTCTACACCTCCATGTCCCGGCCCGGCCGCGGGGAGCCCCGCTTCATCGCCGTGGGCTACGTGGACGACACGCAGTTCGTGCGGTTCGACAGCGACGCCGCGAGCCAGAGGATGGAGCCGCGGGCGCCGTGGGTGGAGCAGGAGGGTCCGGAGTATTGGGACCGGGAGACACGGAACATGAAGACCGCGACACAGAATGCCCCAGTGGCCCTGCGGAACCTGCGCGGCTACTACAACCAGAGCGAGGTCGGGTCTCACACCTTCCAGAGGATGGTTGGCTGCGACCTGGGACCCGACGGGCGCCTC…
Rhesus Macaque MHC v2	Mamu-A3*13:09:01:01N	Mamu-A3*13g	MHC-A	EF112556;LR743741	ATGGCGATCATGGCGCCCCGAACCCTCCTCCTGGTGCTCTCAGGGGCCCTGGCTCTGACCCAGACCCGGGCGGGCTCGCACTCCATGAGGTATTTCTACACCTCCATGTCCCGGCCCGGCCGCGGGGAGCCCCGCTTCATCGCCGTGGGCTACGTGGACGACGCGCAGTTCGTGCGGTTCGACAGCGACGCCGCGAGCCAGAGGATGGAGCCGCGGGCGCCGTGGGTGGAGCAGGAGGGTCCGGAGTATTGGGACCGGGAGACACGGAACATGAAGACCGCGACACAGAATGCCCCAGTGGCCCTGCGGAACCTGCGCGGCTACTACAACCAGAGCGAGGTCGGGTCTCACACAGTCCAGAAGATGTACGGCTGCGACCTGGGACCCGACGGGCGCCTC…
Rhesus Macaque MHC v2	Mamu-A3*13:10:01:01	Mamu-A3*13g	MHC-A	EF186797;LR743738	ATGGCGATCATGGCGCCCCGAACCCTCCTCCTGGTGCTCTCAGGGGCCCTGGCTCTGACCCAGACCCGGGCGGGCTCGCACTCCATGAGGTATTTCTACACCTCCATGTCCCGGCCCGGCCGCGGGGAGCCCCGCTTCATCGCCGTGGGCTACGTGGACGACACGCAGTTCGTGCGGTTCGACAGCGACGCCGCGAGCCAGAGGATGGAGCCGCGGGCGCCGTGGGTGGAGCAGGAGGGTCCGGAGTATTGGGACCGGGAGACACAGAACATGAAGACCGCGACACAGAATGCCCCAGTGGCCCTGCGGAACCTGCGCGGCTACTACAACCAGAGCGAGGTCGGGTCTCACACCTTCCAGAGGATGGTTGGCTGCGACCTGGGACCCGAGGGGCGCCTC…
Rhesus Macaque MHC v2	Mamu-A3*13:11	Mamu-A3*13g	MHC-A	AF518412;GQ387653	GAACCCTCCTCCTGGTGCTCTCAGGGGCCCTGGCTCTGACCCAGACCCGGGCGGGCTCGCACTCCATGAGGTATTTCTACACCACCGTGTCCCGGCCCGGCCGCGGGGAGCCCCGCTTCATCGCCGTGGGCTACGTGGACGACACGCAGTTCGTGCGGTTCGACAGCGACGCCGCGAGCCAGAGGATGGAGCCGCGGGCGCCGTGGGTGGAGCAGGAGGGTCCGGAGTATTGGGACCGGGAGACACAGAACATGAAGACCGAGACACAGAATGCCCCAGTGGCCCTGCGGAACCTGCGCGGCTACTACAACCAGAGCGAGGTCGGGTCTCACACCTTCCAGAGGATGGTTGGCTGCGACCTGGGACCCGACGGGCGCCTCCTCCGCGGGTATGAACAGT…
Rhesus Macaque MHC v2	Mamu-A3*13:12	Mamu-A3*13g	MHC-A	FJ178831	GCTCGCACTCCATGAGGTATTTCTACACCTCCATGTCCCGGCCCGGCCGCGGGGAGCCCCGCTTCATCGCCGTGGGCTACGTGGACGACACGCAGTTCGTGCGGTTCGACAGCGACGCCGCGAGCCAGAGGATGGAGCCGCGGGCGCCGTGGGTGGAGCAGGAGGGTCCGGAGTATTGGGACCGGGAGACACGGAACATGAAGACCGCGACACAGAATGCCCCAGTGGCCCTGCGGAACCTGCGCGGCTACTACAACCAGAGCGAGATCGGGTCTCACACCTTCCAGAGGATGGTTGGCTGCGACCTGGGAGCCGACGGGCGCCTCCTCCGCGGGTATGAACAGTACGCCTACGACGGCAGGGATTACATCGCCCTGAACGAGGACCTGCGCTCCTGGA…
Rhesus Macaque MHC v2	Mamu-A3*13:13	Mamu-A3*13g	MHC-A	AB496712;LR723046	ATGGCGGTCATGGCGCCCCGAACCTTCCTCCTGGTGCTCTCAGGGGCCCTGGCCCTGACCCAGACCCGGGCGGGCTCTCACTCCTTGAGGTATTTCTACACCTCCATGTCCCGGCCCGGCCGTGGGCAGCCCCGCTTCATCTCCGTGGGCTACGTGGACGACACGCAGTTCGTGCGGTTCGACAGCGACGCCGCGAGCCAGAGGATGGAGCCGCGGGCGCCGTGGGTGGAGCAGGAGGGGCCGGAGTATTGGGACCGGGAGACACGGAACATGAAGACCGCGACACAGAATGCCCCAGTGGCCCTGCGGAACCTGCGCGGCTACTACAACCAGAGCGAGGCCGGGTCTCACACCTTCCAGAGGATGGTTGGCTGCGACCTGGGACCCGACGGGCGCCTC…
Rhesus Macaque MHC v2	Mamu-A3*13:14:01:01	Mamu-A3*13g	MHC-A	LT908841;LR990407	ATGGCGATCATGGCGCCCCGAACCCTCCTCCTGGTGCTCTCAGGGGCCCTGGCTCTGACCCAGACCCGGGCGGGCTCGCACTCCATGAGGTATTTCTACACCTCCATGTCCCGGCCCGGCCGCGGGGAGCCCCGCTTCATCGCCGTGGGCTACGTGGACGACACGCAGTTCGTGCGGTTCGACAGCGACGCCGCGAGCCAGAGGATGGAGCCGCGGGCGCCGTGGGTGGAGCAGGAGGGGCCGGAGTATTGGGACCGGGAGACACGGAACATGAAGACCGCGACACAGAATGCCCCAGTGGCCCTGCGGAACCTGCGCGGCTACTACAACCAGAGCGAGGTCGGGTCTCACACCTTCCAGAGGATGTACGGCTGCGACCTGGGACCCGACGGGCGCCTC…
Rhesus Macaque MHC v2	Mamu-A3*13:15:01:01	Mamu-A3*13g	MHC-A	LR989624	ATGGCGATCATGGCGCCCCGAACCCTCCTCCTGGTGCTCTCAGGGGCCCTGGCTCTGACCCAGACCCGGGCGGGCTCGCACTCCATGAGGTATTTCTACACCACCGTGTCCCGGCCCGGCCGCGGGGAGCCCCGCTTCATCGCCGTGGGCTACGTGGACGACACGCAGTTCGTGCGGTTCGACAGCGACGCCGCGAGCCAGAGGATGGAGCCGCGGGCGCCGTGGGTGGAGCAGGAGGGTCCGGAGTATTGGGACCGGGAGACACAGAACATGAAGACCGAGACACAGAATGCCCCAGTGGCCCTGCGGAACCTGCGCGGCTACTACAACCAGAGCGAGGTCGGGTCTCACACCTTCCAGAGGATGGTTGGCTGCGACCTGGGACCCGACGGGCGCCTC…
Rhesus Macaque MHC v2	Mamu-A4*01:01:01:01	Mamu-A4*01g	MHC-A	EF112559;KF855149;LN899655;LR743739	ATGGCGATCATGGCGCCCCGAACCCTCCTCCTGGTGCTCTCAGGGGCCCTGGCTCTGACCCAGACCCGGGCGGGCTCGCACTCCATGAGGTATTTCTACACCTCCATGTCCCGGCCCGGCCGCGGGGAGCCCCGCTTCATCGCCGTGGGCTACGTGGACGACACGCAGTTCGTGCGGTTCGACAGCGACGCCGCGAGCCAGAGGATGGAGCCGCGGGCGCCGTGGGTGGAGCAGGAGGGGCCGGAGTATTGGGACCGGGAGACACAGAACATGAAGACCGCGACACAGAATGCCCCAGTGGCCCTGCGGAACCTGCGCGGCTACTACAACCAGAGCGAGGCCGGGTCTCACACCTTCCAGAGGATGGTTGGCTGCGACCTGGGACCCGACGGGCGCCTC…
Rhesus Macaque MHC v2	Mamu-A4*01:01:01:02	Mamu-A4*01g	MHC-A	LR743740	ATGGCGATCATGGCGCCCCGAACCCTCCTCCTGGTGCTCTCAGGGGCCCTGGCTCTGACCCAGACCCGGGCGGGCTCGCACTCCATGAGGTATTTCTACACCTCCATGTCCCGGCCCGGCCGCGGGGAGCCCCGCTTCATCGCCGTGGGCTACGTGGACGACACGCAGTTCGTGCGGTTCGACAGCGACGCCGCGAGCCAGAGGATGGAGCCGCGGGCGCCGTGGGTGGAGCAGGAGGGGCCGGAGTATTGGGACCGGGAGACACAGAACATGAAGACCGCGACACAGAATGCCCCAGTGGCCCTGCGGAACCTGCGCGGCTACTACAACCAGAGCGAGGCCGGGTCTCACACCTTCCAGAGGATGGTTGGCTGCGACCTGGGACCCGACGGGCGCCTC…
Rhesus Macaque MHC v2	Mamu-A4*01:02:01:01N	Mamu-A4*01g	MHC-A	EF394352;KF855150;LR743742	ATGGCGATCATGGCGCCCGGAACCCTCCTCCTGGTGCTCTCAGGGGCCCTGGCTCTGACCCAGACCCGGGCGGGCTCGCACTCCATGAGGTATTTCTACACCTCCATGTCCCGGCCCGGCCGCGGGGAGCCCCGCTTCATCGCCGTGGGCTACGTGGACGACACGCAGTTCGTGCGGTTCGACAGCGACGCCGCGAGCCAGAGGATGGAGCCGCGGGCGCCGTGGGTGGAGCAGGAGGGTCCGGAGTATTGGGACCGGGAGACACGGAACATGAAGACCGCGACACAGAATGCCCCAGTGGCCCTGCGGAACCTGCGCGGCTACTACAACCAGAGCGAGGTCGGGTCTCACACCTTCCAGAGGATGGTTGGCTGCGACCTGGGACCCGACGGGCGCCTC…
Rhesus Macaque MHC v2	Mamu-A4*01:02:01:02N	Mamu-A4*01g	MHC-A	OW981878	ATGGCGATCATGGCGCCCGGAACCCTCCTCCTGGTGCTCTCAGGGGCCCTGGCTCTGACCCAGACCCGGGCGGGCTCGCACTCCATGAGGTATTTCTACACCTCCATGTCCCGGCCCGGCCGCGGGGAGCCCCGCTTCATCGCCGTGGGCTACGTGGACGACACGCAGTTCGTGCGGTTCGACAGCGACGCCGCGAGCCAGAGGATGGAGCCGCGGGCGCCGTGGGTGGAGCAGGAGGGTCCGGAGTATTGGGACCGGGAGACACGGAACATGAAGACCGCGACACAGAATGCCCCAGTGGCCCTGCGGAACCTGCGCGGCTACTACAACCAGAGCGAGGTCGGGTCTCACACCTTCCAGAGGATGGTTGGCTGCGACCTGGGACCCGACGGGCGCCTC…
Rhesus Macaque MHC v2	Mamu-A4*01:02:02	Mamu-A4*01g	MHC-A	AB444879	TGCTCTCAGGGGCCCTGGCTCTGACCCAGACCCGGGCGGGCTCGCACTCCATGAGGTATTTCTACACCTCCATGTCCCGGCCCGGCCGCGGGGAGCCCCGCTTCATCGCCGTGGGCTACGTGGACGACACGCAGTTCGTGCGGTTCGACAGCGACGCCGCGAGCCAGAGGATGGAGCCGCGGGCGCCGTGGGTGGAGCAGGAGGGTCCGGAGTATTGGGACCGGGAGACACGGAACATGAAGACCGCGACACAGAATGCCCCAGTGGCCCTGCGGAACCTGCGCGGCTACTACAACCAGAGCGAGGTCGGGTCTCACACCTTCCAGAGGATGGTTGGCTGCGACCTGGGACCCGACGGGCGCCTCCTCCGCGGGTATGAACAGTTCGCCTACGACGGCA…
Rhesus Macaque MHC v2	Mamu-A4*01:03	Mamu-A4*01g	MHC-A	FJ178830	GCTCGCACTCCATGAGGTATTTCTACACCTCCATGTCCCGGCCCGGCCGCGGGGAGCCCCGCTTCATCGCCGTGGGCTACGTGGACGACACGCAGTTCGTGCGGTTCGACAGCGACGCCGCGAGCCAGAGGATGGAGCCGCGGGCGCCGTGGGTGGAGCAGGAGGGGCCGGAGTATTGGGACCGGGAGACACAGAACATGAAGACCGCGACACAGAATGCCCCAGTGGCCCTGCGGAACCTGCGCGGCTACTACAACCAGAGCGAGGTCGGGTCTCACACCTTCCAGAGGATGGTTGGCTGCGACCTGGGACCCGACGGGCGCCTCCTCCGGGGGTATGAACAGTTCGCCTACGACGGCAGGGATTACATCGCCCTGAACGAGGACCTGCGCTCCTGGT…
Rhesus Macaque MHC v2	Mamu-A4*02:02:01:01N	Mamu-A4*02g	MHC-A	EF112558;KF855151;LR723101	ATGGCGATCATGGCGCCCCGAACCCTCCTCCTGGTGCTCTCAGGGGCCCTGGCTCTGACCCAGACCCGGGCGGGCTCGCACTCCATGAGGTATTTCTACACCTCCATGTCCCGGCCCGGCCGCGGGGAGCCCCGCTTCTTCACCGTGGGCTACGTGGACGACACGCAGTTCGTGCGGTTCGACAGCGACGCCGCGAGCCAGAGGATGGAGCCGCGGGCGCCGTGGGTGGAGCAGGAGGGTCCGGAGTATTGGGACCGGGAGACACGGAACATGAAGACCGCGACACAGAATGCCCCAGTGGCCCTGCGGAACCTGCGCGGCTACTACAACCAGAGCGAGGTCGGGTCTCACACCATCCAGAGGATGGTTGGCTGCGACCTGGGACCCGACGGGCGCCTC…
Rhesus Macaque MHC v2	Mamu-A4*02:02:01:02N	Mamu-A4*02g	MHC-A	LR743743	ATGGCGATCATGGCGCCCCGAACCCTCCTCCTGGTGCTCTCAGGGGCCCTGGCTCTGACCCAGACCCGGGCGGGCTCGCACTCCATGAGGTATTTCTACACCTCCATGTCCCGGCCCGGCCGCGGGGAGCCCCGCTTCTTCACCGTGGGCTACGTGGACGACACGCAGTTCGTGCGGTTCGACAGCGACGCCGCGAGCCAGAGGATGGAGCCGCGGGCGCCGTGGGTGGAGCAGGAGGGTCCGGAGTATTGGGACCGGGAGACACGGAACATGAAGACCGCGACACAGAATGCCCCAGTGGCCCTGCGGAACCTGCGCGGCTACTACAACCAGAGCGAGGTCGGGTCTCACACCATCCAGAGGATGGTTGGCTGCGACCTGGGACCCGACGGGCGCCTC…
Rhesus Macaque MHC v2	Mamu-A4*02:03	Mamu-A4*02g	MHC-A	EF394353;KF855152	GTGCTCTCAGGGGCCCTGGCTCTGACCCAGACCCGGGCGGGCTCGCACTCCATGAGGTATTTCTACACCTCCATGTCCCGGCCCGGCCGCGGGGAGCCCCGCTTCTTCACCGTGGGCTACGTGGACGACACGCAGTTCGTGCGGTTCGACAGCGACGCCGCGAGCCAGAGGATGGAGCCGCGGGCGCCGTGGGTGGAGCAGGAGGGTCCGGAGTATTGGGACCGGGAGACACGGAACATGAAGACCGCGACACAGAATGCCCCAGTGGCCCTGCGGAACCTGCGCGGCTACTACAACCAGAGCGAGGTCGGGTCTCACACCTTCCAGAGGATGGTTGGCTGCGACCTGGGACCCGACGGGCGCCTCCTCCGCGGGTATGAACAGTTCGCCTACGACGGC…
Rhesus Macaque MHC v2	Mamu-A4*02:04:01:01N	Mamu-A4*02g	MHC-A	EF394350;LR723103	ATGGCGATCATGGCGCCCCGAACCCTCCTCCTGGTGCTCTCAGGGGCCCTGGCTCTGACCCAGACCCGGGCGGGCTCGCACTCCATGAGGTATTTCTACACCTCCATGTCCCGGCCCGGCCGCGGGGAGCCCCGCTTCATCGCCGTGGGCTACGTGGACGACACGCAGTTCGTGCGGTTCGACAGCGACGCCGCGAGCCAGAGGATGGAGCCGCGGGCGCCGTGGGTGGAGCAGGAGGGTCCAGAGTATTGGGACCGGGAGACACGGAACATGAAGACCGCGACACAGAATGCCCCAGTGGCCCTGCGGAACCTGCGCGGCTACTACAACCAGAGCGAGGTCGGGTCTCACACCTTCCAGAGGATGGTTGGCTGCGACCTGGGACCCGACGGGCGCCTC…
Rhesus Macaque MHC v2	Mamu-A4*02:05:01:01N	Mamu-A4*02g	MHC-A	FJ178834;KF855153;LR743744	ATGGCGATCATGGCGCCCCGAACCCTCCTCCTGGTGCTCTCAGGGGCCCTGGCTCTGACCCAGACCCGGGCGGGCTCGCACTCCATGAGGTATTTCTACACCTCCATGTCCCGGCCCGGCCGCGGGGAGCCCCGCTTCTTCACCGTGGGCTACGTGGACGACACGCAGTTCGTGCGGTTCGACAGCGACGCCGCGAGCCAGAGGATGGAGCCGCGGGCGCCGTGGGTGGAGCAGGAGGGTCCGGAGTATTGGGACCGGGAGACACGGAACATGAAGACCGCGACACAGAATGCCCCAGTGGCCCTGCGGAACCTGCGCGGCTACTACAACCAGAGCGAGGTCGGGTCTCACACCTTCCAGAGGATGGTTGGCTGCGACCTGGGACCCGACGGGCGCCTC…
Rhesus Macaque MHC v2	Mamu-A4*02:06:01:01N	Mamu-A4*02g	MHC-A	OW981843	ATGGCGATCATGGCGCCCCGAACCCTCCTCCTGGTGCTCTCAGGGGCCCTGGCTCTGACCCAGACCCGGGCGGGCTCGCACTCCATGAGGTATTTCTACACCTCCATGTCCCGGCCCGGCCGCGGGGAGCCCCGCTTCATCGCCGTGGGCTACGTGGACGACACGCAGTTCGTGCGGTTCGACAGCGACGCCGCGAGCCAGAGGATGGAGCCGCGGGCGCCGTGGGTGGAGCAGGAGGGTCCAGAGTATTGGGACCGGGAGACACGGAACATGAAGACCGCGACACAGAATGCCCCAGTGGCCCTGCGGAACCTGCGCGGCTACTACAACCAGAGCGAGGTCGGGTCTCACACCTTCCAGAGGATGGTTGGCTGCGACCTGGGACCCGACGGGCGCCTC…
Rhesus Macaque MHC v2	Mamu-A4*03:01	Mamu-A4*03g	MHC-A	EU429606	GCTCGCACTCCATGAGGTATTTCTACACCTCCATGTCCCGGCCCGGCCGCGGGGAGCCCCGCTTCATCGCCGTGGGCTACGTGGACGACACGCAGTTCGTGCGGTTCGACAGCGACGCCGCGAGCCAGAGGATGGAGCCGCGGGCGCCGTGGGTGGAGCAGGAGGGTCCGGAGTATTGGGACCGGGAGACACAGAACATGAAGACCGCGACACAGAATGCCCCAGTGGCCCTGCGGAACCTGCGCGGCTACTACAACCAGAGCGAGGTCGGGTCTCACACCTTCCAGACGATGTACGGCTGCGACCTGGGACCCGACGGGCGCCTCCTCCGCGGGTATGAACAGTACGCCTACGACGGCAGGGATTACATCGCCCTGAACGAGGACCTGCGCTCCTGGA…
Rhesus Macaque MHC v2	Mamu-A4*03:02:01:01N	Mamu-A4*03g	MHC-A	EU429614;LR743745	ATGGCGATCATGGCGCCCCGAACCCTCCTCCTGGTGCTCTCAGGGGCCCTGGCTCTGACCCAGACCCGGGCGGGCTCGCACTCCATGAGGTATTTCTACACCTCCATGTCCCGGCCCGGCCGCGGGGAGCCCCGCTTCATCGCCGTGGGCTACGTGGACGACACGCAGTTCGTGCGGTTCGACAGCGACGCCGCGAGCCAGAGGATGGAGCCGCGGGCGCCGTGGGTGGAGCAGGAGGGTCCGGAGTATTGGGACCGGGAGACACAGAACATGAAGACCGCGACACAGAATGCCCCAGTGGCCCTGCGGAACCTGCGCGGCTACTACAACCAGAGCGAGGTCGGGTCTCACACCTTCCAGAGGATGGTTGGCTGCGACCTGGGACCCGACGGGCGCCTC…
Rhesus Macaque MHC v2	Mamu-A4*03:02:01:02N	Mamu-A4*03g	MHC-A	LR743747	ATGGCGATCATGGCGCCCCGAACCCTCCTCCTGGTGCTCTCAGGGGCCCTGGCTCTGACCCAGACCCGGGCGGGCTCGCACTCCATGAGGTATTTCTACACCTCCATGTCCCGGCCCGGCCGCGGGGAGCCCCGCTTCATCGCCGTGGGCTACGTGGACGACACGCAGTTCGTGCGGTTCGACAGCGACGCCGCGAGCCAGAGGATGGAGCCGCGGGCGCCGTGGGTGGAGCAGGAGGGTCCGGAGTATTGGGACCGGGAGACACAGAACATGAAGACCGCGACACAGAATGCCCCAGTGGCCCTGCGGAACCTGCGCGGCTACTACAACCAGAGCGAGGTCGGGTCTCACACCTTCCAGAGGATGGTTGGCTGCGACCTGGGACCCGACGGGCGCCTC…
Rhesus Macaque MHC v2	Mamu-A4*03:03:01:01N	Mamu-A4*03g	MHC-A	LR989625	ATGGCGATCATGGCGCCCCGAACCCTCCTCCTGGTGCTCTCAGGGGCCCTGGCTCTGACCCAGACCCGGGCGGGCTCGCACTCCATGAGGTATTTCTACACCTCCATGTCCCGGCCCGGCCGCGGGGAGCCCCGCTTCATCGCCGTGGGCTACGTGGACGACACGCAGTTCGTGCGGTTCGACAGCGACGCCGCGAGCCAGAGGATGGAGCCGCGGGCGCCGTGGGTGGAGCAGGAGGGTCCAGAGTATTGGGACCGGGAGACACGGAACATGAAGACCGCGACACAGAATGCCCCAGTGGCCCTGCGGAACCTGCGCGGCTACTACAACCAGAGCGAGGTCGGGTCTCACACCTTCCAGAGGATGGTTGGCTGCGACCTGGGACCCGACGGGCGCCTC…
Rhesus Macaque MHC v2	Mamu-A4*14:02	Mamu-A4*14g	MHC-A	FJ178832;GQ471883;LT622985	ATGGCGGTCATGGCGCCCCGAACCCTCCTCCTGGTGCTCTCAGGGGCCCTGACCCAGACCTGGGCCGGCTCTCACTCCATGAGGTATTTCTACACCTCCATGTCCCGGCCCGGCCGCGGGGAGCCCCGCTTCATCGCCGTGGGCTACGTGGACGACACGCAGTTCGTGCAGTTCGACAGCGACGCCGCGAGCCAGAGGATGGAGCCGCGGGCGCCGTGGGTGGAGCAGGAGGGGCCGGAGTATTGGGACCGGGAGACACGGAACATGAAGACCGAGACACAGAATGCCCCAGTGGCCCTGCGGAACCTGCTCCGCTACTACAACCAGAGCGAGGCCGGGTCTCACACCTTCCAGAGGATGGTTGGCTGCGACCTGGGACCCGACGGGCGCCTCCAACGC…
Rhesus Macaque MHC v2	Mamu-A4*14:03:01:01	Mamu-A4*14g	MHC-A	AF519897;KF297356;LM608016;OW981877;LR699723	ATGGCGGTCATGGCGCCCCGAACCCTCCTCCTGGTGCTCTCAGGGGCCCTGACCCAGACCTGGGCCGGCTCTCACTCCATGAGGTATTTCTACACCTCCATGTCCCGGCCCGGCCGCGGGGAGCCCCGCTTCATCGCCGTGGGCTACGTGGACGACACGCAGTTCGTGCAGTTCGACAGCGACGCCGCGAGCCAGAGGATGGAGCCGCGGGCGCCGTGGGTGGAGCAGGAGGGGCCGGAGTATTGGGACCGGGAGACACGGAACATGAAGACCGCGACACAGAATGCCCCAGTGGCCCTGCGGAACCTGCTCCGCTACTACAACCAGAGCGAGGCCGGGTCTCACACCTTCCAGAGGATGGTTGGCTGCGACCTGGGACCCGACGGGCGCCTCCAACGC…
Rhesus Macaque MHC v2	Mamu-A4*14:03:01:02	Mamu-A4*14g	MHC-A	EF580138;AY707077;LR990411	ATGGCGGTCATGGCGCCCCGAACCCTCCTCCTGGTGCTCTCAGGGGCCCTGACCCAGACCTGGGCCGGCTCTCACTCCATGAGGTATTTCTACACCTCCATGTCCCGGCCCGGCCGCGGGGAGCCCCGCTTCATCGCCGTGGGCTACGTGGACGACACGCAGTTCGTGCAGTTCGACAGCGACGCCGCGAGCCAGAGGATGGAGCCGCGGGCGCCGTGGGTGGAGCAGGAGGGGCCGGAGTATTGGGACCGGGAGACACGGAACATGAAGACCGCGACACAGAATGCCCCAGTGGCCCTGCGGAACCTGCTCCGCTACTACAACCAGAGCGAGGCCGGGTCTCACACCTTCCAGAGGATGGTTGGCTGCGACCTGGGACCCGACGGGCGCCTCCAACGC…
Rhesus Macaque MHC v2	Mamu-A4*14:03:01:03	Mamu-A4*14g	MHC-A	GU080236;LT622988;LR989626	ATGGCGGTCATGGCGCCCCGAACCCTCCTCCTGGTGCTCTCAGGGGCCCTGACCCAGACCTGGGCCGGCTCTCACTCCATGAGGTATTTCTACACCTCCATGTCCCGGCCCGGCCGCGGGGAGCCCCGCTTCATCGCCGTGGGCTACGTGGACGACACGCAGTTCGTGCAGTTCGACAGCGACGCCGCGAGCCAGAGGATGGAGCCGCGGGCGCCGTGGGTGGAGCAGGAGGGGCCGGAGTATTGGGACCGGGAGACACGGAACATGAAGACCGCGACACAGAATGCCCCAGTGGCCCTGCGGAACCTGCTCCGCTACTACAACCAGAGCGAGGCCGGGTCTCACACCTTCCAGAGGATGGTTGGCTGCGACCTGGGACCCGACGGGCGCCTCCAACGC…
Rhesus Macaque MHC v2	Mamu-A4*14:03:01:04	Mamu-A4*14g	MHC-A	LT622994;LR989627	ATGGCGGTCATGGCGCCCCGAACCCTCCTCCTGGTGCTCTCAGGGGCCCTGACCCAGACCTGGGCCGGCTCTCACTCCATGAGGTATTTCTACACCTCCATGTCCCGGCCCGGCCGCGGGGAGCCCCGCTTCATCGCCGTGGGCTACGTGGACGACACGCAGTTCGTGCAGTTCGACAGCGACGCCGCGAGCCAGAGGATGGAGCCGCGGGCGCCGTGGGTGGAGCAGGAGGGGCCGGAGTATTGGGACCGGGAGACACGGAACATGAAGACCGCGACACAGAATGCCCCAGTGGCCCTGCGGAACCTGCTCCGCTACTACAACCAGAGCGAGGCCGGGTCTCACACCTTCCAGAGGATGGTTGGCTGCGACCTGGGACCCGACGGGCGCCTCCAACGC…
Rhesus Macaque MHC v2	Mamu-A4*14:03:01:05	Mamu-A4*14g	MHC-A	LR699725	ATGGCGGTCATGGCGCCCCGAACCCTCCTCCTGGTGCTCTCAGGGGCCCTGACCCAGACCTGGGCCGGCTCTCACTCCATGAGGTATTTCTACACCTCCATGTCCCGGCCCGGCCGCGGGGAGCCCCGCTTCATCGCCGTGGGCTACGTGGACGACACGCAGTTCGTGCAGTTCGACAGCGACGCCGCGAGCCAGAGGATGGAGCCGCGGGCGCCGTGGGTGGAGCAGGAGGGGCCGGAGTATTGGGACCGGGAGACACGGAACATGAAGACCGCGACACAGAATGCCCCAGTGGCCCTGCGGAACCTGCTCCGCTACTACAACCAGAGCGAGGCCGGGTCTCACACCTTCCAGAGGATGGTTGGCTGCGACCTGGGACCCGACGGGCGCCTCCAACGC…
Rhesus Macaque MHC v2	Mamu-A4*14:03:01:06	Mamu-A4*14g	MHC-A	LR723105	ATGGCGGTCATGGCGCCCCGAACCCTCCTCCTGGTGCTCTCAGGGGCCCTGACCCAGACCTGGGCCGGCTCTCACTCCATGAGGTATTTCTACACCTCCATGTCCCGGCCCGGCCGCGGGGAGCCCCGCTTCATCGCCGTGGGCTACGTGGACGACACGCAGTTCGTGCAGTTCGACAGCGACGCCGCGAGCCAGAGGATGGAGCCGCGGGCGCCGTGGGTGGAGCAGGAGGGGCCGGAGTATTGGGACCGGGAGACACGGAACATGAAGACCGCGACACAGAATGCCCCAGTGGCCCTGCGGAACCTGCTCCGCTACTACAACCAGAGCGAGGCCGGGTCTCACACCTTCCAGAGGATGGTTGGCTGCGACCTGGGACCCGACGGGCGCCTCCAACGC…
Rhesus Macaque MHC v2	Mamu-A4*14:03:01:07	Mamu-A4*14g	MHC-A	LR723107	ATGGCGGTCATGGCGCCCCGAACCCTCCTCCTGGTGCTCTCAGGGGCCCTGACCCAGACCTGGGCCGGCTCTCACTCCATGAGGTATTTCTACACCTCCATGTCCCGGCCCGGCCGCGGGGAGCCCCGCTTCATCGCCGTGGGCTACGTGGACGACACGCAGTTCGTGCAGTTCGACAGCGACGCCGCGAGCCAGAGGATGGAGCCGCGGGCGCCGTGGGTGGAGCAGGAGGGGCCGGAGTATTGGGACCGGGAGACACGGAACATGAAGACCGCGACACAGAATGCCCCAGTGGCCCTGCGGAACCTGCTCCGCTACTACAACCAGAGCGAGGCCGGGTCTCACACCTTCCAGAGGATGGTTGGCTGCGACCTGGGACCCGACGGGCGCCTCCAACGC…
Rhesus Macaque MHC v2	Mamu-A4*14:03:01:08	Mamu-A4*14g	MHC-A	LR723108	ATGGCGGTCATGGCGCCCCGAACCCTCCTCCTGGTGCTCTCAGGGGCCCTGACCCAGACCTGGGCCGGCTCTCACTCCATGAGGTATTTCTACACCTCCATGTCCCGGCCCGGCCGCGGGGAGCCCCGCTTCATCGCCGTGGGCTACGTGGACGACACGCAGTTCGTGCAGTTCGACAGCGACGCCGCGAGCCAGAGGATGGAGCCGCGGGCGCCGTGGGTGGAGCAGGAGGGGCCGGAGTATTGGGACCGGGAGACACGGAACATGAAGACCGCGACACAGAATGCCCCAGTGGCCCTGCGGAACCTGCTCCGCTACTACAACCAGAGCGAGGCCGGGTCTCACACCTTCCAGAGGATGGTTGGCTGCGACCTGGGACCCGACGGGCGCCTCCAACGC…
Rhesus Macaque MHC v2	Mamu-A4*14:03:01:09	Mamu-A4*14g	MHC-A	LR743758	ATGGCGGTCATGGCGCCCCGAACCCTCCTCCTGGTGCTCTCAGGGGCCCTGACCCAGACCTGGGCCGGCTCTCACTCCATGAGGTATTTCTACACCTCCATGTCCCGGCCCGGCCGCGGGGAGCCCCGCTTCATCGCCGTGGGCTACGTGGACGACACGCAGTTCGTGCAGTTCGACAGCGACGCCGCGAGCCAGAGGATGGAGCCGCGGGCGCCGTGGGTGGAGCAGGAGGGGCCGGAGTATTGGGACCGGGAGACACGGAACATGAAGACCGCGACACAGAATGCCCCAGTGGCCCTGCGGAACCTGCTCCGCTACTACAACCAGAGCGAGGCCGGGTCTCACACCTTCCAGAGGATGGTTGGCTGCGACCTGGGACCCGACGGGCGCCTCCAACGC…
Rhesus Macaque MHC v2	Mamu-A4*14:03:01:10	Mamu-A4*14g	MHC-A	LR743754	ATGGCGGTCATGGCGCCCCGAACCCTCCTCCTGGTGCTCTCAGGGGCCCTGACCCAGACCTGGGCCGGCTCTCACTCCATGAGGTATTTCTACACCTCCATGTCCCGGCCCGGCCGCGGGGAGCCCCGCTTCATCGCCGTGGGCTACGTGGACGACACGCAGTTCGTGCAGTTCGACAGCGACGCCGCGAGCCAGAGGATGGAGCCGCGGGCGCCGTGGGTGGAGCAGGAGGGGCCGGAGTATTGGGACCGGGAGACACGGAACATGAAGACCGCGACACAGAATGCCCCAGTGGCCCTGCGGAACCTGCTCCGCTACTACAACCAGAGCGAGGCCGGGTCTCACACCTTCCAGAGGATGGTTGGCTGCGACCTGGGACCCGACGGGCGCCTCCAACGC…
Rhesus Macaque MHC v2	Mamu-A4*14:03:01:11	Mamu-A4*14g	MHC-A	LR743757	ATGGCGGTCATGGCGCCCCGAACCCTCCTCCTGGTGCTCTCAGGGGCCCTGACCCAGACCTGGGCCGGCTCTCACTCCATGAGGTATTTCTACACCTCCATGTCCCGGCCCGGCCGCGGGGAGCCCCGCTTCATCGCCGTGGGCTACGTGGACGACACGCAGTTCGTGCAGTTCGACAGCGACGCCGCGAGCCAGAGGATGGAGCCGCGGGCGCCGTGGGTGGAGCAGGAGGGGCCGGAGTATTGGGACCGGGAGACACGGAACATGAAGACCGCGACACAGAATGCCCCAGTGGCCCTGCGGAACCTGCTCCGCTACTACAACCAGAGCGAGGCCGGGTCTCACACCTTCCAGAGGATGGTTGGCTGCGACCTGGGACCCGACGGGCGCCTCCAACGC…
Rhesus Macaque MHC v2	Mamu-A4*14:03:01:12	Mamu-A4*14g	MHC-A	LR743756	ATGGCGGTCATGGCGCCCCGAACCCTCCTCCTGGTGCTCTCAGGGGCCCTGACCCAGACCTGGGCCGGCTCTCACTCCATGAGGTATTTCTACACCTCCATGTCCCGGCCCGGCCGCGGGGAGCCCCGCTTCATCGCCGTGGGCTACGTGGACGACACGCAGTTCGTGCAGTTCGACAGCGACGCCGCGAGCCAGAGGATGGAGCCGCGGGCGCCGTGGGTGGAGCAGGAGGGGCCGGAGTATTGGGACCGGGAGACACGGAACATGAAGACCGCGACACAGAATGCCCCAGTGGCCCTGCGGAACCTGCTCCGCTACTACAACCAGAGCGAGGCCGGGTCTCACACCTTCCAGAGGATGGTTGGCTGCGACCTGGGACCCGACGGGCGCCTCCAACGC…
Rhesus Macaque MHC v2	Mamu-A4*14:03:01:13	Mamu-A4*14g	MHC-A	LR743760	ATGGCGGTCATGGCGCCCCGAACCCTCCTCCTGGTGCTCTCAGGGGCCCTGACCCAGACCTGGGCCGGCTCTCACTCCATGAGGTATTTCTACACCTCCATGTCCCGGCCCGGCCGCGGGGAGCCCCGCTTCATCGCCGTGGGCTACGTGGACGACACGCAGTTCGTGCAGTTCGACAGCGACGCCGCGAGCCAGAGGATGGAGCCGCGGGCGCCGTGGGTGGAGCAGGAGGGGCCGGAGTATTGGGACCGGGAGACACGGAACATGAAGACCGCGACACAGAATGCCCCAGTGGCCCTGCGGAACCTGCTCCGCTACTACAACCAGAGCGAGGCCGGGTCTCACACCTTCCAGAGGATGGTTGGCTGCGACCTGGGACCCGACGGGCGCCTCCAACGC…
Rhesus Macaque MHC v2	Mamu-A4*14:03:01:14	Mamu-A4*14g	MHC-A	LR743759	ATGGCGGTCATGGCGCCCCGAACCCTCCTCCTGGTGCTCTCAGGGGCCCTGACCCAGACCTGGGCCGGCTCTCACTCCATGAGGTATTTCTACACCTCCATGTCCCGGCCCGGCCGCGGGGAGCCCCGCTTCATCGCCGTGGGCTACGTGGACGACACGCAGTTCGTGCAGTTCGACAGCGACGCCGCGAGCCAGAGGATGGAGCCGCGGGCGCCGTGGGTGGAGCAGGAGGGGCCGGAGTATTGGGACCGGGAGACACGGAACATGAAGACCGCGACACAGAATGCCCCAGTGGCCCTGCGGAACCTGCTCCGCTACTACAACCAGAGCGAGGCCGGGTCTCACACCTTCCAGAGGATGGTTGGCTGCGACCTGGGACCCGACGGGCGCCTCCAACGC…
Rhesus Macaque MHC v2	Mamu-A4*14:03:01:15	Mamu-A4*14g	MHC-A	LR743762	ATGGCGGTCATGGCGCCCCGAACCCTCCTCCTGGTGCTCTCAGGGGCCCTGACCCAGACCTGGGCCGGCTCTCACTCCATGAGGTATTTCTACACCTCCATGTCCCGGCCCGGCCGCGGGGAGCCCCGCTTCATCGCCGTGGGCTACGTGGACGACACGCAGTTCGTGCAGTTCGACAGCGACGCCGCGAGCCAGAGGATGGAGCCGCGGGCGCCGTGGGTGGAGCAGGAGGGGCCGGAGTATTGGGACCGGGAGACACGGAACATGAAGACCGCGACACAGAATGCCCCAGTGGCCCTGCGGAACCTGCTCCGCTACTACAACCAGAGCGAGGCCGGGTCTCACACCTTCCAGAGGATGGTTGGCTGCGACCTGGGACCCGACGGGCGCCTCCAACGC…
Rhesus Macaque MHC v2	Mamu-A4*14:03:01:16	Mamu-A4*14g	MHC-A	LR743761	ATGGCGGTCATGGCGCCCCGAACCCTCCTCCTGGTGCTCTCAGGGGCCCTGACCCAGACCTGGGCCGGCTCTCACTCCATGAGGTATTTCTACACCTCCATGTCCCGGCCCGGCCGCGGGGAGCCCCGCTTCATCGCCGTGGGCTACGTGGACGACACGCAGTTCGTGCAGTTCGACAGCGACGCCGCGAGCCAGAGGATGGAGCCGCGGGCGCCGTGGGTGGAGCAGGAGGGGCCGGAGTATTGGGACCGGGAGACACGGAACATGAAGACCGCGACACAGAATGCCCCAGTGGCCCTGCGGAACCTGCTCCGCTACTACAACCAGAGCGAGGCCGGGTCTCACACCTTCCAGAGGATGGTTGGCTGCGACCTGGGACCCGACGGGCGCCTCCAACGC…
Rhesus Macaque MHC v2	Mamu-A4*14:03:01:17	Mamu-A4*14g	MHC-A	LR743763	ATGGCGGTCATGGCGCCCCGAACCCTCCTCCTGGTGCTCTCAGGGGCCCTGACCCAGACCTGGGCCGGCTCTCACTCCATGAGGTATTTCTACACCTCCATGTCCCGGCCCGGCCGCGGGGAGCCCCGCTTCATCGCCGTGGGCTACGTGGACGACACGCAGTTCGTGCAGTTCGACAGCGACGCCGCGAGCCAGAGGATGGAGCCGCGGGCGCCGTGGGTGGAGCAGGAGGGGCCGGAGTATTGGGACCGGGAGACACGGAACATGAAGACCGCGACACAGAATGCCCCAGTGGCCCTGCGGAACCTGCTCCGCTACTACAACCAGAGCGAGGCCGGGTCTCACACCTTCCAGAGGATGGTTGGCTGCGACCTGGGACCCGACGGGCGCCTCCAACGC…
Rhesus Macaque MHC v2	Mamu-A4*14:03:01:18	Mamu-A4*14g	MHC-A	LR743764	ATGGCGGTCATGGCGCCCCGAACCCTCCTCCTGGTGCTCTCAGGGGCCCTGACCCAGACCTGGGCCGGCTCTCACTCCATGAGGTATTTCTACACCTCCATGTCCCGGCCCGGCCGCGGGGAGCCCCGCTTCATCGCCGTGGGCTACGTGGACGACACGCAGTTCGTGCAGTTCGACAGCGACGCCGCGAGCCAGAGGATGGAGCCGCGGGCGCCGTGGGTGGAGCAGGAGGGGCCGGAGTATTGGGACCGGGAGACACGGAACATGAAGACCGCGACACAGAATGCCCCAGTGGCCCTGCGGAACCTGCTCCGCTACTACAACCAGAGCGAGGCCGGGTCTCACACCTTCCAGAGGATGGTTGGCTGCGACCTGGGACCCGACGGGCGCCTCCAACGC…
Rhesus Macaque MHC v2	Mamu-A4*14:03:01:19	Mamu-A4*14g	MHC-A	LR743765	ATGGCGGTCATGGCGCCCCGAACCCTCCTCCTGGTGCTCTCAGGGGCCCTGACCCAGACCTGGGCCGGCTCTCACTCCATGAGGTATTTCTACACCTCCATGTCCCGGCCCGGCCGCGGGGAGCCCCGCTTCATCGCCGTGGGCTACGTGGACGACACGCAGTTCGTGCAGTTCGACAGCGACGCCGCGAGCCAGAGGATGGAGCCGCGGGCGCCGTGGGTGGAGCAGGAGGGGCCGGAGTATTGGGACCGGGAGACACGGAACATGAAGACCGCGACACAGAATGCCCCAGTGGCCCTGCGGAACCTGCTCCGCTACTACAACCAGAGCGAGGCCGGGTCTCACACCTTCCAGAGGATGGTTGGCTGCGACCTGGGACCCGACGGGCGCCTCCAACGC…
Rhesus Macaque MHC v2	Mamu-A4*14:03:01:20	Mamu-A4*14g	MHC-A	LR743766	ATGGCGGTCATGGCGCCCCGAACCCTCCTCCTGGTGCTCTCAGGGGCCCTGACCCAGACCTGGGCCGGCTCTCACTCCATGAGGTATTTCTACACCTCCATGTCCCGGCCCGGCCGCGGGGAGCCCCGCTTCATCGCCGTGGGCTACGTGGACGACACGCAGTTCGTGCAGTTCGACAGCGACGCCGCGAGCCAGAGGATGGAGCCGCGGGCGCCGTGGGTGGAGCAGGAGGGGCCGGAGTATTGGGACCGGGAGACACGGAACATGAAGACCGCGACACAGAATGCCCCAGTGGCCCTGCGGAACCTGCTCCGCTACTACAACCAGAGCGAGGCCGGGTCTCACACCTTCCAGAGGATGGTTGGCTGCGACCTGGGACCCGACGGGCGCCTCCAACGC…
Rhesus Macaque MHC v2	Mamu-A4*14:03:01:21	Mamu-A4*14g	MHC-A	OW981844	ATGGCGGTCATGGCGCCCCGAACCCTCCTCCTGGTGCTCTCAGGGGCCCTGACCCAGACCTGGGCCGGCTCTCACTCCATGAGGTATTTCTACACCTCCATGTCCCGGCCCGGCCGCGGGGAGCCCCGCTTCATCGCCGTGGGCTACGTGGACGACACGCAGTTCGTGCAGTTCGACAGCGACGCCGCGAGCCAGAGGATGGAGCCGCGGGCGCCGTGGGTGGAGCAGGAGGGGCCGGAGTATTGGGACCGGGAGACACGGAACATGAAGACCGCGACACAGAATGCCCCAGTGGCCCTGCGGAACCTGCTCCGCTACTACAACCAGAGCGAGGCCGGGTCTCACACCTTCCAGAGGATGGTTGGCTGCGACCTGGGACCCGACGGGCGCCTCCAACGC…
Rhesus Macaque MHC v2	Mamu-A4*14:03:02	Mamu-A4*14g	MHC-A	EU429611	GCTCTCACTCCATGAGGTATTTCTACACCTCCATGTCCCGGCCCGGCCGCGGGGAGCCCCGCTTCATCGCCGTGGGCTACGTGGACGACACGCAGTTCGTGCAGTTCGACAGCGACGCCGCGAGCCAGAGGATGGAGCCGCGGGCGCCGTGGGTGGAGCAGGAGGGGCCGGAGTATTGGGACCGGGAGACACGGAACATGAAGACCGCGACACAGAATGCCCCAGTGGCCCTGCGGAACCTGCTCCGCTACTACAACCAGAGCGAGGCCGGGTCTCACACCTTCCAGAGGATGGTTGGCTGCGACCTGGGACCCGACGGGCGCCTCCAACGCGGGTATGAACAGTTCGCCTACGACGGCAGGGATTACATCGCCCTGAACGAGGACCTGCGCTCCTGGT…
Rhesus Macaque MHC v2	Mamu-A4*14:03:04:01	Mamu-A4*14g	MHC-A	LT622987;LR723104	ATGGCGGTCATGGCGCCCCGAACCCTCCTCCTGGTGCTCTCAGGGGCCCTGACCCAGACCTGGGCTGGCTCTCACTCCATGAGGTATTTCTACACCTCCATGTCCCGGCCCGGCCGCGGGGAGCCCCGCTTCATCGCCGTGGGCTACGTGGACGACACGCAGTTCGTGCAGTTCGACAGCGACGCCGCGAGCCAGAGGATGGAGCCGCGGGCGCCGTGGGTGGAGCAGGAGGGGCCGGAGTATTGGGACCGGGAGACACGGAACATGAAGACCGCGACACAGAATGCCCCAGTGGCCCTGCGGAACCTGCTCCGCTACTACAACCAGAGCGAGGCCGGGTCTCACACCTTCCAGAGGATGGTTGGCTGCGACCTGGGACCCGACGGGCGCCTCCAACGC…
Rhesus Macaque MHC v2	Mamu-A4*14:03:05	Mamu-A4*14g	MHC-A	LT622990	ATGGCGGTCATGGCGCCCCGAACCCTCCTCCTGGTGCTCTCAGGGGCCCTGACCCAGACCTGGGCCGGCTCTCACTCCATGAGGTATTTCTACACCTCCATGTCCCGGCCCGGCCGCGGGGAGCCCCGCTTCATCGCCGTGGGCTACGTGGACGACACGCAGTTCGTGCAGTTCGACAGCGACGCCGCGAGCCAGAGGATGGAGCCGCGGGCGCCGTGGGTGGAGCAGGAGGGGCCGGAGTATTGGGACCGGGAGACACGGAACATGAAGACCGCGACACAGAATGCCCCAGTGGCCCTGCGGAACCTGCTCCGCTACTACAACCAGAGCGAGGCCGGGTCTCACACCTTCCAGAGGATGGTTGGCTGCGACCTGGGACCGGACGGGCGCCTCCAACGC…
Rhesus Macaque MHC v2	Mamu-A4*14:03:06:01	Mamu-A4*14g	MHC-A	OW981869	ATGGCGGTCATGGCGCCCCGAACCCTCCTCCTGGTGCTCTCAGGGGCCCTGACCCAGACCTGGGCCGGCTCTCACTCCATGAGGTATTTCTACACCTCCATGTCCCGGCCCGGCCGCGGGGAGCCCCGCTTCATCGCCGTGGGCTACGTGGACGACACGCAGTTCGTGCAGTTCGACAGCGACGCCGCGAGCCAGAGGATGGAGCCGCGGGCGCCGTGGGTGGAGCAGGAGGGGCCGGAGTATTGGGACCGGGAGACACGGAACATGAAGACCGCGACACAGAATGCCCCAGTGGCCCTGCGGAACCTGCTCCGCTACTACAACCAGAGCGAGGCCGGGTCTCACACCTTCCAGAGGATGGTTGGCTGCGACCTGGGACCCGACGGGCGCCTCCAACGC…
Rhesus Macaque MHC v2	Mamu-A4*14:04:01:01N	Mamu-A4*14g	MHC-A	AM295944;KF855154;LR743748	ATGGCGGTCATGGCGCCCCGAACCCTCCTCCTGGTGCTCTCAGGGGCCCTGGCCCTGACCCAGACCTGGGCCGGCTCTCACTCCATGAGGTATTTCTACACCTCCATGTCCCGGCCCGGCCGCGGGGAGCCCCGCTTCATCGCCGTGGGCTACGTGGACGACACGCAGTTCGTGCAGTTCGACAGCGACGCCGCGAGCCAGAGGATGGAGCCGCGGGCGCCGTGGGTGGAGCAGGAGGGGCCGGAGTATTGGGACCGGGAGACACGGAACATGAAGACCGCGACACAGAATGCCCCAGTGGCCCTGCGGAACCTGCGCGGCTACTACAACCAGAGCGAGGCCGGGTCTCACACCTTCCAGAGGATGGTTGGCTGCGACCTGGGACCCGACGGGCGCCTC…
Rhesus Macaque MHC v2	Mamu-A4*14:04:01:02N	Mamu-A4*14g	MHC-A	LR743746	ATGGCGGTCATGGCGCCCCGAACCCTCCTCCTGGTGCTCTCAGGGGCCCTGGCCCTGACCCAGACCTGGGCCGGCTCTCACTCCATGAGGTATTTCTACACCTCCATGTCCCGGCCCGGCCGCGGGGAGCCCCGCTTCATCGCCGTGGGCTACGTGGACGACACGCAGTTCGTGCAGTTCGACAGCGACGCCGCGAGCCAGAGGATGGAGCCGCGGGCGCCGTGGGTGGAGCAGGAGGGGCCGGAGTATTGGGACCGGGAGACACGGAACATGAAGACCGCGACACAGAATGCCCCAGTGGCCCTGCGGAACCTGCGCGGCTACTACAACCAGAGCGAGGCCGGGTCTCACACCTTCCAGAGGATGGTTGGCTGCGACCTGGGACCCGACGGGCGCCTC…
Rhesus Macaque MHC v2	Mamu-A4*14:04:01:03N	Mamu-A4*14g	MHC-A	LR743749	ATGGCGGTCATGGCGCCCCGAACCCTCCTCCTGGTGCTCTCAGGGGCCCTGGCCCTGACCCAGACCTGGGCCGGCTCTCACTCCATGAGGTATTTCTACACCTCCATGTCCCGGCCCGGCCGCGGGGAGCCCCGCTTCATCGCCGTGGGCTACGTGGACGACACGCAGTTCGTGCAGTTCGACAGCGACGCCGCGAGCCAGAGGATGGAGCCGCGGGCGCCGTGGGTGGAGCAGGAGGGGCCGGAGTATTGGGACCGGGAGACACGGAACATGAAGACCGCGACACAGAATGCCCCAGTGGCCCTGCGGAACCTGCGCGGCTACTACAACCAGAGCGAGGCCGGGTCTCACACCTTCCAGAGGATGGTTGGCTGCGACCTGGGACCCGACGGGCGCCTC…
Rhesus Macaque MHC v2	Mamu-A4*14:04:02:01N	Mamu-A4*14g	MHC-A	KC205311;LT908123;LR743752	ATGGCGGTCATGGCGCCCCGAACCCTCCTCCTGGTGCTCTCAGGGGCCCTGGCCCTGACCCAGACCTGGGCCGGCTCTCACTCCATGAGGTATTTCTACACCTCCATGTCCCGGCCCGGCCGCGGGGAGCCCCGCTTCATCGCCGTGGGCTACGTGGACGACACGCAGTTCGTGCAGTTCGACAGCGACGCCGCGAGCCAGAGGATGGAGCCGCGGGCGCCGTGGGTGGAGCAGGAGGGGCCGGAGTATTGGGACCGGGAGACACGGAACATGAAGACCGCGACACAGAATGCCCCAGTGGCCCTGCGGAACCTGCGCGGCTACTACAACCAGAGCGAGGCCGGGTCTCACACCTTCCAGAGGATGGTTGGCTGCGACCTGGGACCCGACGGGCGCCTC…
Rhesus Macaque MHC v2	Mamu-A4*14:05:01:01	Mamu-A4*14g	MHC-A	EF112560;LT622986;LR723106	ATGGCGGTCATGGCGCCCCGAACCCTCCTCCTGGTGCTCTCAGGGGCCCTGACCCAGACCTGGGCCGGCTCTCACTCCATGAGGTATTTCTACACCTCCATGTCCCGGCCCGGCCGCGGGGAGCCCCGCTTCATCGCCGTGGGCTACGTGGACGACACGCAGTTCGTGCAGTTCGACAGCGACGCCGCGAGCCAGAGGATGGAGCCGCGGGCGCCGTGGGTGGAGCAGGAGGGGCCGGAGTATTGGGACCGGGAGACACGGAACATGAAGACCGCGACACAGAATGCCCCAGTGGCCCTGCGGAACCTGCTCCGCTACTACAACCAGAGCGAGGCCGGGTCTCACACCTTCCAGAGGATGGTTGGCTGCGACCTGGGACCCGACGGGCGCCTCCAACGC…
Rhesus Macaque MHC v2	Mamu-A4*14:05:02:01	Mamu-A4*14g	MHC-A	LT622992;LR743751	ATGGCGGTCATGGCGCCCCGAACCCTCCTCCTGGTGCTCTCAGGGGCCCTGACCCAGACCTGGGCCGGCTCTCACTCCATGAGGTATTTCTACACCTCCATGTCCCGGCCCGGCCGCGGGGAGCCCCGCTTCATCGCCGTGGGCTACGTGGACGACACGCAGTTCGTGCAGTTCGACAGCGACGCCGCGAGCCAGAGGATGGAGCCGCGGGCGCCGTGGGTGGAGCAGGAGGGGCCGGAGTATTGGGACCGGGAGACACGGAACATGAAGACCGCGACACAGAATGCCCCAGTGGCCCTGCGGAACCTGCTCCGCTACTACAACCAGAGCGAGGCCGGGTCTCACACCTTCCAGAGGATGGTTGGCTGCGACCTGGGACCAGACGGGCGCCTCCAACGC…
Rhesus Macaque MHC v2	Mamu-A4*14:06	Mamu-A4*14g	MHC-A	EF394355;LN899656	ATGGCGATCATGGCGCCCCGAACCCTCCTCCTGGTGCTCTCAGGGGCCCTGGCTCTGACCCAGACCCGGGCGGGCTCGCACTCCATGAGGTATTTCTACACCTCCATGTCCCGGCCCGGCCGCGGGGAGCCCCGCTTCATCGCCGTGGGCTACGTGGACGACACGCAGTTCGTGCGGTTCGACAGCGACGCCGCGAGCCAGAGGATGGAGCCGCGGGCGCCGTGGGTGGAGCAGGAGGGGCCGGAGTATTGGGACCGGGAGACACGGAACATGAAGACCGCGACACAGAATGCCCCAGTGGCCCTGCGGAACCTGCGCGGCTACTACAACCAGAGCGAGGTCGGGTCTCACACCTTCCAGAGGATGGTTGGCTGCGACCTGGGACCCGACGGGCGCCTC…
Rhesus Macaque MHC v2	Mamu-A4*14:07:01:01	Mamu-A4*14g	MHC-A	EU429612;LN899657;LR743750	ATGGCGGTCATGGCGCCCCGAACCCTCCTCCTGGTGCTCTCAGGGGCCCTGACCCAGACCTGGGCCGGCTCTCACTCCATGAGGTATTTCTACACCTCCATGTCCCGGCCCGGCCGCGGGGAGCCCCGCTTCATCGCCGTGGGCTACGTGGACGACACGCAGTTCGTGCAGTTCGACAGCGACGCCGCGAGCCAGAGGATGGAGCCGCGGGCGCCGTGGGTGGAGCAGGAGGGGCCGGAGTATTGGGACCGGGAGACACAGAACATGAAGACCGCGACACAGAATGCCCCAGTGGCCCTGCGGAACCTGCTCCGCTACTACAACCAGAGCGAGGCCGGGTCTCACACCTTCCAGAGGATGGTTGGCTGCGACCTGGGACCCGACGGGCGCCTCCAACGC…
Rhesus Macaque MHC v2	Mamu-A4*14:08:01:01	Mamu-A4*14g	MHC-A	EU429613;KF855155;LN851848;LT622991;LR743753	ATGGCGGTCATGGCGCCCCGAACCCTCCTCCTGGTGCTCTCAGGGGCCCTGACCCAGACCTGGGCCGGCTCTCACTCCATGAGGTATTTCTACACCTCCATGTCCCGGCCCGGCCGCGGGGAGCCCCGCTTCATCGCCGTGGGCTACGTGGACGACACGCAGTTCGTGCAGTTCGACAGCGACGCCGCGAGCCAGAGGATGGAGCCGCGGGCGCCGTGGGTGGAGCAGGAGGGGCCGGAGTATTGGGACCTGGAGACACGGAACATGAAGACCGCGACACAGAATGCCCCAGTGGCCCTGCGGAACCTGCTCCGCTACTACAACCAGAGCGAGGCCGGGTCTCACACCTTCCAGAGGATGGTTGGCTGCGACCTGGGACCCGACGGGCGCCTCCAACGC…
Rhesus Macaque MHC v2	Mamu-A4*14:09	Mamu-A4*14g	MHC-A	EU669868	ATGGCGCCCCGAACCCTCCTCCTGGTGCTCTCAGGGGCCCTGACCCAGACCTGGGCCGGCTCTCACTCCATGAGGTATTTCTACACCTCCATGTCCCGGCCCGGCCGCGGGGAGCCCCGCTTCATCGCCGTGGGCTACGTGGACGACACGCAGTTCGTGCAGTTCGACAGCGACGCCGCGAGCCAGAGGATGGAGCCGCGGGCGCCGTGGGTGGAGCAGGAGGGGCCGGAGTATTGGGACCGGGAGACACGGAACATGAAGACCGCGACACAGAATGCCCCAGTGGCCCTGCGGAACCTGCTCCGCTACTACAACCAGAGCGAGGCCGGGTCTCACACCTTCCAGAGGATGGTTGGCTGCGACCTGGGACCCGACGGGCGCCTCCAACGCGGGTATGAA…
Rhesus Macaque MHC v2	Mamu-A4*14:10	Mamu-A4*14g	MHC-A	GU130438	GCTCTCACTCCATGAGGTATTTCTACACCTCCATGTCCCGGCCCGGCCGCGGGGAGCCCCGCTTCATCGCCGTGGGCTACGTGGACGACACGCAGTTCGTGCAGTTCGACAGCGACGCCGCGAGCCAGAGGATGGAGCCGCGGGCGCCGTGGGTGGAGCAGGAGGGGCCGGAGTATTGGGACCGGGAGACACAGAACATGAAGACCGCGACACAGAATGCCCCAGTGGCCCTGCGGAACCTGCGCGGCTACTACAACCAGAGCGAGGCCGGGTCTCACACCTTCCAGAGGATGGTTGGCTGCGACCTGGGACCCGACGGGCGCCTCCAACGCGGGTATGAACAGTTCGCCTACGACGGCAGGGATTACATCGCCCTGAACGAGGACCTGCGCTCCTGGT…
Rhesus Macaque MHC v2	Mamu-A4*14:11	Mamu-A4*14g	MHC-A	GU592050	ATGGCGCCCCGAACCCTTCTCCTGGTGCTCTCAGGGGCCCTGGCCCTGACCCAGACCTGGGCCGGCTCTCACTCCATGAGGTATTTCTACACCTCCATGTCCCGGCCCGGCCGCGGGGAGCCCCGCTTCATCGCCGTGGGCTACGTGGACGACACGCAGTTCGTGCAGTTCGACAGCGACGCCGCGAGCCAGAGGATGGAGCCGCGGGCGCCGTGGGTGGAGCAGGAGGGGCCGGAGTATTGGGACCGGGAGACACGGAACATGGAGACCGCGACACAGAATGCCCCAGTGGCCCTGCGGAACCTGCTCCGCTACTACAACCAGAGCGAGGCCGGGTCTCACACCTTCCAGAGGATGGTTGGCTGCGACCTGGGACCCGACGGGTGCCTCCAACGCGGG…
Rhesus Macaque MHC v2	Mamu-A4*14:12	Mamu-A4*14g	MHC-A	GU592051	ATGGCTACTCGAACCCTCCTCCTGGTGCTCTCAGGGGCCCTGGCCCTGACCCAGACCTGGGCCGGCTCTCACTCCATGAGGTATTTCTACACCTCCATGTCCCGGCCCGGCCGCGGGGAGCCCCGCTTCATCGCCGTGGGCTACGTGGACGACACGCAGTTCGTGCAGTTCGACAGCGACGCCGCGAGCCAGAGGATGGAGCCGCGGGCGCCGTGGGTGGAGCAGGAGGGGCCGGAGTATTGGGACCGGGAGACACGGAACATGAAGACCGCGACACAGAATGCCCCAGTGGCCCTGCGGAACCTGCACGGCTACTACAACCAGAGCGAGGCCGGGTCTCACACCTTCCAGAGGATGGTTGGCTGCGACCTGGGACCCGACGGGCGCCTCCAACGCGGG…
Rhesus Macaque MHC v2	Mamu-A4*14:13N	Mamu-A4*14g	MHC-A	LT546128	ATGGCGGTCATGGCGCCCCGAACCCTCCTCCTGGTGCTCTCAGGGGCCCTGGCCCTGACCCAGACCTGGGCCGGCTCTCACTCCATGAGGTATTTCTACACCTCCATGTCCCGGCCCGGCCGCGGGGAGCCCCGCTTCATCGCCGTGGGCTACGTGGACGACACGCAGTTCGTGCAGTTCGACAGCGACGCCGCGAGCCAGAGGATGGAGCCGCGGGCGCCGTGGGTGGAGCAGGAGGGGCCGGAGTATTGGGACCGGGAGACACGGAACATGAAGACCGCGACACAGAATGCCCCAGTGGCCCTGCGGAACCTGCGCGGCTACTACAACCAGAGCGAGGCCGGGTCTCACACCTTCCAGAGGATGGTTGGCTGGGACCTGGGACCCGACGGGCGCCTC…
Rhesus Macaque MHC v2	Mamu-A4*14:14	Mamu-A4*14g	MHC-A	HG813264	GTGCTCTCAGGGGCCCTGACCCAGACCTGGGCCGGCTCTCACTCCATGAGGTATTTCTACACCTCCATGTCCCGGCCCGGCCGCGGGGAGCCCCGCTTCATCGCCGTGGGCTACGTGGACGACACGCAGTTCGTGCAGTTCGACAGCGACGCCGCGAGCCAGAGGATGGAGCCGCGGGCGCCGTGGGTGGAGCAGGAGGGGCCGGAGTATTGGGACCGGGAGACACGGAACATGAAGACCGCGACACAGAATGCCCCAGTGGCCCTGCGGAACCTGCTCCGCTACTACAACCAGAGCGAGGCCGGGTCTCACACCTTCCAGAGGATGGTTGGCTGCGACCTGGGACCCGACGGGCGCCTCCAACGCGGGTATGAACAGTTCGCCTACGACGGCAGGGAT…
Rhesus Macaque MHC v2	Mamu-A4*14:15	Mamu-A4*14g	MHC-A	KC205312;LN899658	ATGGCGGTCATGGCGCCCCGAACCCTCCTCCTGGTGCTCTCAGGGGCCCTGACCCAGACCTGGGCCGGCTCTCACTCCATGAGGTATTTCTACACCTCCATGTCCCGGCCCGGCCGCGGGGAGCCCCGCTTCATCGCCGTGGGCTACGTGGACGACACGCAGTTCGTGCAGTTCGACAGCGACGCCGCGAGCCAGAGGATGGAGCCGCGGGCGCCGTGGGTGGAGCAGGAGGGGCCGGAGTATTGGGACCGGGAGACACGGAACATGAAGACCGCGACACAGAATGCCCCAGTGGCCCTGCGGAACCTGCTCCGCTACTACAACCAGAGCGAGGCCGGGTCTCACACCTTCCAGAGGATGGTTGGCTGCGACCTGGGACCCGACGGGTGCCTCCAACGC…
Rhesus Macaque MHC v2	Mamu-A4*14:16	Mamu-A4*14g	MHC-A	KF855156	ATGGCGGTCATGGCGCCCCGAACCCTCCTCCTGGTGCTCTCAGGGGCCCTGGCCCTGACCCAGACCTGGGCCGGCTCTCACTCCATGAGGTATTTCTACACCTCCATGTCCCGGCCCGGCCGCGGGCAGCCCCGCTTCATCGCCGTGGGCTACGTGGACGACACGCAGTTCGTGCAGTTCGACAGCGACGCCGCGAGCCAGAGGATGGAGCCGCGGGCGCCGTGGGTGGAGCAGGAGGGGCCGGAGTATTGGGACCGGGAGACACGGAACATGAAGACCGCGACACAGAATGCCCCAGTGGCCCTGCGGAACCTGCGCGGCTACTACAACCAGAGCGAGGCCGGGTCTCACACCTTCCAGAGGATGGTTGGCTGCGACCTGGGACCCGACGGGCGCCTC…
Rhesus Macaque MHC v2	Mamu-A4*14:20:01:01	Mamu-A4*14g	MHC-A	LT622989;LR721693	ATGGCGGTCATGGCGCCCCGAACCCTCCTCCTGGTGCTCTCAGGGGCCCTGACCCAGACCTGGGCCGGCTCTCACTCCATGAGGTATTTCTACACCTCCATGTCCCGGCCCGGCCGCGGGGAGCCCCGCTTCATCGCCGTGGGCTACGTGGACGACACGCAGTTCGTGCAGTTCGACAGCGACGCCGCGAGCCAGAGGATGGAGCCGCGGGCGCCGTGGGTGGAGCAGGAGGGGCCGGAGTATTGGGACCGGGAGACACGGAACATGAAGACCGCGACACAGAATGCCCCAGTGGCCCTGCGGAACCTGCTCCGCTACTACAACCAGAGCGAGGCCGGGTCTCACACCTTCCAGAGGATGGTTGGCTGCGACCTGGGACCCGACGGGCGCCTCCAACGC…
Rhesus Macaque MHC v2	Mamu-A4*14:21:01:01	Mamu-A4*14g	MHC-A	LT622993;LR743755	ATGGCGGTCATGGCGCCCCGAACCCTCCTCCTGGTGCTCTCAGGGGCCCTGACCCAGACCTGGGCCGGCTCTCACTCCATGAGGTATTTCTACACCTCCATGTCCCGGCCCGGCCGCGGGGAGCCCCGCTTCATCGCCGTGGGCTACGTGGACGACACGCAGTTCGTGCAGTTCGACAGCGACGCCGCGAGCCAGAGGATGGAGCCGCGGGCGCCGTGGGTGGAGCAGGAGGGGCCGGAGTATTGGGACCGGGAGACACGGAACATGAAGACCGCGACACAGAATGCCCCAGTGGCCCTGCGGAACCTGCTCCGCTACTACAACCAGAGCGAGGCCGGGTCTCACACCTTCCAGAGGATGGTTGGCTGCGACCTGGGACCCGACGGGCGCCTCCAACGC…
Rhesus Macaque MHC v2	Mamu-A4*14:25:01:01N	Mamu-A4*14g	MHC-A	LR989628	ATGGCGGTCATGGCGCCCCGAACCCTCCTCCTGGTGCTCTCAGGGGCCCTGGCCCTGACCCAGACCTGGGCCGGCTCTCACTCCATGAGGTATTTCTACACCTCCATGTCCCGGCCCGGCCGCGGGGAGCCCCGCTTCATCGCCGTGGGCTACGTGGACGACACGCAGTTCGTGCAGTTCGACAGCGACGCCGCGAGCCAGAGGATGGAGCCGCGGGCGCCGTGGGTGGAGCAGGAGGGGCCGGAGTATTGGGACCGGGAGACACAGAACATGAAGACCGCGACACAGAATGCCCCAGTGGCCCTGCGGAACCTGCGCGGCTACTACAACCAGAGCGAGGCCGGGTCTCACACCTTCCAGAGGATGGTTGGCTGCGACCTGGGACCCGACGGGCGCCTC…
Rhesus Macaque MHC v2	Mamu-A4*14:25:01:02N	Mamu-A4*14g	MHC-A	LR990413	ATGGCGGTCATGGCGCCCCGAACCCTCCTCCTGGTGCTCTCAGGGGCCCTGGCCCTGACCCAGACCTGGGCCGGCTCTCACTCCATGAGGTATTTCTACACCTCCATGTCCCGGCCCGGCCGCGGGGAGCCCCGCTTCATCGCCGTGGGCTACGTGGACGACACGCAGTTCGTGCAGTTCGACAGCGACGCCGCGAGCCAGAGGATGGAGCCGCGGGCGCCGTGGGTGGAGCAGGAGGGGCCGGAGTATTGGGACCGGGAGACACAGAACATGAAGACCGCGACACAGAATGCCCCAGTGGCCCTGCGGAACCTGCGCGGCTACTACAACCAGAGCGAGGCCGGGTCTCACACCTTCCAGAGGATGGTTGGCTGCGACCTGGGACCCGACGGGCGCCTC…
Rhesus Macaque MHC v2	Mamu-A4*14:26:01:01N	Mamu-A4*14g	MHC-A	LR989629	ATGGCGGTCATGGCGCCCCGAACCCTCCTCCTGGTGCTCTCAGGGGCCCTGGCCCTGACCCAGACCTGGGCCGGCTCTCACTCCATGAGGTATTTCTACACCTCCGTGTCCCGGCCCGGCCGCGGGGAGCCCCGCTTCATCGCCGTGGGCTACGTGGACGACACGCAGTTCGTGCAGTTCGACAGCGACGCCGCGAGCCAGAGGATGGAGCCGCGGGCGCCGTGGGTGGAGCAGGAGGGGCCGGAGTATTGGGACCGGGAGACACAGAACATGAAGACCGCGACACAGAATGCCCCAGTGGCCCTGCGGAACCTGCGCGGCTACTACAACCAGAGCGAGGCCGGGTCTCACACCTTCCAGAGGATGGTTGGCTGCGACCTGGGACCCGACGGGCGCCTC…
Rhesus Macaque MHC v2	Mamu-A4*14:27:01:01	Mamu-A4*14g	MHC-A	LR990410	ATGGCGGTCATGGCGCCCCGAACCCTCCTCCTGGTGCTCTCAGGGGCCCTGACCCAGACCTGGGCCGGCTCTCACTCCATGAGGTATTTCTACACCTCCATGTCCCGGCCCGGCCGCGGGGAGCCCCGCTTCATCGCCGTGGGCTACGTGGACGACACGCAGTTCGTGCAGTTCGACAGCGACGCCGCGAGCCAGAGGATGGAGCCGCGGGCGCCGTGGGTGGAGCAGGAGGGGCCGGAGTATTGGGACCGGGAGACACGGAACATGAAGACCGCGACACAGAATGCCCCAGTGGCCCTGCGGAACCTGCTCCGCTACTACAACCAGAGCGAGGCCGGGTCTCACACCTTCCAGAGGATGGTTGGCTGCGACCTGGGGCCCGACGGGCGCCTCCTCCGC…
Rhesus Macaque MHC v2	Mamu-A4*14:28:01:01	Mamu-A4*14g	MHC-A	LR990412	ATGGCGGTCATGGCGCCCCGAACCCTCCTCCTGGTGCTCTCAGGGGCCCTGACCCAGACCTGGGCCGGCTCTCACTCCATGAGGTATTTCTACACCTCCATGTCCCGGCCCGGCCGCGGGGAGCCCCGCTTCATCGCCGTGGGCTACGTGGACGACACGCAGTTCGTGCAGTTCGACAGCGACGCCGCGAGCCAGAGGATGGAGCCGCGGGCGCCGTGGGTGGAGCAGGAGGGGCCGGAGTATTGGGACCGGGAGACACGGAACATGAAGACCGCGACACAGAATGCCCCAGTGGCCCTGCGGAACCTGCTCCGCTACTACAACCAGAGCGAGGCCGGGTCTCACACCTTCCAGAGGATGGTTGGCTGCGACCTGGGACCCGACGGGCGCCTCCAACGC…
Rhesus Macaque MHC v2	Mamu-A4*14:29:01:01N	Mamu-A4*14g	MHC-A	OW981858	ATGGCGGTCATGGCGCCCCGAACCCTCCTCCTGGTGCTCTCAGGGGCCCTGGCCCTGACCCAGACCCGGGCCGGCTCTCACTCCATGAGGTATTTCTACACCTCCATGTCCCGGCCCGGCCGCGGGGAGCCCCGCTTCATCGCCGTGGGCTACGTGGACGACACGCAGTTCGTGCAGTTCGACAGCGACGCCGCGAGCCAGAGGATGGAGCCGCGGGCGCCGTGGGTGGAGCAGGAGGGGCCGGAGTATTGGGACCGGGAGACACGGAACATGAAGACCGCGACACAGAATGCCCCAGTGGCCCTGCGGAACCTGCGCGGCTACTACAACCAGAGCGAGGCCGGGTCTCACACCTTCCAGAGGATGGTTGGCTGCGACCTGGGACCCGACGGGCGCCTC…
Rhesus Macaque MHC v2	Mamu-A5*30:01:01	Mamu-A5*30g	MHC-A	AM295945	GTGCTCTCAGGGGCCCTGGCCCTGACCCAGACCTGGGCCGGCTCCCACTCCATGAGGTATTTCTACACCGCCGTGTCCCGGCCCGGCCGCGGGGAGCCCCGCTTCATCGCCGTGGGCTACGTGGACGACACGCAGTTCGTGCGGTTCGACAGCGACGCCGAGAGTCCGAGGATGGAGCCGCGGGCGCCGTGGGTGGAGCGGGAGGGGCCGGAGTATTGGGAAGAGGAGACACGGATCATGAAGGCCGAGACACAGGATGCCCCAGTGGACCTGCGGACCCTGCTCCGCTACTACAACCAGAGCGAGGCCGGGTCTCACACCTTCCAGGTAATGTACGGCTGCGACCTGGGGCCCGACGGGCGCCTCCTCCGCGGGTATGGCCAGTTCGCCTACGATGGC…
Rhesus Macaque MHC v2	Mamu-A5*30:01:02	Mamu-A5*30g	MHC-A	AM295946	GTGCTCTCAGGGGCCCTGGCCCTGACCCAGACCTGGGCCGGCTCCCACTCCATGAGGTATTTCTACACCGCCGTGTCCCGGCCCGGCCGCGGGGAGCCCCGCTTCATCGCCGTGGGCTACGTGGACGACACGCAGTTCGTGCGGTTCGACAGCGACGCCGAGAGTCCGAGGATGGAGCCGCGGGCGCCGTGGGTGGAGCGGGAGGGGCCGGAGTATTGGGAAGAAGAGACACGGATCATGAAGGCCGAGACACAGGATGCCCCAGTGGACCTGCGGACCCTGCTCCGCTACTACAACCAGAGCGAGGCCGGGTCTCACACCTTCCAGGTAATGTACGGCTGCGACCTGGGGCCCGACGGGCGCCTCCTCCGCGGGTATGGCCAGTTCGCCTACGACGGC…
Rhesus Macaque MHC v2	Mamu-A5*30:02:01	Mamu-A5*30g	MHC-A	AM295948	GTGTTCTCAGGGGCCCTGGCCCTGACCCAGACCCGGGCCGGCTCCCACTCCATGAGGTATTTCTACACCGCCGTGTCCCGGCCCGGCCGCGGGGAGGCCCGCTTCTTCGCCGTGGGCTACGTGGACGACACGCAGTTCGTGCGGTTCGACAGCGACGCCGAGAGTCCGAGGATGGAGCCGCGGGCGCCGTGGGTGGAGCAGGAGGGGCCGGAGTATTGGGAAGAGGAGACACGGATCATGAAGGCCGAGACACAGGATGCCCCAGTGGACCTGCGGACCCTGCTCCGCTACTACAACCAGAGCGAGGCCGGGTCTCACACCTTCCAGGTAATGTACGGCTGCGACCTGGGGCCCGACGGGCGCCTCCTCCGCGGGTATGAACAGTTCGCCTACGACGGC…
Rhesus Macaque MHC v2	Mamu-A5*30:02:02	Mamu-A5*30g	MHC-A	KF855158;LT622996	ATGGCGCCCCGAACCCTCCTCCTGGTGTTCTCAGGGGCCCTGGCCCTGACCCAGACCCGGGCCGGCTCCCACTCCATGAGGTATTTCTACACCGCCGTGTCCCGGCCCGGCCGCGGGGAGGCCCGCTTCTTCGCCGTGGGCTACGTGGACGACACGCAGTTCGTGCGGTTCGACAGCGACGCCGAGAGTCCGAGGATGGAGCCGCGGGCGCCGTGGGTGGAGCAGGAGGGGCCGGAGTATTGGGAAGAGGAGACACGGATCATGAAGGCCGAGACACAGGATGCCCCAGTGGACCTGCGGACCCTGCTCCGCTACTACAACCAGAGCGAGGCCGGGTCTCACACCTTCCAGGTAATGTACGGCTGCGACCTGGGGCCCGACGGGCGCCTCCTCCGCGGG…
Rhesus Macaque MHC v2	Mamu-A5*30:03	Mamu-A5*30g	MHC-A	AM295947;KF791280	ATGGCGCCCCGAACCCTCCTCCTGGTGCTCTTAGGGGCCCTGGCCCTGACCCAGACCTGGGCCGGCTCCCACTCCATGAGGTATTTCTACACCGCCGTGTCCCGGCCCGGCCGCGGGGAGCCCCGCTTCATCGCCGTGGGCTACGTGGACGACACGCAGTTCGTGCGGTTCGACAGCGACGCCGAGAGTCCGAGGATGGAGCCGCGGGCGCCGTGGGTGGAGCGGGAGGGGCCGGAGTATTGGGAAGAGGAGACACGGATCATGAAGGCCGAGACACAGGATGCCCCAGTGGACCTGCGGACCCTGCTCCGCTACTACAACCAGAGCGAGGCCGGGTCTCACACCTTCCAGGTAATGTACGGCTGCGACCTGGGGCCCGACGGGCGCCTCCTCCGCGGG…
Rhesus Macaque MHC v2	Mamu-A5*30:04:01	Mamu-A5*30g	MHC-A	EU422996;LN899659	ATGGCGCCCCGAACCCTCCTCCTGGTGCTCTCAGGGGCCCTGGCCCTGACCCAGACCTGGGCCGGCTCCCACTCCATGAGGTATTTCTACACCGCCGTGTCCCGGCCCGGCCGCGGGGAGCCCCGCTTCATCGCCGTGGGCTACGTGGACGACACGCAGTTCGTGCGGTTCGACAGCGACGCCGAGAGTCCGAGGATGGAGCCGCGGGCGCCGTGGGTGGAGCGGGAGGGGCCGGAGTATTGGGAAGAGGAGACACGGATCATGAAGGCCGAGACACAGGATGCCCCAGTGGACCTGCGGACCCTGCTCCGCTACTACAACCAGAGCGAGGCCGGGTCTCACACCTTCCAGGTAATGTACGGCTGCGACCTGGGGCCCGACGGGCGCCTCCTCCGCGGG…
Rhesus Macaque MHC v2	Mamu-A5*30:04:02	Mamu-A5*30g	MHC-A	KF855157;LN899660	ATGGCGCCCCGAACCCTCCTCCTGGTGCTCTCAGGGGCCCTGGCCCTGACCCAGACCTGGGCCGGCTCCCACTCCATGAGGTATTTCTACACCGCCGTGTCCCGGCCCGGCCGCGGGGAGCCCCGCTTCATCGCCGTAGGCTACGTGGACGACACGCAGTTCGTGCGGTTCGACAGCGACGCCGAGAGTCCGAGGATGGAGCCGCGGGCGCCGTGGGTGGAGCGGGAGGGGCCGGAGTATTGGGAAGAGGAGACACGGATCATGAAGGCCGAGACACAGGATGCCCCAGTGGACCTGCGGACCCTGCTCCGCTACTACAACCAGAGCGAGGCCGGGTCTCACACCTTCCAGGTAATGTACGGCTGCGACCTGGGGCCCGACGGGCGCCTCCTCCGCGGG…
Rhesus Macaque MHC v2	Mamu-A5*30:04:03	Mamu-A5*30g	MHC-A	LT622995	ATGGCGCCCCGAACCCTCCTCCTGGTGCTCTCAGGGGCCCTGGCCCTGACCCAGACCTGGGCCGGCTCCCACTCCATGAGGTATTTCTACACCGCCGTGTCCCGGCCCGGCCGCGGGGAGCCCCGCTTCATCGCCGTGGGCTACGTGGACGACACGCAGTTCGTGCGGTTCGACAGCGACGCCGAGAGTCCGAGGATGGAGCCGCGGGCGCCGTGGGTGGAGCGGGAGGGGCCGGAGTATTGGGAAGAGGAGACACGGATCATGAAGGCCGAGACACAGGATGCCCCAGTGGACCTGCGGACCCTGCTCCGCTACTACAACCAGAGCGAGGCCGGGTCTCACACCTTCCAGGTAATGTACGGCTGCGACCTGGGGCCCGACGGGCGCCTCCTCCGCGGG…
Rhesus Macaque MHC v2	Mamu-A5*30:05	Mamu-A5*30g	MHC-A	FJ211399	GTGCTCTCCGGGGCCCTGGCCCTGACCCAGACCTGGGCCGGCTCGCACTCCATGAGGTATTTCTACACCGCCGTGTCCCGGCCCGGCCGCGGGCAGCCCCGCTTCTTCGCCGTGGGCTACGTGGACGACACGCAGTTCGTGCGGTTCGACAGCGACGCCGAGAGTCCGAGGATGGAGCCGCGGGCGCCGTGGGTGGAGCGGGAGGGGCCGGAGTATTGGGAAGAGGAGACACGGATCATGAAGGCCGAGACACAGGATGCCCCAGTGGACCTGCGGACCCTGCTCCGCTACTACAACCAGAGCGAGGCCGGGTCTCACACCTTCCAGGTAATGTACGGCTGCGACCTGGGGCCCGACGGGCGCCTCCTCCGCGGGTATGGCCAGTACGCCTACGACGGC…
Rhesus Macaque MHC v2	Mamu-A5*30:06	Mamu-A5*30g	MHC-A	AB444883	TGCTCTCAGGGGTCCTGGCCCTGACCCAGACCTGGGCCGGCTCCCACTCCATGAGGTATTTCTACACCGCCGTGTCCCGGCCCGGCCGCGGGGAGCCCCGCTTCATCGCCGTGGGCTACGTGGACGACACGCAGTTCGTGCGGTTCGACAGCGACGCCGAGAGTCCGAGGATGGAGCCGCGGGCGCCGTGGGTGGAGCGGGAGGGGCCGGAGTATTGGGAAGAGGAGACACGGATCATGAAGGCCGAGACACAGGATGCCCCAGTGGACCTGCGGACCCTGCTCCGCTACTACAACCAGAGCGAGGCCGGGTCTCACACCTTCCAGGTAATGTACGGCTGCGACCTGGGGCCCGACGGGCGCCTCCTCCGCGGGTATGGCCAGTTCGCCTACGATGGCA…
Rhesus Macaque MHC v2	Mamu-A6*01:01	Mamu-A6*01g	MHC-A	AM295949	GTGCTCTCCGGGGCCCTGGCCCTGACCCAGACCTGGGCGGGCTCCCACTCCATGAGGTATTTTCACACCTGCATGTCCCGGCCTGGCCGCGGGGAGCCCCGCTTCATCGCCGTGGGCTACGTGGACGACACGCAGTTCGTGCGGTTCGACAGCGACGCCGAGAGTCCGAGGATGGAGCCACGGGCGCCGTGGGTGGAGCAGGAGGAGCCGGAGTATTGGGACCGGGAGACACAGAAAATGAAGACCGAGACACAGATGGCCCCAGTGGCCCTGCGGAACCTGCGCGGCTACTACAACCAGAGCGAGGCCGGGTCTCACACCATCCAGGTAATGTACGGCTGCGACCTGGGGCCCGACGGGCGCCTCCTTCGCGGGTATAGCCAGTACGCCTACGACGGC…
Rhesus Macaque MHC v2	Mamu-A6*01:02	Mamu-A6*01g	MHC-A	EF186796	ATGGCGGTCATGGCGCCCCGAACCCTCCTCCTGGTGCTCTCCGGGGCCCTGGCCCTGACCCAGACCTGGGCGGGCTCCCACTCCATGAGGTATTTTCACACCTGCATGTCCCGGCCTGGCCGCGGGGAGCCCCGCTTCATCGCCGTGGGCTACGTGGACGACACGCAGTTCGTGCGGTTCGACAGCGACGCCGAGAGTCCGAGGATGGAGCCACGGGCGCCGTGGGTGGAGCAGGAGGAGCCGGAGTATTGGGACCGGGAGACACAGAAAATGAAGACCGAGACACAGATGGCCCCAGTGGCCCTGCGGAACCTGCGCGGCTACTACAACCAGAGCGAGGCCGGGTCTCACACCATCCAGGTAATGTACGGCTGCGACCTGGGGCCCGACGGGCGCCTC…
Rhesus Macaque MHC v2	Mamu-A6*01:03:01	Mamu-A6*01g	MHC-A	EF602318	ATGGCGGTCATGGCGCCCCGGACCCTCCTCCTGGTGCTCTCCGGGGCGCTGGCCCTGACCCAGACCTGGGCGGGCTCCCACTCCATGAGGTATTTTCACACCTGCATGTCCCGGCCTGGCCGCGGGGAGCCCCGCTTCATCGCCGTGGGCTACGTGGACGACACGCAGTTCGTGCGGTTCGACAGCGACGCCGAGAGTCCGAGGATGGAGCCACGGGCGCCGTGGGTGGAGCAGGAGGAGCCGGAGTATTGGGACCGGGAGACACAGAAAATGAAGACCGAGACACAGATGGCCCCAGTGGCCCTGCGGAACCTGCGCGGCTACTACAACCAGAGCGAGGCCGGGTCTCACACCATCCAGGTAATGTACGGCTGCGACCTGGGGCCCGACGGGCGCCTC…
Rhesus Macaque MHC v2	Mamu-A6*01:03:02:01	Mamu-A6*01g	MHC-A	LR989630	ATGGCGGTCATGGCGCCCCGGACCCTCCTCCTGGTGCTCTCCGGGGCGCTGGCCCTGACCCAGACCTGGGCGGGCTCCCACTCCATGAGGTATTTTCACACCTGCATGTCCCGGCCTGGCCGCGGGGAGCCCCGCTTCATCGCCGTGGGCTACGTGGACGACACGCAGTTCGTGCGGTTCGACAGCGACGCCGAGAGTCCGAGGATGGAGCCACGGGCGCCGTGGGTGGAGCAGGAGGAGCCGGAGTATTGGGACCGGGAGACACAGAAAATGAAGACCGAGACACAGATGGCCCCAGTGGCCCTGCGGAACCTGCGCGGCTACTACAACCAGAGCGAGGCCGGGTCTCACACCATCCAGGTAATGTACGGCTGCGACCTGGGGCCCGACGGGCGCCTC…
Rhesus Macaque MHC v2	Mamu-A6*01:04:01:01	Mamu-A6*01g	MHC-A	EU934761;LR721696	ATGGCGGTCATGGCGCCCCGGACCCTCCTCCTGGTGCTCTCCGGGGCCCTGGCCCTGACCCAGACCTGGGCGGGCTCGCACTCCATGAGGTATTTTCACACCTGCATGTCCCGGCCCGGCCGCGGGGAGCCCCGCTTCATCGCCGTGGGCTACGTGGACGACACGCAGTTCGTGCGGTTCGACAGCGACGCCGAGAGTCCGAGGATGGAGCCACGGGCGCCGTGGGTGGAGCAGGAGGAGCCGGAGTATTGGGACCGGGAGACACAGAAAATGAAGACCGAGACACAGATGGCCCCAGTGGCCCTGCGGAACCTGCGCGGCTACTACAACCAGAGCGAGGCCAGGTCTCACACCATCCAGGTAATGTACGGCTGCGACCTGGGGCCCGACGGGCGCCTC…
Rhesus Macaque MHC v2	Mamu-A6*01:05:01:01	Mamu-A6*01g	MHC-A	AB444937;LT908844;LR721695	ATGGCGGTCATGGCGCCCCGGACCCTCCTCCTGGTGCTCTCCGGGGCCCTGGCCCTGACCCAGACCTGGGCGGGCTCGCACTCCATGAGGTATTTTCACACCTGCATGTCCCGGCCCGGCCGCGGGGAGCCCCGCTTCATCGCCGTGGGCTACGTGGACGACACGCAGTTCGTGCGGTTCGACAGCGACGCCGAGAGTCCGAGGATGGAGCCACGGGCGCCGTGGGTGGAGCAGGAGGAGCCGGAGTATTGGGACCGGGAGACACAGAAAATGAAGACCGAGACACAGATGGCCCCAGTGGCCCTGCGGAACCTGCGCGGCTACTACAACCAGAGCGAGGCCGGGTCTCACACCATCCAGGTAATGTACGGCTGCGACCTGGGGCCCGACGGGCGCCTC…
Rhesus Macaque MHC v2	Mamu-A6*01:06	Mamu-A6*01g	MHC-A	LT546129	TCCTGGTGCTCTCCGGGGCCCTGGCCCTGACCCAGACCTGGGCGGGCTCCCACTCCATGAGGTATTTTCACACCTGCATGTCCCGGCCCGGCCGCGGGGAGCCCCGCTTCATCGCCGTGGGCTACGTGGACGACACGCAGTTCGTGCGGTTCGACAGCGACGCCGAGAGTCCGAGGATGGAGCCACGGGCGCCGTGGGTGGAGCAGGAGGAGCCGGAGTATTGGGACCGGGAGACACAGAAAATGAAGACCGAGACACAGATGGCCCCAGTGGCCCTGCGGAACCTGCGCGGCTACTACAACCAGAGCGAGGCCGGGTCTCACACCATCCAGGTAATGTACGGCTGCGACCTGGGGCCCGACGGGCGCCTCCTTCGCGGGTATAGCCAGTTCGCCTACG…
Rhesus Macaque MHC v2	Mamu-A6*01:07:01:01	Mamu-A6*01g	MHC-A	LN899668;LR743767	ATGGCGGTCATGGCGCCCCGGACCCTCCTCCTGGTGCTCTCCGGGGCCCTGGCCCTGACCCAGACCTGGGCGGGCTCCCACTCCATGAGGTATTTTCACACCTGCATGTCCCGGCCTGGCCGCGGGGAGCCCCGCTTCATCGCCGTGGGCTACGTGGACGACACGCAGTTCGTGCGGTTCGACAGCGACGCCGAGAGTCCGAGGATGGAGCCACGGGCGCCGTGGGTGGAGCAGGAGGAGCCGGAGTATTGGGACCGGGAGACACAGAAAATGAAGACCGAGACACAGATGGCCCCAGTGGCCCTGCGGAACCTGCGCGGCTACTACAACCAGAGCGAGGCCGGGTCTCACACCATCCAGGTAATGTACGGCTGCGACCTGGGGCCCGACGGGCGCCTC…
Rhesus Macaque MHC v2	Mamu-A6*01:07:01:02	Mamu-A6*01g	MHC-A	LR743769	ATGGCGGTCATGGCGCCCCGGACCCTCCTCCTGGTGCTCTCCGGGGCCCTGGCCCTGACCCAGACCTGGGCGGGCTCCCACTCCATGAGGTATTTTCACACCTGCATGTCCCGGCCTGGCCGCGGGGAGCCCCGCTTCATCGCCGTGGGCTACGTGGACGACACGCAGTTCGTGCGGTTCGACAGCGACGCCGAGAGTCCGAGGATGGAGCCACGGGCGCCGTGGGTGGAGCAGGAGGAGCCGGAGTATTGGGACCGGGAGACACAGAAAATGAAGACCGAGACACAGATGGCCCCAGTGGCCCTGCGGAACCTGCGCGGCTACTACAACCAGAGCGAGGCCGGGTCTCACACCATCCAGGTAATGTACGGCTGCGACCTGGGGCCCGACGGGCGCCTC…
Rhesus Macaque MHC v2	Mamu-A6*01:07:01:03	Mamu-A6*01g	MHC-A	LR743768	ATGGCGGTCATGGCGCCCCGGACCCTCCTCCTGGTGCTCTCCGGGGCCCTGGCCCTGACCCAGACCTGGGCGGGCTCCCACTCCATGAGGTATTTTCACACCTGCATGTCCCGGCCTGGCCGCGGGGAGCCCCGCTTCATCGCCGTGGGCTACGTGGACGACACGCAGTTCGTGCGGTTCGACAGCGACGCCGAGAGTCCGAGGATGGAGCCACGGGCGCCGTGGGTGGAGCAGGAGGAGCCGGAGTATTGGGACCGGGAGACACAGAAAATGAAGACCGAGACACAGATGGCCCCAGTGGCCCTGCGGAACCTGCGCGGCTACTACAACCAGAGCGAGGCCGGGTCTCACACCATCCAGGTAATGTACGGCTGCGACCTGGGGCCCGACGGGCGCCTC…
Rhesus Macaque MHC v2	Mamu-A6*01:08	Mamu-A6*01g	MHC-A	LT622997	ATGGCGGTCATGGCGCCCCGGACCCTCCTCCTGGTGCTCTCAGGGGTCCTGGCCCTGACCCAGACCTGGGCGGGCTCCCACTCCATGAGGTATTTTCACACCTGCATGTCCCGGCCTGGCCGCGGGGAGCCCCGCTTCATCGCCGTGGGCTACGTGGACGACACGCAGTTCGTGCGGTTCGACAGCGACGCCGAGAGTCCGAGGATGGAGCCACGGGCGCCGTGGGTGGAGCAGGAGGAGCCGGAGTATTGGGACCGGGAGACACAGAAAATGAAGACCGAGACACAGATGGCCCCAGTGGCCCTGCGGAACCTGCGCGGCTACTACAACCAGAGCGAGGCCGGGTCTCACACCATCCAGGTAATGTACGGCTGCGACCTGGGGCCCGACGGGCGCCTC…
Rhesus Macaque MHC v2	Mamu-A6*01:09:01:01	Mamu-A6*01g	MHC-A	LR743770	ATGGCGGTCATGGCGCCCCGGACCCTCCTCCTGGTGCTCTCCGGGGCCCTGGCCCTGACCCAGACCTGGGCGGGCTCCCACTCCATGAGGTATTTTCACACCTGCATGTCCCGGCCTGGCCGCGGGGAGCCCCGCTTCATCGCCGTGGGCTACGTGGACGACACGCAGTTCGTGCGGTTCGACAGCGACGCCGAGAGTCCGAGGATGGAGCCACGGGCGCCGTGGGTGGAGCAGGAGGAGCCGGAGTATTGGGACCGGGAGACACAGAAAATGAAGACCGAGACACAGATGGCCCCAGTGGCCCTGCGGAACCTGCGCGGCTACTACAACCAGAGCGAGGCCGGGTCTCACACCATCCAGGTAATGTACGGCTGCGACCTGGGGCCCGACGGGCGCCTC…
Rhesus Macaque MHC v2	Mamu-A6*01:10:01:01	Mamu-A6*01g	MHC-A	LR990414	ATGGCGGTCATGGCGCCCCGGACCCTCCTCCTGGTGCTCTCCGGGGCGCTGGCCCTGACCCAGACCCGGGCGGGCTCCCACTCCATGAGGTATTTTCACACCTGCATGTCCCGGCCTGGCCGCGGGGAGCCCCGCTTCATCGCCGTGGGCTACGTGGACGACACGCAGTTCGTGCGGTTCGACAGCGACGCCGAGAGTCCGAGGATGGAGCCACGGGCGCCGTGGGTGGAGCAGGAGGAGCCGGAGTATTGGGACCGGGAGACACAGAAAATGAAGACCGAGACACAGATGGCCCCAGTGGCCCTGCGGAACCTGCGCGGCTACTACAACCAGAGCGAGGCCGGGTCTCACACCATCCAGGTAATGTACGGCTGCGACCTGGGGCCCGACGGGCGCCTC…
Rhesus Macaque MHC v2	Mamu-A7*01:01	Mamu-A7*01g	MHC-A	AM295950;LN851849	GTGCTCTCCGGGGCCCTGGCCCTGACCCAGACCTGGGCCGGCTCGCACTCCATGAGGTATTTCTACACCTCCATGTCCCGGCCCGGCCGCGGGCAGCCCCGCTTCTTCGCCGTGGGCTACGTGGACGACACGCAGTTCGTGCGGTTCGACAGCGACGCCGAGAGTCCGAGGATGGAGCCGCGGGCGCCGTGGGTGGAGCGGGAGGGGCCGGAGTATTGGGACCGGGAGACACAGAACATGAAGACCGCGACACAGACCTACCGAGGGAACCTGCGGACCGCGCTCCGCTACTACAACCAGAGCGAGGCCGGGTCTCACACCTTCCAGACGATGTACGGCTGCGACCTGGGACCCGACGGGCGCCTCCTCCGCGGGTATGAACAGTTCGCCTACGACGGC…
Rhesus Macaque MHC v2	Mamu-A7*01:02:01:01	Mamu-A7*01g	MHC-A	AM295951;LN851850;LN899661;LR743771	ATGGCGGTCATGGCGCCCCGAACCCTCCTCCTGGTGCTCTCCGGGGCCCTGGCCCTGACCCAGACCTGGGCCGGCTCGCACTCCATGAGGTATTTCTACACCTCCATGTCCCGGCCCGGCCGCGGGCAGCCCCGCTTCTTCGCCGTGGGCTACGTGGACGACACGCAGTTCGTGCGGTTCGACAGCGACGCCGAGAGTCCGAGGATGGAGCCGCGGGCGCCGTGGGTGGAGCGGGAGGGGCCGGAGTATTGGGACCGGGAGACACAGAACATGAAGACCGCGACACAGACCTACCGAGAGAACCTGCGGACCGCGCTCCGCTACTACAACCAGAGCGAGGCCGGGTCTCACACCTTCCAGACGATGTACGGCTGCGACCTGGGACCCGACGGGCGCCTC…
Rhesus Macaque MHC v2	Mamu-A7*01:03:01:01	Mamu-A7*01g	MHC-A	EF580144;AM295952;GQ902070;LN851851;LR743772	ATGGCGGTCATGGCGCCCCGAACCCTCCTCCTGGTGCTCTCAGGGGTCCTGGCCCTGACCCAGACCTGGGCCGGCTCCCACTCCATGAGGTATTTCTACACCTCCATGTCCCGGCCCGGCCGCGGGCAGCCCCGCTTCTTCGCCGTGGGCTACGTGGACGACACGCAGTTCGTGCGGTTCGACAGCGACGCCGAGAGTCCGAGGATGGAGCCGCGGGCGCCGTGGGTGGAGCAGGAGGGTCCAGAGTATTGGGACCGGGAGACACGGATCATGAAGACCGCGACACAGACCTACCGAGGGAACCTGCGGACCGCGCTCCGCTACTACAACCAGAGCGAGGCCGGGTCTCACACCTTCCAGAAGATGTACGGCTGCGACCTGGGACCCGACGGGCGCCTC…
Rhesus Macaque MHC v2	Mamu-A7*01:03:01:02	Mamu-A7*01g	MHC-A	LR743773	ATGGCGGTCATGGCGCCCCGAACCCTCCTCCTGGTGCTCTCAGGGGTCCTGGCCCTGACCCAGACCTGGGCCGGCTCCCACTCCATGAGGTATTTCTACACCTCCATGTCCCGGCCCGGCCGCGGGCAGCCCCGCTTCTTCGCCGTGGGCTACGTGGACGACACGCAGTTCGTGCGGTTCGACAGCGACGCCGAGAGTCCGAGGATGGAGCCGCGGGCGCCGTGGGTGGAGCAGGAGGGTCCAGAGTATTGGGACCGGGAGACACGGATCATGAAGACCGCGACACAGACCTACCGAGGGAACCTGCGGACCGCGCTCCGCTACTACAACCAGAGCGAGGCCGGGTCTCACACCTTCCAGAAGATGTACGGCTGCGACCTGGGACCCGACGGGCGCCTC…
Rhesus Macaque MHC v2	Mamu-A7*01:03:01:03	Mamu-A7*01g	MHC-A	LR743774	ATGGCGGTCATGGCGCCCCGAACCCTCCTCCTGGTGCTCTCAGGGGTCCTGGCCCTGACCCAGACCTGGGCCGGCTCCCACTCCATGAGGTATTTCTACACCTCCATGTCCCGGCCCGGCCGCGGGCAGCCCCGCTTCTTCGCCGTGGGCTACGTGGACGACACGCAGTTCGTGCGGTTCGACAGCGACGCCGAGAGTCCGAGGATGGAGCCGCGGGCGCCGTGGGTGGAGCAGGAGGGTCCAGAGTATTGGGACCGGGAGACACGGATCATGAAGACCGCGACACAGACCTACCGAGGGAACCTGCGGACCGCGCTCCGCTACTACAACCAGAGCGAGGCCGGGTCTCACACCTTCCAGAAGATGTACGGCTGCGACCTGGGACCCGACGGGCGCCTC…
Rhesus Macaque MHC v2	Mamu-A7*01:03:01:04	Mamu-A7*01g	MHC-A	LR743775	ATGGCGGTCATGGCGCCCCGAACCCTCCTCCTGGTGCTCTCAGGGGTCCTGGCCCTGACCCAGACCTGGGCCGGCTCCCACTCCATGAGGTATTTCTACACCTCCATGTCCCGGCCCGGCCGCGGGCAGCCCCGCTTCTTCGCCGTGGGCTACGTGGACGACACGCAGTTCGTGCGGTTCGACAGCGACGCCGAGAGTCCGAGGATGGAGCCGCGGGCGCCGTGGGTGGAGCAGGAGGGTCCAGAGTATTGGGACCGGGAGACACGGATCATGAAGACCGCGACACAGACCTACCGAGGGAACCTGCGGACCGCGCTCCGCTACTACAACCAGAGCGAGGCCGGGTCTCACACCTTCCAGAAGATGTACGGCTGCGACCTGGGACCCGACGGGCGCCTC…
Rhesus Macaque MHC v2	Mamu-A7*01:04:01:01	Mamu-A7*01g	MHC-A	LR723047;LR743776	ATGGCGGTCATGGCGCCCCGAACCCTCCTCCTGGTGCTCTCCGGGGCCCTGGCCCTGACCCAGACCTGGGCCGGCTCGCACTCCATGAGGTATTTCTACACCTCCATGTCCCGGCCCGGCCGCGGGCAGCCCCGCTTCTTCGCCGTGGGCTACGTGGACGACACGCAGTTCGTGCGGTTCGACAGCGACGCCGAGAGTCCGAGGATGGAGCCGCGGGCGCCGTGGGTGGAGCGGGAGGGGCCGGAGTATTGGGACCGGGAGACACAGAACATGAAGACCGCGACACAGACCTACCGAGAGAACCTGCGGACCGCGCTCCGCTACTACAACCAGAGCGAGGCCGGGTCTCACACCCTCCAGACCATTTACGGCTGCGACCTGGGACCCGACGGGCGCCTC…
Rhesus Macaque MHC v2	Mamu-A7*02:01	Mamu-A7*02g	MHC-A	FN396409	ATGGCGGTCATGGCGCCCCGAACCCTCCTCCTGGTGCTCTCAGGGGCCCTGGCCCTGACCCAGACCTGGGCCGGCTCGCACTCCATGAGGTATTTCACCACCGCCGTGTCCCGGCCCGGCCGCGGGCAGCCCCGCTTCATCTCCGTGGGCTACGTGGACGACACGCAGTTCGTGCAGTTCGACAGCGACGCCGAGAGTCCGAGAGAGGAGCCGCGGGCGCCGTGGGTGGAGCAGGAGGGTCCGGAGTATTGGGACCGGAACACACGGATCTGCAAGGCCGCGACACAGACCTACCGAGAGAACCTGCGGACCCTGCTCCGCTACTACAACCAGAGCGAGGCCGGGTCTCACACCCTCCAGAAGATGTACGGCTGCGACCTGGGGCCCGACGGGCGCCTC…
Rhesus Macaque MHC v2	Mamu-AG1*05:01	Mamu-AG1*05g	MHC-AG	FJ409466	GCTCCCACTCCATGAGGTATTTCTACACCGCCGTGTCCCGGCCCGGCCGTCGGGAGCCCCTCTTCATCGCCGTGGGCTACGTGGACGACACGCAGTTCGTGCGGTTCGACAGCGACGCCGAGAGTCCGAGGATGGAGCCGCGGGCGCCGTGGGTGGAGCAGGAGGGTCCAGAGTATTGGGACCGGGAGACACAGAACATGAAGACCGCGACACAGACCTACCGAGTGAACCTGCGGACCGCGCTCCGCTACTACAACCAGAGCGAGGGGGGGTCTCACACCATCCAGAAGATGTACGGCTGCGACCTGGGGCCCGACGGGCGCCTCCTCCGCGGGTATGAACAGTTCGCCTACGACGGCAGGGATTACATCGCCCTGAACGAGGACCTGCGCTCCTGGA…
Rhesus Macaque MHC v2	Mamu-AG1*05:02:01:01	Mamu-AG1*05g	MHC-AG	LR989681	ATGGCGGTCATGGCGCCCCGAACCCTCCTCCTGGTGCTCTCAGGGGTCCTGGCCCTGACCCAGACCCGGGCGGGCTCCCACTCCATGAGGTATTTCTACACCGCCGTGTCCCGGCCCGGCCGTCGGGAGCCCCTCTTCATCGCCGTGGGCTACGTGGACGACACGCAGTTCGTGCGGTTCGACAGCGACGCCGAGAGTCCGAGGATGGAGCCGCGGGCGCCGTGGGTGGAGCAGGAGGGGCCGGAGTATTGGGACCGGGAGACACAGAACATGAAGACCGCGACACAGACCTACCGAGGGAACCTGCGGACCGCGCTCCGCTACTACAACCAGAGCGAGGGGGGGTCTCACACCATCCAGAAGATGTACGGCTGCGACCTGGGGCCCGACGGGCGCCTC…
Rhesus Macaque MHC v2	Mamu-AG1*05:03:01:01	Mamu-AG1*05g	MHC-AG	LR989689	GTCATGGCGCCCCGAACCCTCCTCCTGGTGCTCTCAGGGGTCCTGGCCCTGACCCAGACCCAGGCGGGCTCCCACTCCATGAGGTATTTCTACACCGCCGTGTCCCGGCCCGGCCGTCGGGAGCCCCTCTTCATCGCCGTGGGCTACGTGGACGACACGCAGTTCGTGCGGTTCGACAGCGACGCCGAGAGTCCGAGGATGGAGCCGCGGGCGCCGTGGGTGGAGCAGGAGGGTCCAGAGTATTGGGACCGGGAGACACAGAACATGAAGACCGCGACACAGACCTACCGAGGGAACCTGCGGACCGCGCTCCGCTACTACAACCAGAGCGAGGGGGGGTCTCACACCATCCAGAAGATGTACGGCTGCGACCTGGGGCCCGACGGGCGCCTCCTCCGC…
Rhesus Macaque MHC v2	Mamu-AG1*05:04:01:01	Mamu-AG1*05g	MHC-AG	LR990461	ATGGCGGTCATGGCGCCCCGAACCCTCCTCCTGGTGCTCTCAGGGGTCCTGGCCCTGACCCAGACCCAGGCGGGCTCCCACTCCATGAGGTATTTCTACACCGCCGTGTCCCGGCCCGGCCGTCGGGAGCCCCTCTTCATCGCCGTGGGCTACGTGGACGACACGCAGTTCGTGCGGTTCGACAGCGACGCCGAGAGTCCGAGGATGGAGCCGCGGGCGCCGTGGGTGGAGCAGGAGGGTCCAGAGTATTGGGACCGGGAGACACAGAACATGAAGACCGCGACACAGACCTACCGAGTGAACCTGCGGACCGCGCTCCGCTACTACAACCAGAGCGAGGGGGGGTCTCACACCATCCAGAAGATGTACGGCTGCGACCTGGGGCCCGACGGGCGCCTC…
Rhesus Macaque MHC v2	Mamu-AG1*05:05:01:01	Mamu-AG1*05g	MHC-AG	LR989699	ATGGCGGTCATGGCGCCCCGAACCCTCCTCCTGGTGCTCTCAGGGGTCCTGGCCCTGACCCAGACCCAGGCGGGCTCCCACTCCATGAGGTATTTCTACACCGCCGTGTCCCGGCCCGGCCGTCGGGAACCCCTCTTCATCGCCGTGGGCTACGTGGACGACACGCAGTTCGTGCGGTTCGACAGCGACGCCGAGAGTCCGAGGATGGAGCCGCGGGCGCCGTGGGTGGAGCAGGAGGGTCCAGAGTATTGGGACCGGGAGACACAGAACATGAAGACCGCGACACAGACCTACCGAGGGAACCTGCGGACCGCGCTCCGCTACTACAACCAGAGCGAGGGGGGGTCTCACACCATCCAGAAGATGTACGGCTGCGACCTGGGGCCCGACGGGCGCCTC…
Rhesus Macaque MHC v2	Mamu-AG1*05:06:01:01	Mamu-AG1*05g	MHC-AG	LR990462	ATGGCGGTCATGGCGCCCCGAACCCTCCTCCTGGTGCTCTCAGGGGTCCTGGCCCTGACCCAGACCCAGGCGGGCTCCCACTCCATGAGGTATTTCTACACCGCCGTGTCCCGGCCCGGCCGTCGGGAGCCCCTCTTCATCGCCGTGGGCTACGTGGACGACACGCAGTTCGTGCGGTTCGACAGCGACGCCGAGAGTCCGAGGATGGAGCCGCGGGCGCCGTGGGTGGAGCAGGAGGGACCGGAGTATTGGGACCGGGAGACACAGAACATGAAGACCGCGACACAGACCTACCGAGTGAACCTGCGGACCGCGCTCCGCTACTACAACCAGAGCGAGGGGGGGTCTCACACCATCCAGAAGATGTACGGCTGCGACCTGGGGCCCGACGGGCGCCTC…
Rhesus Macaque MHC v2	Mamu-AG1*05:07:01:01	Mamu-AG1*05g	MHC-AG	LR989677	ATGGCGGTCATGGCGCCCCGAACCCTCCTCCTGGTGCTCTCAGGGGTCCTGGCCCTGACCCAGACCCAGGCGGGCTCCCACTCCATGAGGTATTTCTACACCGCCGTGTCCCGGCCCGGCCGTCGGGAGCCCCTCTTCATCGCCGTGGGCTACGTGGACGACACGCAGTTCGTGCGGTTCGACAGCGACGCCGAGAGTCCGAGGATGGAGCCGCGGGCGCCGTGGGTGGAGCAGGAGGGTCCAGAGTATTGGGACCGGGAGACACAGAACATGAAGACCGCGACACAGACCTACCGAGGGAACCTGCGGACCCTGCTCCGCTACTACAACCAGAGCGAGGGCGGGTCTCACACCATCCAGAAGATGTACGGCTGCGACCTGGGGCCCGACGGGCGCCTC…
Rhesus Macaque MHC v2	Mamu-AG1*05:08:01:01	Mamu-AG1*05g	MHC-AG	LR989680	ATGGCGGTCATGGCGCCCCGAACCCTCCTCCTGGTGCTCTCAGGGGTCCTGGCCCTGACCCAGACCCAGGCGGGCTCCCACTCCATGAGGTATTTCTACACCGCCGTGTCCCGGCCCGGCCGTCGGGAGCCCCTCTTCATCGCCGTGGGCTACGTGGACGACACGCAGTTCGTGCGGTTCGACAGCGACGCCGAGAGTCCGAGGATGGAGCCGCGGGCGCCGTGGGTGGAGCAGGAGGGTCCAGAGTATTGGGACCGGGAGACACAGAACATGAAGACCGCGACACAGACCTACCGAGGGAACCTGCGGACCCTGCTCCGCTACTACAACCAGAGCGAGGGCGGGTCTCACACCATCCAGAAGATGTACGGCTGCGACCTGGGGCCCGACGGGCGCCTC…
Rhesus Macaque MHC v2	Mamu-AG1*05:09:01:01	Mamu-AG1*05g	MHC-AG	LR990460	ATGGCGGTCATGGCGCCCCGAACCCTCCTCCTGGTGCTCTCAGGGGTCCTGGCCCTGACCCAGACCCAGGCGGGCTCCCACTCCATGAGGTATTTCTACACCGCGGTGTCCCGGCCCGGCCGTCGGGAGCCCCTCTTCATCGCCGTGGGCTACGTGGACGACACGCAGTTCGTGCGGTTCGACAGCGACGCCGAGAGCCCGAGGATGGAGCCGCGGGCGCCGTGGGTGGAGCAGGAGGGTCCAGAGTATTGGGACCGGGAGACACAGAACATGAAGACCGCGACACAGACCTACCGAGGGAACCTGCGGACCGCGCTCCGCTACTACAACCAGAGCGAGGGGGGGTCTCACACCATCCAGACGATGTACGGCTGCGACCTGGGGCCCGACGGGCGCCTC…
Rhesus Macaque MHC v2	Mamu-AG1*05:10:01:01	Mamu-AG1*05g	MHC-AG	LR989701	ATGGCGGTCATGGCGCCCCGAACCCTCCTCCTGGTGCTCTCAGGGGTACTGGCCCTGACCCAGACCCGGGCGGGCTCCCACTCCATGAGGTATTTCTACACCGCCGTGTCCCGGCCCGGCCGTCGGGAGCCCCTCTTCATCGCCGTGGGCTACGTGGACGACACGCAGTTCGTGCGGTTCGACAGCGACGCCGAGAGTCCGAGGATGGAGCCGCGGGCGCCGTGGGTGGAGCAGGAGGGTCCAGAGTATTGGGACCGGGAGACACAGAACATGAAGACCGCGACACAGACCTACCGAGGGAACCTGCGGACCGCGCTCCGCTACTACAACCAGAGCGAGGGGGGGTCTCACACCATCCAGAAGATGTACGGCTGCGACCTGGGGCCCGACGGGCGCCTC…
Rhesus Macaque MHC v2	Mamu-AG1*05:11:01:01	Mamu-AG1*05g	MHC-AG	LR990449	ATGGCGGTCATGGCGCCCCGAACCCTCCTCCTGGTGCTCTCAGGGGTCCTGGCCCTGACCCAGACCCAGGCGGGCTCCCACTCCATGAGGTATTTCTACACCGCCGTGTCCCGGCCCGGCCGTCGGGAGCCCCTCTTCATCGCCGCGGGCTACGTGGACGACACGCAGTTCGTGCGGTTCGACAGCGACGCCGAGAGTCCGAGGATGGAGCCGCGGGCGCCGTGGGTGGAGCAGGAGGGTCCAGAGTATTGGGACCGGGAGACACAGAACATGAAGACCGCGACACAGACCTACCGAGGGAACCTGCGGACCGCGCTCCGCTACTACAACCAGAGCGAGGGGGGGTCTCACACCATCCAGAAGATGTACGGCTGCGACCTGGGGCCCGACGGGCGCCTC…
Rhesus Macaque MHC v2	Mamu-AG1*05:12:01:01	Mamu-AG1*05g	MHC-AG	LR989685	ATGGCGGTCATGGCGCCCCGAACCCTCCTCCTGGTGCTCTCAGGGGTCCTGGCCCTGACCCAGACCCAGGCGGGCTCCCACTCCATGAGGTATTTCTACACCGCCGTGTCCCGGCCCGGCCGTCGGGAGCCCCTCTTCATCGCCGTGGGCTACGTGGACGACACGCAGTTCGTGCGGTTCGACAGCGACGCCGAGAGTCCGAGGATGGAGCCGCGGGCGCCGTGGGTGGAGCAGGAGGGTCCAGAGTATTGGGACCGGGAGACACAGAACATGAAGACCGCGACACAGACCTACCGAGGGAACCTGCGGACCCTGCTCCGCTACTACAACCAGAGCGAGGGGGGGTCTCACACCATCCAGAAGATGTACGGCTGCGACCTGGGGCCCGACGGGCGCCTC…
Rhesus Macaque MHC v2	Mamu-AG1*05:12:01:02	Mamu-AG1*05g	MHC-AG	LR990448	ATGGCGGTCATGGCGCCCCGAACCCTCCTCCTGGTGCTCTCAGGGGTCCTGGCCCTGACCCAGACCCAGGCGGGCTCCCACTCCATGAGGTATTTCTACACCGCCGTGTCCCGGCCCGGCCGTCGGGAGCCCCTCTTCATCGCCGTGGGCTACGTGGACGACACGCAGTTCGTGCGGTTCGACAGCGACGCCGAGAGTCCGAGGATGGAGCCGCGGGCGCCGTGGGTGGAGCAGGAGGGTCCAGAGTATTGGGACCGGGAGACACAGAACATGAAGACCGCGACACAGACCTACCGAGGGAACCTGCGGACCCTGCTCCGCTACTACAACCAGAGCGAGGGGGGGTCTCACACCATCCAGAAGATGTACGGCTGCGACCTGGGGCCCGACGGGCGCCTC…
Rhesus Macaque MHC v2	Mamu-AG1*05:12:01:03	Mamu-AG1*05g	MHC-AG	LR989691	ATGGCGGTCATGGCGCCCCGAACCCTCCTCCTGGTGCTCTCAGGGGTCCTGGCCCTGACCCAGACCCAGGCGGGCTCCCACTCCATGAGGTATTTCTACACCGCCGTGTCCCGGCCCGGCCGTCGGGAGCCCCTCTTCATCGCCGTGGGCTACGTGGACGACACGCAGTTCGTGCGGTTCGACAGCGACGCCGAGAGTCCGAGGATGGAGCCGCGGGCGCCGTGGGTGGAGCAGGAGGGTCCAGAGTATTGGGACCGGGAGACACAGAACATGAAGACCGCGACACAGACCTACCGAGGGAACCTGCGGACCCTGCTCCGCTACTACAACCAGAGCGAGGGGGGGTCTCACACCATCCAGAAGATGTACGGCTGCGACCTGGGGCCCGACGGGCGCCTC…
Rhesus Macaque MHC v2	Mamu-AG1*05:12:01:04	Mamu-AG1*05g	MHC-AG	LR989660	ATGGCGGTCATGGCGCCCCGAACCCTCCTCCTGGTGCTCTCAGGGGTCCTGGCCCTGACCCAGACCCAGGCGGGCTCCCACTCCATGAGGTATTTCTACACCGCCGTGTCCCGGCCCGGCCGTCGGGAGCCCCTCTTCATCGCCGTGGGCTACGTGGACGACACGCAGTTCGTGCGGTTCGACAGCGACGCCGAGAGTCCGAGGATGGAGCCGCGGGCGCCGTGGGTGGAGCAGGAGGGTCCAGAGTATTGGGACCGGGAGACACAGAACATGAAGACCGCGACACAGACCTACCGAGGGAACCTGCGGACCCTGCTCCGCTACTACAACCAGAGCGAGGGGGGGTCTCACACCATCCAGAAGATGTACGGCTGCGACCTGGGGCCCGACGGGCGCCTC…
Rhesus Macaque MHC v2	Mamu-AG1*05:12:01:05	Mamu-AG1*05g	MHC-AG	LR989842	ATGGCGGTCATGGCGCCCCGAACCCTCCTCCTGGTGCTCTCAGGGGTCCTGGCCCTGACCCAGACCCAGGCGGGCTCCCACTCCATGAGGTATTTCTACACCGCCGTGTCCCGGCCCGGCCGTCGGGAGCCCCTCTTCATCGCCGTGGGCTACGTGGACGACACGCAGTTCGTGCGGTTCGACAGCGACGCCGAGAGTCCGAGGATGGAGCCGCGGGCGCCGTGGGTGGAGCAGGAGGGTCCAGAGTATTGGGACCGGGAGACACAGAACATGAAGACCGCGACACAGACCTACCGAGGGAACCTGCGGACCCTGCTCCGCTACTACAACCAGAGCGAGGGGGGGTCTCACACCATCCAGAAGATGTACGGCTGCGACCTGGGGCCCGACGGGCGCCTC…
Rhesus Macaque MHC v2	Mamu-AG1*05:13:01:01	Mamu-AG1*05g	MHC-AG	LR989698	ATGGCGGTCATGGCGCCCCGAACACTCCTCCTGGTGCTCTCAGGGGTCCTGGCCCTGACCCAGACCCGGGCGGGCTCCCACTCCATGAGGTATTTCTACACCGCCGTGTCCCGGCCCGGCCGTCGGGAGCCCCTCTTCATCGCCGTGGGCTACGTGGACGACACGCAGTTCGTGCGGTTCGACAGCGACGCCGAGAGTCCGAGGATGGAGCCGCGGGCGCCGTGGGTGGAGCAGGAGGGTCCAGAGTATTGGGACCGGGAGACACAGAACATGAAGACCGCGACACAGACCTACCGAGGGAACCTGCGGACCGCGCTCCGCTACTACAACCAGAGCGAGGGAGGGTCTCACACCATCCAGAAGATGTACGGCTGCGACCTGGGGCCCGACGGGCGCCTC…
Rhesus Macaque MHC v2	Mamu-AG1*05:13:02:01	Mamu-AG1*05g	MHC-AG	LR989696	ATGGCGGTCATGGCGCCCCGAACACTCCTCCTGGTGCTCTCAGGGGTCCTGGCCCTGACCCAGACCCGGGCGGGCTCCCACTCCATGAGGTATTTCTACACCGCCGTGTCCCGGCCCGGCCGTCGGGAGCCCCTCTTCATCGCCGTGGGCTACGTGGACGACACGCAGTTCGTGCGGTTCGACAGCGACGCCGAGAGTCCGAGGATGGAGCCGCGGGCGCCGTGGGTGGAGCAGGAGGGTCCAGAGTATTGGGACCGGGAGACACAGAACATGAAGACCGCGACACAGACCTACCGAGGGAACCTGCGGACCGCGCTCCGCTACTACAACCAGAGCGAGGGAGGGTCTCACACCATCCAGAAGATGTACGGCTGCGACCTGGGGCCCGACGGGCGCCTC…
Rhesus Macaque MHC v2	Mamu-AG1*05:13:03:01	Mamu-AG1*05g	MHC-AG	LR990446	ATGGCGGTCATGGCGCCCCGAACCCTCCTCCTGGTGCTCTCAGGGGTACTGGCCCTGACCCAGACCCGGGCGGGCTCCCACTCCATGAGGTATTTCTACACCGCCGTGTCCCGGCCCGGCCGTCGGGAGCCCCTCTTCATCGCCGTGGGCTACGTGGACGACACGCAGTTCGTGCGGTTCGACAGCGACGCCGAGAGTCCGAGGATGGAGCCGCGGGCGCCGTGGGTGGAGCAGGAGGGTCCAGAGTATTGGGACCGGGAGACACAGAACATGAAGACCGCGACACAGACCTACCGAGGGAACCTGCGGACCGCGCTCCGCTACTACAACCAGAGCGAGGGAGGGTCTCACACCATCCAGAAGATGTACGGCTGCGACCTGGGGCCCGACGGGCGCCTC…
Rhesus Macaque MHC v2	Mamu-AG1*05:13:03:02	Mamu-AG1*05g	MHC-AG	LR990445	ATGGCGGTCATGGCGCCCCGAACCCTCCTCCTGGTGCTCTCAGGGGTACTGGCCCTGACCCAGACCCGGGCGGGCTCCCACTCCATGAGGTATTTCTACACCGCCGTGTCCCGGCCCGGCCGTCGGGAGCCCCTCTTCATCGCCGTGGGCTACGTGGACGACACGCAGTTCGTGCGGTTCGACAGCGACGCCGAGAGTCCGAGGATGGAGCCGCGGGCGCCGTGGGTGGAGCAGGAGGGTCCAGAGTATTGGGACCGGGAGACACAGAACATGAAGACCGCGACACAGACCTACCGAGGGAACCTGCGGACCGCGCTCCGCTACTACAACCAGAGCGAGGGAGGGTCTCACACCATCCAGAAGATGTACGGCTGCGACCTGGGGCCCGACGGGCGCCTC…
Rhesus Macaque MHC v2	Mamu-AG1*05:13:03:03	Mamu-AG1*05g	MHC-AG	LR989661	ATGGCGGTCATGGCGCCCCGAACCCTCCTCCTGGTGCTCTCAGGGGTACTGGCCCTGACCCAGACCCGGGCGGGCTCCCACTCCATGAGGTATTTCTACACCGCCGTGTCCCGGCCCGGCCGTCGGGAGCCCCTCTTCATCGCCGTGGGCTACGTGGACGACACGCAGTTCGTGCGGTTCGACAGCGACGCCGAGAGTCCGAGGATGGAGCCGCGGGCGCCGTGGGTGGAGCAGGAGGGTCCAGAGTATTGGGACCGGGAGACACAGAACATGAAGACCGCGACACAGACCTACCGAGGGAACCTGCGGACCGCGCTCCGCTACTACAACCAGAGCGAGGGAGGGTCTCACACCATCCAGAAGATGTACGGCTGCGACCTGGGGCCCGACGGGCGCCTC…
Rhesus Macaque MHC v2	Mamu-AG1*05:13:04:01	Mamu-AG1*05g	MHC-AG	LR990447	ATGGCGGTCATGGCGCCCCGAACCCTCCTCCTGGTGCTCTCAGGGGTACTGGCCCTGACCCAGACCCGGGCGGGCTCCCACTCCATGAGGTATTTCTACACCGCCGTGTCCCGGCCCGGCCGTCGGGAGCCCCTCTTCATCGCCGTGGGCTACGTGGACGACACGCAGTTCGTGCGGTTCGACAGCGACGCCGAGAGTCCGAGGATGGAGCCGCGGGCGCCGTGGGTGGAGCAGGAGGGTCCAGAGTATTGGGACCGGGAGACACAGAACATGAAGACCGCGACACAGACCTACCGAGGGAACCTGCGGACCGCGCTCCGCTACTACAACCAGAGCGAGGGAGGGTCTCACACCATCCAGAAGATGTACGGCTGCGACCTGGGGCCCGACGGGCGCCTC…
Rhesus Macaque MHC v2	Mamu-AG1*05:14:01:01	Mamu-AG1*05g	MHC-AG	LR990444	ATGGCGGTCATGGCGCCCCGAACCCTCCTCCTGGTGCTCTCAGGGGTACTGGCCCTGACCCAGACCCGGGCGGGCTCCCACTCCATGAGGTATTTCTACACCGCCGTGTCCCGGCCCGGCCGTCGGGAGCCCCGCTTCATCGCCGTGGGCTACGTGGACGACACGCAGTTCGTGCGGTTCGACAGCGACGCCGAGAGTCCGAGGATGGAGCCGCGGGCGCCGTGGGTGGAGCAGGAGGGTCCAGAGTATTGGGACCGGGAGACACAGAACATGAAGACCGCGACACAGACCTACCGAGGGAACCTGCGGACCGCGCTCCGCTACTACAACCAGAGCGAGGGAGGGTCTCACACCATCCAGAAGATGTACGGCTGCGACCTGGGGCCCGACGGGCGCCTC…
Rhesus Macaque MHC v2	Mamu-AG1*05:15:01:01	Mamu-AG1*05g	MHC-AG	LR989669	ATGGCGGTCATGGCGCCCCGAACCCTCCTCCTGGTGCTCTCAGGGGTCCTGGCCCTGACCCAGACCCAGGCGGGCTCCCACTCCATGAGGTATTTCTACACCGCCGTGTCCCGGCCCGGCCGTCGGGAGCCCCTCTTCATCGCCGTGGGCTACGTGGACGACACGCAGTTCGTGCGGTTCGACAGCGACGCCGAGAGTCCGAGGATGGAGCCGCGGGCGCCGTGGGTGGAGCAGGAGGGGCCGGAGTATTGGGACCGGGAGACACAGAACATGAAGACCGCGACACAGACCTACCGAGGGAACCTGCGGACCCTGCTCCGCTACTACAACCAGAGCGAGGGGGGGTCTCACACCATCCAGAAGATGTACGGCTGCGACCTGGGGCCCGACGGGCGCCTC…
Rhesus Macaque MHC v2	Mamu-AG1*05:15:02:01	Mamu-AG1*05g	MHC-AG	OW981832	ATGGCGGTCATGGCGCCCCGAACCCTCCTCCTGGTGCTCTCAGGGGTCCTGGCCCTGACCCAGACCCAGGCGGGCTCGCACTCCATGAGGTATTTCTACACCGCCGTGTCCCGGCCCGGCCGTCGGGAGCCCCTCTTCATCGCCGTGGGCTACGTGGACGACACGCAGTTCGTGCGGTTCGACAGCGACGCCGAGAGTCCGAGGATGGAGCCGCGGGCGCCGTGGGTGGAGCAGGAGGGACCGGAGTATTGGGACCGGGAGACACAGAACATGAAGACCGCGACACAGACCTACCGAGGGAACCTGCGGACCCTGCTCCGCTACTACAACCAGAGCGAGGGGGGGTCTCACACCATCCAGAAGATGTACGGCTGCGACCTGGGGCCAGACGGGCGCCTC…
Rhesus Macaque MHC v2	Mamu-AG1*05:16:01:01	Mamu-AG1*05g	MHC-AG	LR989668	ATGGCGGTCATGGCGCCCCGAACCCTCCTCCTGGTGCTCTCAGGGGTCCTGGCCCTGACCCAGACCCAGGCGGGCTCCCACTCCATGAGGTATTTCTACACCGCCGTGTCCCGGCCCGGCCGTCGGGAGCCCCTCTTCATCGCCGTGGGCTACGTGGACGACACGCAGGTCGTGCGGTTCGACAGCGACGCCGAGAGTCCGAGGATGGAGCCGCGGGCGCCGTGGGTGGAGCAGGAGGGGCCGGAGTATTGGGACCGGGAGACACAGAACATGAAGACCGCGACACAGACCTACCGAGGGAACCTGCGGACCCTGCTCCGCTACTACAACCAGAGCGAGGGGGGGTCTCACACCATCCAGAAGATGTACGGCTGCGACCTGGGGCCCGACGGGCGCCTC…
Rhesus Macaque MHC v2	Mamu-AG1*05:17:01:01	Mamu-AG1*05g	MHC-AG	LR989679	ATGGCGGTCATGGCGCCCCGAACCCTCCTCCTGGTGCTCTCAGGGGTCCTGGCCCTGACCCAGACCCAGGCGGGCTCCCACTCCATGAGGTATTTCTACACCGCGGTGTCCCGGCCCGGCCGTCGGGAGCCCCTCTTCATCGCCGTGGGCTACGTGGACGACACGCAGTTCGTGCGGTTCGACAGCGACGCCGAGAGTCCGAGGATGGAGCCGCGGGCGCCGTGGGTGGAGCAGGAGGGGCCGGAGTATTGGGACCGGGAGACACAGAACATGAAGACCGCGACACAGACCTACCGAGGGAACCTGCGGACCGCGCTCCGCTACTACAACCAGAGCGAGGGGGGGTCTCACACCATCCAGAAGATGTACGGCTGCGACCTGGGGCCCGACGGGCGCCTC…
Rhesus Macaque MHC v2	Mamu-AG1*05:18:01:01	Mamu-AG1*05g	MHC-AG	LR990452	ATGGCGGTCATGGCGCCCCGAACCCTCCTCCTGGTGCTCTCAGGGGTCCTGGCCCTGACCCAGACCCAGGCGGGCTCCCACTCCATGAGGTATTTCTACACCGCCGTGTCCCGGCCCGGCCGTCGGGAGCCCCTCTTCATCGCCGTGGGCTACGTGGACGACACGCAGTTCGTGCGGTTCGACAGCGACGCCGAGAGTCCGAGGATGGAGCCGCGGGCGCCGTGGGTGGAGCAGGAGGGGCCAGAGTATTGGGACCGGGAGACACAGAACATGAAGACCGCGACACAGACCTACCGAGGGAACCTGCGGACCGCGCTCCGCTACTACAACCAGAGCGAGGGGGGGTCTCACACCATCCAGAAGATGTACGGCTGCGACCTGGGGCCCGACGGGCGCCTC…
Rhesus Macaque MHC v2	Mamu-AG1*05:18:02:01	Mamu-AG1*05g	MHC-AG	LR989675	ATGGCGGTCATGGCGCCCCGAACCCTCCTCCTGGTGCTCTCAGGGGTCCTGGCCCTGACCCAGACCCAGGCGGGCTCCCACTCCATGAGGTATTTCTACACCGCCGTGTCCCGGCCCGGCCGTCGGGAGCCCCTCTTCATCGCCGTGGGCTACGTGGACGACACGCAGTTCGTGCGGTTCGACAGCGACGCCGAGAGTCCGAGGATGGAGCCGCGGGCGCCGTGGGTGGAGCAGGAGGGGCCGGAGTATTGGGACCGGGAGACACAGAACATGAAGACCGCGACACAGACCTACCGAGGGAACCTGCGGACCGCGCTCCGCTACTACAACCAGAGCGAGGGGGGGTCTCACACCATCCAGAAGATGTACGGCTGCGACCTGGGGCCCGACGGGCGCCTC…
Rhesus Macaque MHC v2	Mamu-AG1*05:18:02:02	Mamu-AG1*05g	MHC-AG	OW995917	ATGGCGGTCATGGCGCCCCGAACCCTCCTCCTGGTGCTCTCAGGGGTCCTGGCCCTGACCCAGACCCAGGCGGGCTCCCACTCCATGAGGTATTTCTACACCGCCGTGTCCCGGCCCGGCCGTCGGGAGCCCCTCTTCATCGCCGTGGGCTACGTGGACGACACGCAGTTCGTGCGGTTCGACAGCGACGCCGAGAGTCCGAGGATGGAGCCGCGGGCGCCGTGGGTGGAGCAGGAGGGGCCGGAGTATTGGGACCGGGAGACACAGAACATGAAGACCGCGACACAGACCTACCGAGGGAACCTGCGGACCGCGCTCCGCTACTACAACCAGAGCGAGGGGGGGTCTCACACCATCCAGAAGATGTACGGCTGCGACCTGGGGCCCGACGGGCGCCTC…
Rhesus Macaque MHC v2	Mamu-AG1*05:19:01:01	Mamu-AG1*05g	MHC-AG	LR990456	ATGGCGGTCATGGCGCCCCGAACCCTCCTCCTGGTGCTCTCAGGGGTCCTGGCCCTGACCCAGACCCAGGCGGGCTCCCACTCCATGAGGTATTTCTACACCGCCGTGTCCCGGCCCGGCCGTCGGGAGCCCCTCTTCATCGCCGTGGGCTACGTGGACGACACGCAGTTCGTGCGGTTCGACAGCGACGCCGAGAGTCCGAGGATGGAGCCGCGGGCGCCGTGGGTGGAGCAGGAGGGGCCGGAGTATTGGGACCGGGAGACACGGAACATGAAGACCGCGACACAGACCTACCGAGGGAACCTGCGGACCGCGCTCCGCTACTACAACCAGAGCGAGGGGGGGTCTCACACCATCCAGAAGATGTACGGCTGCGACCTGGGGCCCGACGGGCGCCTC…
Rhesus Macaque MHC v2	Mamu-AG1*05:20:01:01	Mamu-AG1*05g	MHC-AG	LR989672	ATGGCGGTCATGGCGCCCCGAACCCTCCTCCTGGTGCTCTCAGGGGTCCTGGCCCTGACCCAGACCCAGGCGGGCTCCCACTCCATGAGGTATTTCTACACCGCCGTGTCCCGGCCCGGCCGTCGGGAGCCCCTCTTCATCGCCGTGGGCTACGTGGACGACACGCAGTTCGTGCGGTTCGACAGCGACGCCGAGAGTCCGAGGATGGAGCCGCGGGCGCCGTGGGTGGAGCAGGAGGGGCCGGAGTATTGGGACCGGGAGACACAGAACATGAAGACCGCGACACAGACCTACCGAGGGAACCTGCGGACCGCGCTCCGCTACTACAACCAGAGCGAGGGGGGGTCTCACACCATCCAGAAGATGTACGGCTGCGACCTGGGGCCCGACGGGCGCCTC…
Rhesus Macaque MHC v2	Mamu-AG1*05:21:01:01	Mamu-AG1*05g	MHC-AG	LR989693	ATGGCGGTCATGGCGCCCCGAACCCTCCTCCTGGTGCTCTCAGGGGTCCTGGCCCTGACCCAGACCCAGGCGGGCTCCCACTCCATGAGGTATTTCTACACCGCCGTGTCCCGGCCCGGCCGTCGGGAGCCCCTCTTCATCGCCGTGGGCTACGTGGACGACACGCAGTTCGTGCGGTTCGACAGCGACGCCGAGAGTCCGAGGATGGAGCCGCGGGCGCCGTGGGTGGAGCAGGAGGGGCCGGAGTATTGGGACCGGGAGACACAGAACATGAAAATCGCGACACAGACCTACCGAGGGAACCTGCGGACCGCGCTCCGCTACTACAACCAGAGCGAGGGGGGGTCTCACACCATCCAGAAGATGTACGGCTGCGACCTGGGGCCCGACGGGCGCCTC…
Rhesus Macaque MHC v2	Mamu-AG1*05:22:01:01	Mamu-AG1*05g	MHC-AG	LR989704	ATGGCGGTCATGGCGCCCCGAACCCTCCTCCTGGTGCTCTCAGGGGTCCTGGCCCTGACCCAGACCCAGGCGGGCTCCCACTCCATGAGGTATTTCTACACCGCCGTGTCCCGGCCCGGCCGTCGGGAGCCCCTCTTCATCGCCGTGGGCTACGTGGACGACACGCAGTTCGTGCGGTTCGACAGCGACGCCGAGTATTGGGACCGGGAGACACAGAACATGAAGACCGCGACACAGACCTACCGAGGGAACCTGCGGACCCTGCTCCGCTACTACAACCAGAGCGAGGGGGGGTCTCACACCATCCAGAAGATGTACGGCTGCGACCTGGGGCCCGACGGGCGCCTCCTCCGCGGGTATGAACAGTTCGCCTACGACGGCAGGGATTACATCGCCCTG…
Rhesus Macaque MHC v2	Mamu-AG1*05:23:01:01	Mamu-AG1*05g	MHC-AG	OW981833	ATGGCGGTCATGGCGCCCCGAACCCTCCTCCTGGTGCTCTCAGGGGTCCTGGCCCTGACCCAGACCCAGGCGGGCTCCCACTCCATGAGGTATTTCTACACCGCCGTGTCCCGGCCCGGCCGTCGGGAGCCCCTCTTCATCGCCGTGGGCTACGTGGACGACACGCAGTTCGTGCGGTTCGACAGCGACGCCGAGAGTCCGAGGATGGAGCCGCGGGCGCCGTGGGTGGAGCAGGAGGGGCCGGAGTATTGGGACCGGGAGACACAGAACATGAAGACCGCGACACAGACCTACCGAGGGAACCTGCGGACCGCGCTCCGCTACTACAACCAGAGCGAGGGGGGGTCTCACACCATCCAGAAGATGTACGGCTGCGACCTGGGGCCCGACGGGCGCCTC…
Rhesus Macaque MHC v2	Mamu-AG2*01:01	Mamu-AG2*01g	MHC-AG	U84783	CTCCTCCTAGTGCTCTCAGGGGTCCTGGCCCCGACCCAGACCCGGGCGGGCTCCCACTCCATGAGGTATTTCTACACCTCCGTGTCCCGGCCCGGCCGCTGGGAGCCCCGCTTCATCGCCGTGGGCTACGTGGACGACACGCAGTTCGTGCGGTTCGACAGCGACGCCGAGAGTCCGAGGATGGAGCCGCGGGCGCCGTGGGTGGAGCAGGAGGGGCCGGAGTATTGGGACCGGGAGACACAGAACATGAAGACCCCGACACAGACCTACCGAGTGAACCTGCGGACCCTGCTCCGCTACTACAACCAGAGCGAGGCCGGGTCTCACACCATCCAGAAGATGTACGGCTGCGACCTGGGGCCCGACGGGCGCCTCCTCCGCGGGTATGAACAGTTCGCC…
Rhesus Macaque MHC v2	Mamu-AG2*01:02:01:01	Mamu-AG2*01g	MHC-AG	LR989653	ATGGCGGTCATGGCGCCCCGAACCCTCCTCCTGGTGCTCTCAGGGGTCCTGGCCCTGACCCAGACCCGGGCGGGCTCGCACTCCATGAGGTATTTCTACACCGCCGTGTCCCGGCCCGGCCGCTGGGAGCCCCGCTTCATCGCCGTGGGCTACGTGGACGACACGCAGTTCGTGCGGTTCGACAGCGACGCCGAGAGTCCGAGGATGGAGCCGCGGGCGCCGTGGGTGGAGCAGGAGGGTCCAGAGTATTGGGACCGGGAGACACAGAACATGAAGACCGCGACACAGACCTACCGAGAGAACCTGCGGACCCTGCTCCGCTACTACAACCAGAGCGAGGCCGGGTCTCACACCGTCCAGAAGATGTACGGCTGCGACCTGGGGCCCGACGGGCGCCTC…
Rhesus Macaque MHC v2	Mamu-AG2*01:02:02:01	Mamu-AG2*01g	MHC-AG	LR990436	ATGGCGGTCATGGCGCCCCGAACCCTCCTCCTGGTGCTCTCAGGGGTCCTGGCCCTGACCCAGACCCGGGCGGGCTCCCACTCCATGAGGTATTTCTACACCGCCGTGTCCCGGCCCGGCCGCTGGGAGCCCCGCTTCATCGCCGTGGGCTACGTGGACGACACGCAGTTCGTGCGGTTCGACAGCGACGCCGAGAGTCCGAGGATGGAGCCGCGGGCGCCGTGGGTGGAGCAGGAGGGTCCGGAGTATTGGGACCGGGAGACACAGAACATGAAGACCGCGACACAGACCTACCGAGAGAACCTGCGGACCCTGCTCCGCTACTACAACCAGAGCGAGGCCGGGTCTCACACCGTCCAGAAGATGTACGGCTGCGACCTGGGGCCCGACGGGCGCCTC…
Rhesus Macaque MHC v2	Mamu-AG2*01:03:01:01	Mamu-AG2*01g	MHC-AG	LR989655	ATGGCGGTCATGGCGCCCCGAACCCTCCTCCTGGTGCTCTCAGGGGTCCTGGCCCTGACCCAGACCCGGGCGGGCTCGCACTCCATGAGGTATTTCTACACCGCCGTGTCCCGGCCCGGCCGCTGGGAGCCCCGCTTCATCGCCGTGGGCTACGTGGACGACACGCAGTTCGTGCGGTTCGACAGCGACGCCGAGAGTCCGAGGATGGAGCCGCGGGCGCCGTGGGTGGAGCAGGAGGGTCCAGAGTATTGGGACCGGGAGACACAGAACATGAAGACCGCGACACAGACCTACCGAGAGAACCTGCGGACCCTGCTCCGCTACTACAACCAGAGCGAGGCCGGGTCTCACACCGTCCAGAAGATGTACGGCTGCGACCTGGGGCCCGACGGGCGCCTC…
Rhesus Macaque MHC v2	Mamu-AG2*01:04:01:01	Mamu-AG2*01g	MHC-AG	LR990415	ATGGCGGTCATGGCGCCCCGAACCCTCCTCCTGGTGCTCTCAGGAGTCCTGGCCCTGACCCAGACCCGGGCGGGCTCCCACTCCATGAGGTATTTCTACACCGCCGTGTCCCGGCCCGGCCGCTGGGAGCCCCGCTTCATCGCCGTGGGCTACGTGGACGACACGCAGTTCGTGCGGTTCGACAGCGACGCCCAGAGTCCGAGGATGGAGCCGCGGGCGCCGTGGGTGGAGCAGGAGGGGCCGGAGTATTGGGACCGGGAGACACAGAACATGAAGACCGCGACACAGACCTACCAAGGGAACCTGCGGACCCTGCTCCGCTACTACAACCAGAGCGAGGCCAGGTCTCACACCGTCCAGAAGATGTACGGCTGCGACCTGGGGCCCGACGGGCGCCTC…
Rhesus Macaque MHC v2	Mamu-AG2*01:04:01:02	Mamu-AG2*01g	MHC-AG	LR989632	ATGGCGGTCATGGCGCCCCGAACCCTCCTCCTGGTGCTCTCAGGAGTCCTGGCCCTGACCCAGACCCGGGCGGGCTCCCACTCCATGAGGTATTTCTACACCGCCGTGTCCCGGCCCGGCCGCTGGGAGCCCCGCTTCATCGCCGTGGGCTACGTGGACGACACGCAGTTCGTGCGGTTCGACAGCGACGCCCAGAGTCCGAGGATGGAGCCGCGGGCGCCGTGGGTGGAGCAGGAGGGGCCGGAGTATTGGGACCGGGAGACACAGAACATGAAGACCGCGACACAGACCTACCAAGGGAACCTGCGGACCCTGCTCCGCTACTACAACCAGAGCGAGGCCAGGTCTCACACCGTCCAGAAGATGTACGGCTGCGACCTGGGGCCCGACGGGCGCCTC…
Rhesus Macaque MHC v2	Mamu-AG2*01:04:01:03	Mamu-AG2*01g	MHC-AG	OW995926	ATGGCGGTCATGGCGCCCCGAACCCTCCTCCTGGTGCTCTCAGGAGTCCTGGCCCTGACCCAGACCCGGGCGGGCTCCCACTCCATGAGGTATTTCTACACCGCCGTGTCCCGGCCCGGCCGCTGGGAGCCCCGCTTCATCGCCGTGGGCTACGTGGACGACACGCAGTTCGTGCGGTTCGACAGCGACGCCCAGAGTCCGAGGATGGAGCCGCGGGCGCCGTGGGTGGAGCAGGAGGGGCCGGAGTATTGGGACCGGGAGACACAGAACATGAAGACCGCGACACAGACCTACCAAGGGAACCTGCGGACCCTGCTCCGCTACTACAACCAGAGCGAGGCCAGGTCTCACACCGTCCAGAAGATGTACGGCTGCGACCTGGGGCCCGACGGGCGCCTC…
Rhesus Macaque MHC v2	Mamu-AG2*01:05:01:01	Mamu-AG2*01g	MHC-AG	LR989667	ATGGCGGTTATGGCGCCCCGAACCCTCCTCCTGGTGCTCTCAGGGGTCCTGGCCCTGACCCAGACCCGGGCGGGCTCCCACTCCATGAGGTATTTCTACACCGCCGTGTCCCGGCCCGGCCGCTGGGAGCCCCGCTTCATCGCCGTGGGCTACGTGGACGACACGCAGTTCGTGCGGTTCGACAGCGACGCCGAGAGTCCGAGGATGGAGCCGCGGGCGCCGTGGGTGGAGCAGGAGGGGCCGGAGTATTGGGACCGGGAGACACAGAACATGAAGACCGCGACACAGACCTACCAAGGGAACCTGCGGACCCTGCTCCGCTACTACAACCAGAGCGAGGCCAGGTCTCACACCGTCCAGAAGATGTACGGCTGCGACCTGGGGCCCGACGGGCGCCTC…
Rhesus Macaque MHC v2	Mamu-AG2*01:06:01:01	Mamu-AG2*01g	MHC-AG	LR989644	ATGGCGGTCATGGCGCCCCGAACCCTCCTCCTGGTGCTCTCAGGAGTCCTGGCCCTGACCCAGACCCGGGCGGGCTCCCACTCCATGAGGTATTTCTACACCGCCGTGTCCCGGCCCGGCCGCTGGGAGCCCCGCTTCATCGCCGTGGGCTACGTGGACGACACGCAGTTCGTGCGGTTCGACAGCGACGCCGAGAGTCCGAGGATGGAGCCGCGGGCGCCGTGGGTGGAGCAGGAGGGGCCGGAGTATTGGGACCGGGAGACACAGAACATGAAGACCGCGACACAGACCTACCAAGGGAACCTGCGGACCCTGCTCCGCTACTACAACCAGAGCGAGGCCAGGTCTCACACCGTCCAGAAGATGTACGGCTGCGACCTGGGGCCCGACGGGCGCCTC…
Rhesus Macaque MHC v2	Mamu-AG2*01:07:01:01	Mamu-AG2*01g	MHC-AG	LR990450	ATGGCGGTCATGGCGCCCCGAACCCTCCTCCTGGTGCTCTCAGGAGTCCTGGCCCTGACCCAGACCCGGGCGGGCTCCCACTCCATGAGGTATTTCTACACCGCCGTGTCCCGGCCCGGCCGCTGGGAGCCCCGCTTCATCGCCGTGGGCTACGTGGACGACACGCAGTTCGTGCGGTTCGACAGCGACGCCGAGAGTCCGAGGATGGAGCCGCGGGCGCCGTGGGTGGAGCAGGAGGGGCCGGAGTATTGGGACCGGGAGACACAGAACATGAAGACCGCGACACAGACCTACCAAGGGAACCTGCGGACCCTGCTCCGCTACTACAACCAGAGCGAGGCCAGGTCTCACACCGTCCAGAAGATGTACGGCTGCGACCTGGGGCCCGACGGGCGCCTC…
Rhesus Macaque MHC v2	Mamu-AG2*01:07:01:02	Mamu-AG2*01g	MHC-AG	LR989664	ATGGCGGTCATGGCGCCCCGAACCCTCCTCCTGGTGCTCTCAGGAGTCCTGGCCCTGACCCAGACCCGGGCGGGCTCCCACTCCATGAGGTATTTCTACACCGCCGTGTCCCGGCCCGGCCGCTGGGAGCCCCGCTTCATCGCCGTGGGCTACGTGGACGACACGCAGTTCGTGCGGTTCGACAGCGACGCCGAGAGTCCGAGGATGGAGCCGCGGGCGCCGTGGGTGGAGCAGGAGGGGCCGGAGTATTGGGACCGGGAGACACAGAACATGAAGACCGCGACACAGACCTACCAAGGGAACCTGCGGACCCTGCTCCGCTACTACAACCAGAGCGAGGCCAGGTCTCACACCGTCCAGAAGATGTACGGCTGCGACCTGGGGCCCGACGGGCGCCTC…
Rhesus Macaque MHC v2	Mamu-AG2*01:07:01:03	Mamu-AG2*01g	MHC-AG	LR989666	ATGGCGGTCATGGCGCCCCGAACCCTCCTCCTGGTGCTCTCAGGAGTCCTGGCCCTGACCCAGACCCGGGCGGGCTCCCACTCCATGAGGTATTTCTACACCGCCGTGTCCCGGCCCGGCCGCTGGGAGCCCCGCTTCATCGCCGTGGGCTACGTGGACGACACGCAGTTCGTGCGGTTCGACAGCGACGCCGAGAGTCCGAGGATGGAGCCGCGGGCGCCGTGGGTGGAGCAGGAGGGGCCGGAGTATTGGGACCGGGAGACACAGAACATGAAGACCGCGACACAGACCTACCAAGGGAACCTGCGGACCCTGCTCCGCTACTACAACCAGAGCGAGGCCAGGTCTCACACCGTCCAGAAGATGTACGGCTGCGACCTGGGGCCCGACGGGCGCCTC…
Rhesus Macaque MHC v2	Mamu-AG2*01:08:01:01	Mamu-AG2*01g	MHC-AG	LR989674	ATGGCGGTCATGGCGCCCCGAACCCTCCTCCTGGTGCTCTCAGGAGTCCTGGCCCTGACCCAGACCCGGGCGGGCTCCCACTCCATGAGGTATTTCTACACCGCCGTGTCCCGGCCCGGCCGCTGGGAGCCCCGCTTCATCGCCGTGGGCTACGTGGACGACACGCAGTTCGTGCGGTTCGACAGCGACGCCGAGAGTCCGAGGATGGAGCCGCGGGCGCCGTGGGTGGAGCAGGAGGGGCCGGAGTATTGGGACCGGGAGACACAGAACATGAAGACCGCGACACAGACCTACCAAGGGAACCTGCGGACCCTGCTCCGCTACTACAACCAGAGCGAGGCCGGGTCTCACACCGTCCAGAAGATGTACGGCTGCGACCTGGGGCCCGACGGGCGCCTC…
Rhesus Macaque MHC v2	Mamu-AG3*02:01:01:01	Mamu-AG3*02g	MHC-AG	U84784;LR989646	ATGGCGGTCATGGCGCCCCGAACCCTCCTCCTGGTGCTCTCAGGGGTCCTGGCCCTGACCCAGACCCGGGCGGGCTCGCACTCCATGAGGTATTTCTACACCTCCATGTCCCGGCCCGGCCGCGGGCAGCCCCGCTTCATCGCCGTGGGCTACGTGGACGACACGCAGTTCGTGCGGTTCGACAGCGACGCCGAGAGTCCGAGGATGGAGCCGCGGGCGCCGTGGGTGGAGCAGGAGGGGCCGGAGTATTGGGACCGGGAGACACAGAACATGAAGACCGCGACACAGACCTACCGAGAGAACCTGCGGACCCTGCTCCGCTACTACAACCAGAGCGAGGCCGGGTCTCACACCATCCAGAAGATGTACGGCTGCGACCTGGGGCCAGACGGGCGCCTC…
Rhesus Macaque MHC v2	Mamu-AG3*02:01:01:02	Mamu-AG3*02g	MHC-AG	LR989838	ATGGCGGTCATGGCGCCCCGAACCCTCCTCCTGGTGCTCTCAGGGGTCCTGGCCCTGACCCAGACCCGGGCGGGCTCGCACTCCATGAGGTATTTCTACACCTCCATGTCCCGGCCCGGCCGCGGGCAGCCCCGCTTCATCGCCGTGGGCTACGTGGACGACACGCAGTTCGTGCGGTTCGACAGCGACGCCGAGAGTCCGAGGATGGAGCCGCGGGCGCCGTGGGTGGAGCAGGAGGGGCCGGAGTATTGGGACCGGGAGACACAGAACATGAAGACCGCGACACAGACCTACCGAGAGAACCTGCGGACCCTGCTCCGCTACTACAACCAGAGCGAGGCCGGGTCTCACACCATCCAGAAGATGTACGGCTGCGACCTGGGGCCAGACGGGCGCCTC…
Rhesus Macaque MHC v2	Mamu-AG3*02:01:02:01	Mamu-AG3*02g	MHC-AG	U84785;LR989647	ATGGCGGTCATGGCGCCCCGAACCCTCCTCCTGGTGCTCTCAGGGGTACTGGCCCTGACCCAGACCCGGGCGGGCTCGCACTCCATGAGGTATTTCTACACCTCCATGTCCCGGCCCGGCCGCGGGCAGCCCCGCTTCATCGCCGTGGGCTACGTGGACGACACGCAGTTCGTGCGGTTCGACAGCGACGCCGAGAGTCCGAGGATGGAGCCGCGGGCGCCGTGGGTGGAGCAGGAGGGTCCAGAGTATTGGGACCGGGAGACACAGAACATGAAGACCGCGACACAGACCTACCGAGAGAACCTGCGGACCCTGCTCCGCTACTACAACCAGAGCGAGGCCGGGTCTCACACCATCCAGAAGATGTACGGCTGCGACCTGGGGCCCGACGGGCGCCTC…
Rhesus Macaque MHC v2	Mamu-AG3*02:01:03:01	Mamu-AG3*02g	MHC-AG	LR989656	ATGGCGGTCATGGCGCCCCGAACCCTCCTCCTGGTGCTCTCAGGGGTACTGGCCCTGACCCAGACCCGGGCGGGCTCGCACTCCATGAGGTATTTCTACACCTCCATGTCCCGGCCCGGCCGCGGGCAGCCCCGCTTCATCGCCGTGGGCTACGTGGACGACACGCAGTTCGTGCGGTTCGACAGCGACGCCGAGAGTCCGAGGATGGAGCCGCGGGCGCCGTGGGTGGAGCAGGAGGGTCCAGAGTATTGGGACCGGGAGACACAGAACATGAAGACCGCGACACAGACCTACCGAGAGAACCTGCGGACCCTGCTCCGCTACTACAACCAGAGCGAGGCCGGGTCTCACACCATCCAGAAGATGTACGGCTGCGACCTGGGGCCAGACGGGCGCCTC…
Rhesus Macaque MHC v2	Mamu-AG3*02:01:04:01	Mamu-AG3*02g	MHC-AG	LR990433	ATGGCGGTCATGGCGCCCCGAACCCTCCTCCTGGTGCTCTCAGGGGTACTGGCCCTGACCCAGACCCGGGCGGGCTCGCACTCCATGAGGTATTTCTACACCTCCATGTCCCGGCCCGGCCGCGGGCAGCCCCGCTTCATCGCCGTGGGCTACGTGGACGACACGCAGTTCGTGCGGTTCGACAGCGACGCCGAGAGTCCGAGGATGGAGCCGCGGGCGCCGTGGGTGGAGCAGGAGGGTCCAGAGTATTGGGACCGGGAGACACAGAACATGAAGACCGCGACACAGACCTACCGAGAGAACCTGCGGACCCTGCTCCGCTACTACAACCAGAGCGAGGCCGGGTCTCACACCATCCAGAAGATGTACGGCTGCGACCTGGGGCCAGACGGGCGCCTC…
Rhesus Macaque MHC v2	Mamu-AG3*02:01:05:01	Mamu-AG3*02g	MHC-AG	LR989654	ATGGCGGTCATGGCGCCCCGAACCCTCCTCCTGGTGCTCTCAGGGGTACTGGCCCTGACCCAGACCCGGGCGGGCTCGCACTCCATGAGGTATTTCTACACCTCCATGTCCCGGCCCGGCCGCGGGCAGCCCCGCTTCATCGCCGTGGGCTACGTGGACGACACGCAGTTCGTGCGGTTCGACAGCGACGCCGAGAGTCCGAGGATGGAGCCGCGGGCGCCGTGGGTGGAGCAGGAGGGTCCAGAGTATTGGGACCGGGAGACACAGAACATGAAGACCGCGACACAGACCTACCGAGAGAACCTGCGGACCCTGCTCCGCTACTACAACCAGAGCGAGGCCGGGTCTCACACCATCCAGAAGATGTACGGCTGCGACCTGGGGCCAGACGGGCGCCTC…
Rhesus Macaque MHC v2	Mamu-AG3*02:01:05:02	Mamu-AG3*02g	MHC-AG	LR990434	ATGGCGGTCATGGCGCCCCGAACCCTCCTCCTGGTGCTCTCAGGGGTACTGGCCCTGACCCAGACCCGGGCGGGCTCGCACTCCATGAGGTATTTCTACACCTCCATGTCCCGGCCCGGCCGCGGGCAGCCCCGCTTCATCGCCGTGGGCTACGTGGACGACACGCAGTTCGTGCGGTTCGACAGCGACGCCGAGAGTCCGAGGATGGAGCCGCGGGCGCCGTGGGTGGAGCAGGAGGGTCCAGAGTATTGGGACCGGGAGACACAGAACATGAAGACCGCGACACAGACCTACCGAGAGAACCTGCGGACCCTGCTCCGCTACTACAACCAGAGCGAGGCCGGGTCTCACACCATCCAGAAGATGTACGGCTGCGACCTGGGGCCAGACGGGCGCCTC…
Rhesus Macaque MHC v2	Mamu-AG3*02:01:05:03	Mamu-AG3*02g	MHC-AG	LR989650	ATGGCGGTCATGGCGCCCCGAACCCTCCTCCTGGTGCTCTCAGGGGTACTGGCCCTGACCCAGACCCGGGCGGGCTCGCACTCCATGAGGTATTTCTACACCTCCATGTCCCGGCCCGGCCGCGGGCAGCCCCGCTTCATCGCCGTGGGCTACGTGGACGACACGCAGTTCGTGCGGTTCGACAGCGACGCCGAGAGTCCGAGGATGGAGCCGCGGGCGCCGTGGGTGGAGCAGGAGGGTCCAGAGTATTGGGACCGGGAGACACAGAACATGAAGACCGCGACACAGACCTACCGAGAGAACCTGCGGACCCTGCTCCGCTACTACAACCAGAGCGAGGCCGGGTCTCACACCATCCAGAAGATGTACGGCTGCGACCTGGGGCCAGACGGGCGCCTC…
Rhesus Macaque MHC v2	Mamu-AG3*02:01:05:04	Mamu-AG3*02g	MHC-AG	LR990432	ATGGCGGTCATGGCGCCCCGAACCCTCCTCCTGGTGCTCTCAGGGGTACTGGCCCTGACCCAGACCCGGGCGGGCTCGCACTCCATGAGGTATTTCTACACCTCCATGTCCCGGCCCGGCCGCGGGCAGCCCCGCTTCATCGCCGTGGGCTACGTGGACGACACGCAGTTCGTGCGGTTCGACAGCGACGCCGAGAGTCCGAGGATGGAGCCGCGGGCGCCGTGGGTGGAGCAGGAGGGTCCAGAGTATTGGGACCGGGAGACACAGAACATGAAGACCGCGACACAGACCTACCGAGAGAACCTGCGGACCCTGCTCCGCTACTACAACCAGAGCGAGGCCGGGTCTCACACCATCCAGAAGATGTACGGCTGCGACCTGGGGCCAGACGGGCGCCTC…
Rhesus Macaque MHC v2	Mamu-AG3*02:01:05:05	Mamu-AG3*02g	MHC-AG	LR989687	ATGGCGGTCATGGCGCCCCGAACCCTCCTCCTGGTGCTCTCAGGGGTACTGGCCCTGACCCAGACCCGGGCGGGCTCGCACTCCATGAGGTATTTCTACACCTCCATGTCCCGGCCCGGCCGCGGGCAGCCCCGCTTCATCGCCGTGGGCTACGTGGACGACACGCAGTTCGTGCGGTTCGACAGCGACGCCGAGAGTCCGAGGATGGAGCCGCGGGCGCCGTGGGTGGAGCAGGAGGGTCCAGAGTATTGGGACCGGGAGACACAGAACATGAAGACCGCGACACAGACCTACCGAGAGAACCTGCGGACCCTGCTCCGCTACTACAACCAGAGCGAGGCCGGGTCTCACACCATCCAGAAGATGTACGGCTGCGACCTGGGGCCAGACGGGCGCCTC…
Rhesus Macaque MHC v2	Mamu-AG3*02:01:06:01	Mamu-AG3*02g	MHC-AG	LR990430	ATGGCGGTCATGGCGCCCCGAACCCTCCTCCTGGTGCTCTCAGGGGTACTGGCCCTGACCCAGACCCGGGCGGGCTCGCACTCCATGAGGTATTTCTACACCTCCATGTCCCGGCCCGGCCGCGGGCAGCCCCGCTTCATCGCCGTGGGCTACGTGGACGACACGCAGTTCGTGCGGTTCGACAGCGACGCCGAGAGTCCGAGGATGGAGCCGCGGGCGCCGTGGGTGGAGCAGGAGGGTCCAGAGTATTGGGACCGGGAGACACAGAACATGAAGACCGCGACACAGACCTACCGAGAGAACCTGAGGACCCTGCTCCGCTACTACAACCAGAGCGAGGCCGGGTCTCACACCATCCAGAAGATGTACGGCTGCGACCTGGGGCCCGACGGGCGCCTC…
Rhesus Macaque MHC v2	Mamu-AG3*02:01:06:02	Mamu-AG3*02g	MHC-AG	LR990429	ATGGCGGTCATGGCGCCCCGAACCCTCCTCCTGGTGCTCTCAGGGGTACTGGCCCTGACCCAGACCCGGGCGGGCTCGCACTCCATGAGGTATTTCTACACCTCCATGTCCCGGCCCGGCCGCGGGCAGCCCCGCTTCATCGCCGTGGGCTACGTGGACGACACGCAGTTCGTGCGGTTCGACAGCGACGCCGAGAGTCCGAGGATGGAGCCGCGGGCGCCGTGGGTGGAGCAGGAGGGTCCAGAGTATTGGGACCGGGAGACACAGAACATGAAGACCGCGACACAGACCTACCGAGAGAACCTGAGGACCCTGCTCCGCTACTACAACCAGAGCGAGGCCGGGTCTCACACCATCCAGAAGATGTACGGCTGCGACCTGGGGCCCGACGGGCGCCTC…
Rhesus Macaque MHC v2	Mamu-AG3*02:01:07:01	Mamu-AG3*02g	MHC-AG	LR989688	ATGGCGGTCATGGCGCCCCGAACCCTCCTCCTGGTGCTCTCAGGGGTACTGGCCCTGACCCAGACCCGGGCGGGCTCGCACTCCATGAGGTATTTCTACACCTCCATGTCCCGGCCCGGCCGCGGGCAGCCCCGCTTCATCGCCGTGGGCTACGTGGACGACACGCAGTTCGTGCGGTTCGACAGCGACGCCGAGAGTCCGAGGATGGAGCCGCGGGCGCCGTGGGTGGAGCAGGAGGGTCCAGAGTATTGGGACCGGGAGACACAGAACATGAAGACCGCGACACAGACCTACCGAGAGAACCTGCGGACCCTGCTCCGCTACTACAACCAGAGCGAGGCCGGGTCTCACACCATCCAGAAGATGTACGGCTGCGACCTGGGGCCCGACGGGCGCCTC…
Rhesus Macaque MHC v2	Mamu-AG3*02:01:08:01	Mamu-AG3*02g	MHC-AG	LR989608	ATGGCGGTCATGGCGCCCCGAACCCTCCTCCTGGTGCTCTCAGGGGTACTGGCCCTGACCCAGACCCGGGCGGGCTCGCACTCCATGAGGTATTTCTACACCTCCATGTCCCGGCCCGGCCGCGGGCAGCCCCGCTTCATCGCCGTGGGCTACGTGGACGACACGCAGTTCGTGCGGTTCGACAGCGACGCCGAGAGTCCGAGGATGGAGCCGCGGGCGCCGTGGGTGGAGCAGGAGGGGCCGGAGTATTGGGACCGGGAGACACAGAACATGAAGACCGCGACACAGACCTACCGAGAGAACCTGCGGACCCTGCTCCGCTACTACAACCAGAGCGAGGCCGGGTCTCACACCATCCAGAAGATGTACGGCTGCGACCTGGGGCCAGACGGGCGCCTC…
Rhesus Macaque MHC v2	Mamu-AG3*02:01:08:02	Mamu-AG3*02g	MHC-AG	LR989609	ATGGCGGTCATGGCGCCCCGAACCCTCCTCCTGGTGCTCTCAGGGGTACTGGCCCTGACCCAGACCCGGGCGGGCTCGCACTCCATGAGGTATTTCTACACCTCCATGTCCCGGCCCGGCCGCGGGCAGCCCCGCTTCATCGCCGTGGGCTACGTGGACGACACGCAGTTCGTGCGGTTCGACAGCGACGCCGAGAGTCCGAGGATGGAGCCGCGGGCGCCGTGGGTGGAGCAGGAGGGGCCGGAGTATTGGGACCGGGAGACACAGAACATGAAGACCGCGACACAGACCTACCGAGAGAACCTGCGGACCCTGCTCCGCTACTACAACCAGAGCGAGGCCGGGTCTCACACCATCCAGAAGATGTACGGCTGCGACCTGGGGCCAGACGGGCGCCTC…
Rhesus Macaque MHC v2	Mamu-AG3*02:01:08:03	Mamu-AG3*02g	MHC-AG	LR989841	ATGGCGGTCATGGCGCCCCGAACCCTCCTCCTGGTGCTCTCAGGGGTACTGGCCCTGACCCAGACCCGGGCGGGCTCGCACTCCATGAGGTATTTCTACACCTCCATGTCCCGGCCCGGCCGCGGGCAGCCCCGCTTCATCGCCGTGGGCTACGTGGACGACACGCAGTTCGTGCGGTTCGACAGCGACGCCGAGAGTCCGAGGATGGAGCCGCGGGCGCCGTGGGTGGAGCAGGAGGGGCCGGAGTATTGGGACCGGGAGACACAGAACATGAAGACCGCGACACAGACCTACCGAGAGAACCTGCGGACCCTGCTCCGCTACTACAACCAGAGCGAGGCCGGGTCTCACACCATCCAGAAGATGTACGGCTGCGACCTGGGGCCAGACGGGCGCCTC…
Rhesus Macaque MHC v2	Mamu-AG3*02:01:09:01	Mamu-AG3*02g	MHC-AG	LR989610	ATGGCGGTCATGGCGCCCCGAACCCTCCTCCTGGTGCTCTCAGGGGTACTGGCCCTGACCCAGACCCGGGCGGGCTCGCACTCCATGAGGTATTTCTACACCTCCATGTCCCGGCCCGGCCGCGGGCAGCCCCGCTTCATCGCCGTGGGCTACGTGGACGACACGCAGTTCGTGCGGTTCGACAGCGACGCCGAGAGTCCGAGGATGGAGCCGCGGGCGCCGTGGGTGGAGCAGGAGGGGCCGGAGTATTGGGACCGGGAGACACAGAACATGAAGACCGCGACACAGACCTACCGAGAGAACCTGCGGACCCTGCTCCGCTACTACAACCAGAGCGAGGCCGGGTCTCACACCATCCAGAAGATGTACGGCTGCGACCTGGGGCCAGACGGGCGCCTC…
Rhesus Macaque MHC v2	Mamu-AG3*02:01:10:01	Mamu-AG3*02g	MHC-AG	LR989843	ATGGCGGTCATGGCGCCCCGAACCCTCCTCCTGGTGCTCTCAGGGGTACTGGCCCTGACCCAGACCCGGGCGGGCTCGCACTCCATGAGGTATTTCTACACCTCCATGTCCCGGCCCGGCCGCGGGCAGCCCCGCTTCATCGCCGTGGGCTACGTGGACGACACGCAGTTCGTGCGGTTCGACAGCGACGCCGAGAGTCCGAGGATGGAGCCGCGGGCGCCGTGGGTGGAGCAGGAGGGGCCGGAGTATTGGGACCGGGAGACACAGAACATGAAGACCGCGACACAGACCTACCGAGAGAACCTGCGGACCCTGCTCCGCTACTACAACCAGAGCGAGGCCGGGTCTCACACCATCCAGAAGATGTACGGCTGCGACCTGGGGCCAGACGGGCGCCTC…
Rhesus Macaque MHC v2	Mamu-AG3*02:01:11:01	Mamu-AG3*02g	MHC-AG	LR989840	ATGGCGGTCATGGCGCCCCGAACCCTCCTCCTGGTGCTCTCAGGGGTACTGGCCCTGACCCAGACCCGGGCGGGCTCGCACTCCATGAGGTATTTCTACACCTCCATGTCCCGGCCCGGCCGCGGGCAGCCCCGCTTCATCGCCGTGGGCTACGTGGACGACACGCAGTTCGTGCGGTTCGACAGCGACGCCGAGAGTCCGAGGATGGAGCCGCGGGCGCCGTGGGTGGAGCAGGAGGGGCCGGAGTATTGGGACCGGGAGACACAGAACATGAAGACCGCGACACAGACCTACCGAGAGAACCTGCGGACCCTGCTCCGCTACTACAACCAGAGCGAGGCCGGGTCTCACACCATCCAGAAGATGTACGGCTGCGACCTGGGGCCAGACGGGCGCCTC…
Rhesus Macaque MHC v2	Mamu-AG3*02:02:01	Mamu-AG3*02g	MHC-AG	U84786	CTCCTCCTGGTGCTCTCAGGGGTACTGGCCCTGACCCAGACCCGGGCGGGCTCGCACTCCATGAGGTATTTCTACACCTCCATGTCCCGGCCCGGCCGCGGGCAGCCCCGCTTCATCGCCGTGGGCTACGTGGACGACACGCAGTTCGTGCGGTTCGACAGCGACGCCGAGAGTCCGAGGATGGAGCCGCGGGCGCCGTGGGTGGAGCAGGAGGGTCCAGAGTATTGGGACCGGGAGACACAGAACATGAAGACCGCGACACAGACCTACCGAGAGAACCTGAGGACCCTGCTCCGCTACTACAACCAGAGCGAGGCCGGGTCTCACACCATCCAGAAGATGTACGGCTGCGACCTGGGGCCCGACGGGCGCCTCCTCCGCGGGTATGAACAGTTCGCC…
Rhesus Macaque MHC v2	Mamu-AG3*02:02:02:01	Mamu-AG3*02g	MHC-AG	LR989614	ATGGCGGTCATGGCGCCCCGAACCCTCCTCCTGGTGCTCTCAGGGGTACTGGCCCTGACCCAGACCCGGGCGGGCTCGCACTCCATGAGGTATTTCTACACCTCCATGTCCCGGCCCGGCCGCGGGCAGCCCCGCTTCATCGCCGTGGGCTACGTGGACGACACGCAGTTCGTGCGGTTCGACAGCGACGCCGAGAGTCCGAGGATGGAGCCGCGGGCGCCGTGGGTGGAGCAGGAGGGTCCAGAGTATTGGGACCGGGAGACACAGAACATGAAGACCGCGACACAGACCTACCGAGAGAACCTGAGGACCCTGCTCCGCTACTACAACCAGAGCGAGGCCGGGTCTCACACCATCCAGAAGATGTACGGCTGCGACCTGGGGCCCGACGGGCGCCTC…
Rhesus Macaque MHC v2	Mamu-AG3*02:02:02:02	Mamu-AG3*02g	MHC-AG	LR989845	ATGGCGGTCATGGCGCCCCGAACCCTCCTCCTGGTGCTCTCAGGGGTACTGGCCCTGACCCAGACCCGGGCGGGCTCGCACTCCATGAGGTATTTCTACACCTCCATGTCCCGGCCCGGCCGCGGGCAGCCCCGCTTCATCGCCGTGGGCTACGTGGACGACACGCAGTTCGTGCGGTTCGACAGCGACGCCGAGAGTCCGAGGATGGAGCCGCGGGCGCCGTGGGTGGAGCAGGAGGGTCCAGAGTATTGGGACCGGGAGACACAGAACATGAAGACCGCGACACAGACCTACCGAGAGAACCTGAGGACCCTGCTCCGCTACTACAACCAGAGCGAGGCCGGGTCTCACACCATCCAGAAGATGTACGGCTGCGACCTGGGGCCCGACGGGCGCCTC…
Rhesus Macaque MHC v2	Mamu-AG3*02:03:01:01	Mamu-AG3*02g	MHC-AG	LR989690	ATGGCGGTCATGGCGCCCCGAACCCTCCTCCTGGTGCTCTCAGGGGTACTGGCCCTGACCCAGACCCGGGCGGGCTCGCACTCCATGAGGTATTTCTACACCTCCATGTCCCGGCCCGGCCGCGGGCAGCCCCGCTTCATCGCCGTGGGCTACGTGGACGACACGCAGTTCGTGCGGTTCGACAGCGAAGCCGAGAGTCCGAGGATGGAGCCGCGGGCGCCGTGGGTGGAGCAGGAGGGTCCAGAGTATTGGGACCGGGAGACACAGAACATGAAGACCGCGACACAGACCTACCGAGAGAACCTGAGGACCCTGCTCCGCTACTACAACCAGAGCGAGGCCGGGTCTCACACCATCCAGAAGATGTACGGCTGCGACCTGGGGCCCGACGGGCGCCTC…
Rhesus Macaque MHC v2	Mamu-AG3*02:03:01:02	Mamu-AG3*02g	MHC-AG	LR989684	ATGGCGGTCATGGCGCCCCGAACCCTCCTCCTGGTGCTCTCAGGGGTACTGGCCCTGACCCAGACCCGGGCGGGCTCGCACTCCATGAGGTATTTCTACACCTCCATGTCCCGGCCCGGCCGCGGGCAGCCCCGCTTCATCGCCGTGGGCTACGTGGACGACACGCAGTTCGTGCGGTTCGACAGCGAAGCCGAGAGTCCGAGGATGGAGCCGCGGGCGCCGTGGGTGGAGCAGGAGGGTCCAGAGTATTGGGACCGGGAGACACAGAACATGAAGACCGCGACACAGACCTACCGAGAGAACCTGAGGACCCTGCTCCGCTACTACAACCAGAGCGAGGCCGGGTCTCACACCATCCAGAAGATGTACGGCTGCGACCTGGGGCCCGACGGGCGCCTC…
Rhesus Macaque MHC v2	Mamu-AG3*02:04:01:01	Mamu-AG3*02g	MHC-AG	LR989846	ATGGCGGTCATGGCGCCCCGAACCCTCCTCCTGGTGCTCTCAGGGGTACTGGCCCTGACCCAGACCCGGGCGGGCTCGCACTCCATGAGGTATTTCTACACCTCCATGTCCCGGCCCGGCCGCGGGCAGCCCCGCTTCATCGCCGTGGGCTACGTGGACGACACGCAGTTCGTGCGGTTCGACAGCGACGCCGAGAGTCCGAGGATGGAGCCGCGGGCGCCGTGGGTGGAGCAGGAGGGTCCAGAGTATTGGGACCGGGAGACACAGAACATGAAGACCGCGACACAGACCTACCGAGAGAACCTGAGGACCCTGCTCCGCTACTACAACCAGAGCGAGGCCGGGTCTCACACCATCCAGAAGATGTACGGCTGCGACCTGGGGCCCGACGGGCGCCTC…
Rhesus Macaque MHC v2	Mamu-AG3*02:04:02:01	Mamu-AG3*02g	MHC-AG	LR989615	ATGGCGGTCATGGCGCCCCGAACCCTCCTCCTGGTGCTCTCAGGGGTACTGGCCCTGACCCAGACCCGGGCGGGCTCGCACTCCATGAGGTATTTCTACACCTCCATGTCCCGGCCCGGCCGCGGGCAGCCCCGCTTCATCGCCGTGGGCTACGTGGACGACACGCAGTTCGTGCGGTTCGACAGCGACGCCGAGAGTCCGAGGATGGAGCCGCGGGCGCCGTGGGTGGAGCAGGAGGGTCCAGAGTATTGGGACCGGGAGACACAGAACATGAAGACCGCGACACAGACCTACCGAGAGAACCTGAGGACCCTGCTCCGCTACTACAACCAGAGCGAGGCCGGGTCTCACACCATCCAGAAGATGTACGGCTGCGACCTGGGGCCCGACGGGCGCCTC…
Rhesus Macaque MHC v2	Mamu-AG3*02:05:01:01	Mamu-AG3*02g	MHC-AG	LR989671	ATGGCGGTCATGGCGCCCCGAACCCTCCTCCTGGTGCTCTCAGGGGTACTGGCCCTGACCCAGACCCGGGCGGGCTCGCACTCCATGAGGTATTTCTACACCTCCATGTCCCGGCCCGGCCGCGGGCAGCCCCGCTTCATCGCCGTGGGCTACGTGGACGACACGCAGTTCGTGCGGTTCGACAGCGACGCCGAGAGTCCGAGGATGGAGCCGCGGGCGCCGTGGGTGGAGCAGGAGGGTCCGGAGTATTGGGACCGGGAGACACAGAACATGAAGACCGCGACACAGACCTACCGAGAGAACCTGCGGACCCTGCTCCGCTACTACAACCAGAGCGAGGGGGGGTCTCACACCCTCCAGAAGATGTACGGCTGCGACCTGGGGCCCGACGGGCGCCTC…
Rhesus Macaque MHC v2	Mamu-AG3*02:06:01:01	Mamu-AG3*02g	MHC-AG	LR989651	ATGGCGGTCATGGCGCCCCGAACCCTCCTCCTGGTGCTCTCAGGGGTACTGGCCCTGACCCAGACCCGGGCGGGCTCGCACTCCATGAGGTATTTCTACACCTCCATGTCCCGGCCCGGCCGCGGGCAGCCCCGCTTCATCGCCGTGGGCTACGTGGACGACACGCAGTTCGTGCGGTTCGACAGCGACGCCGAGAGTCCGAGGATGGAGCCGCGGGCGCCGTGGGTGGAGCAGGAGGGTCCGGAGTATTGGGACCGGGAGACACAGAACATGAAGACCGCGACACAGACCTACCGAGAGAACCTGCGGACCCTGCTCCGCTACTACAACCAGAGCGAGGCCGGGTCTCACACCCTCCAGAAGATGTACGGCTGCGACCTGGGGCCCGACGGGCGCCTC…
Rhesus Macaque MHC v2	Mamu-AG3*02:06:02:01	Mamu-AG3*02g	MHC-AG	LR989607	ATGGCGGTCATGGCGCCCCGAACCCTCCTCCTGGTGCTCTCAGGGGTCCTGGCCCTGACCCAGACCCGGGCGGGCTCGCACTCCATGAGGTATTTCTACACCTCCATGTCCCGGCCCGGCCGCGGGCAGCCCCGCTTCATCGCCGTGGGCTACGTGGACGACACGCAGTTCGTGCGGTTCGACAGCGACGCCGAGAGTCCGAGGATGGAGCCGCGGGCGCCGTGGGTGGAGCAGGAGGGGCCGGAGTATTGGGACCGGGAGACACAGAACATGAAGACCGCGACACAGACCTACCGAGAGAACCTGCGGACCCTGCTCCGCTACTACAACCAGAGCGAGGCCGGGTCTCACACACTCCAGAAGATGTACGGCTGCGACCTGGGGCCAGACGGGCGCCTC…
Rhesus Macaque MHC v2	Mamu-AG3*02:06:02:02	Mamu-AG3*02g	MHC-AG	LR989839	ATGGCGGTCATGGCGCCCCGAACCCTCCTCCTGGTGCTCTCAGGGGTCCTGGCCCTGACCCAGACCCGGGCGGGCTCGCACTCCATGAGGTATTTCTACACCTCCATGTCCCGGCCCGGCCGCGGGCAGCCCCGCTTCATCGCCGTGGGCTACGTGGACGACACGCAGTTCGTGCGGTTCGACAGCGACGCCGAGAGTCCGAGGATGGAGCCGCGGGCGCCGTGGGTGGAGCAGGAGGGGCCGGAGTATTGGGACCGGGAGACACAGAACATGAAGACCGCGACACAGACCTACCGAGAGAACCTGCGGACCCTGCTCCGCTACTACAACCAGAGCGAGGCCGGGTCTCACACACTCCAGAAGATGTACGGCTGCGACCTGGGGCCAGACGGGCGCCTC…
Rhesus Macaque MHC v2	Mamu-AG3*02:06:02:03	Mamu-AG3*02g	MHC-AG	LR989611	ATGGCGGTCATGGCGCCCCGAACCCTCCTCCTGGTGCTCTCAGGGGTCCTGGCCCTGACCCAGACCCGGGCGGGCTCGCACTCCATGAGGTATTTCTACACCTCCATGTCCCGGCCCGGCCGCGGGCAGCCCCGCTTCATCGCCGTGGGCTACGTGGACGACACGCAGTTCGTGCGGTTCGACAGCGACGCCGAGAGTCCGAGGATGGAGCCGCGGGCGCCGTGGGTGGAGCAGGAGGGGCCGGAGTATTGGGACCGGGAGACACAGAACATGAAGACCGCGACACAGACCTACCGAGAGAACCTGCGGACCCTGCTCCGCTACTACAACCAGAGCGAGGCCGGGTCTCACACACTCCAGAAGATGTACGGCTGCGACCTGGGGCCAGACGGGCGCCTC…
Rhesus Macaque MHC v2	Mamu-AG3*02:07:01:01	Mamu-AG3*02g	MHC-AG	LR990431	ATGGCGGTCATGGCGCCCCGAACCCTCCTCCTGGTGCTCTCAGGGGTACTGGCCCTGACCCAGACCCGGGCGGGCTCGCACTCCATGAGGTATTTCTACACCTCCATGTCCCGGCCCGGCCGCGGGCAGCCCCGCTTCATCGCCGTGGGCTACGTGGACGACACGCAGTTCGTGCGGTTCGACAGCGACGCCGAGAGTCCGAGGATGGAGCCGCGGGCGCCGTGGGTGGAGCAGGAGGGTCCAGAGTATTGGGACCGGGAGACACAGAACATGAAGACCGCGACACAGACCTACCGAGAGAACCTGCGGACCCTGCTCCGCTACTACAACCAGAGCGAGGCCGGGTCTCACACCGTCCAGACGATGTACGGCTGCGACCTGGGGCCCGACGGGCGCCTC…
Rhesus Macaque MHC v2	Mamu-AG3*02:08:01:01	Mamu-AG3*02g	MHC-AG	LR990427	ATGGCGGTCATAGCGCCCCGAACCCTCCTCCTGGTGCTCTCAGGGGTCCTGGCCCTGACCCAGACCCGGGCGGGCTCGCACTCCATGAGGTATTTCTACACCTCCATGTCCCGGCCCGGCCGCGGGCAGCCCCGCTTCATCGCCGTGGGCTACGTGGACGACACGCAGTTCGTGCGGTTCGACAGCGACGCCGAGAGTCCGAGGATGGAGCCGCGGGCGCCGTGGGTGGAGCAGGAGGGTCCAGAGTATTGGGACCGGGAGACACAGAACATGAAGACCGCGACACAGACCTACCGAGAGAACCTGCGGACCCTGCTCCGCTACTACAACCAGAGCGAGGCCGGGTCTCACACCATCCAGAAGATGTACGGCTGCGACCTGGGGCCCGACGGGCGCCTC…
Rhesus Macaque MHC v2	Mamu-AG3*02:09:01:01	Mamu-AG3*02g	MHC-AG	LR989652	ATGGCGGTCATGGCGCCCCGAACCCTCCTCCTGGTGCTCTCAGGGGTCCTGGCCCTGACCCAGCCCCGGGCGGGCTCGCACTCCATGAGGTATTTCTACACCTCCATGTCCCGGCCCGGCCGCGGGCAGCCCCGCTTCATCGCCGTGGGCTACGTGGACGACACGCAGTTCGTGCGGTTCGACAGCGACGCCGAGAGTCCGAGGATGGAGCCGCGGGCGCCGTGGGTGGAGCAGGAGGGTCCAGAGTATTGGGACCGGGAGACACAGAACATGAAGACCGCGACACAGACCTACCGAGAGAACCTGCGGACCCTGCTCCGCTACTACAACCAGAGCGAGGCCGGGTCTCACACTGTCCAGAAGATGTACGGCTGCGACCTGGGTCCCGACGGGCGCCTC…
Rhesus Macaque MHC v2	Mamu-AG3*02:10:01:01	Mamu-AG3*02g	MHC-AG	LR989648	ATGGCGGTCATGGCGCCCCGAACCCTCCTCCTGGTGCTCTCAGGGGTACTGGCCCTGACCCAGACCCGGGCGGGCTCCCACTCCATGAGGTATTTCTACACCTCCATGTCCCGGCCCGGCCGCGGGCAGCCCCGCTTCATCGCCGTGGGCTACGTGGACGACACGCAGTTCGTGCGGTTCGACAGCGACGCCGAGAGTCCGAGGATGGAGCCGCGGGCGCCGTGGGTGGAGCAGGAGGGTCCAGAGTATTGGGACCGGGAGACACAGAACATGAAGACCGCGACACAGACCTACCGAGAGAACCTGCGGACCCTGCTCCGCTACTACAACCAGAGCGAGGCCGGGTCTCACACCATCCAGAAGATGTACGGCTGCGACCTGGGGCCAGACGGGCGCCTC…
Rhesus Macaque MHC v2	Mamu-AG3*02:10:02:01	Mamu-AG3*02g	MHC-AG	LR990428	ATGGCGGTCATGGCGCCCCGAACCCTCCTCCTGGTGCTCTCAGGGGTACTGGCCCTGACCCAGACCCGGGCGGGCTCCCACTCCATGAGGTATTTCTACACCTCCATGTCCCGGCCCGGCCGCGGGCAGCCCCGCTTCATCGCCGTGGGCTACGTGGACGACACGCAGTTCGTGCGGTTCGACAGCGACGCCGAGAGTCCGAGGATGGAGCCGCGGGCGCCGTGGGTGGAGCAGGAGGGTCCAGAGTATTGGGACCGGGAGACACAGAACATGAAGACCGCGACACAGACCTACCGAGAGAACCTGCGGACCCTGCTCCGCTACTACAACCAGAGCGAGGCCGGGTCTCACACCATCCAGAAGATGTACGGCTGCGACCTGGGGCCAGACGGGCGCCTC…
Rhesus Macaque MHC v2	Mamu-AG3*02:11:01:01	Mamu-AG3*02g	MHC-AG	LR989649	ATGGCGGTCATGGCGCCCCGAACCCTCCTCCTGGTGCTCTCAGGGGTACTGGCCCTGACCCAGACCCGGGCGGGCTCCCACTCCATGAGGTATTTCTACACCTCCATGTCCCGGCCCGGCCGCGGGCAGCCCCGCTTCATCGCCGTGGGCTACGTGGACGACACGCAGTTCGTGCGGTTCGACAGCGACGCCGAGAGTCCGAGGATGGAGCCGCGGGCGCCGTGGGTGGAGCAGGAGGGTCCAGAGTATTGGGACCGGGAGACACAGAACATGAAGACCGCGACACAGACCTACCGAGAGAACCTGCGGACCCTGCTCCGCTACTACAACCAGAGCGAGGCCGGGTCTCACACCATCCAGAAGATGTACGGCTGTGACCTGGGGCCAGACGGGCGCCTC…
Rhesus Macaque MHC v2	Mamu-AG3*02:12:01:01	Mamu-AG3*02g	MHC-AG	OW981835	ATGGCGGTCATGGCGCCCCGAACCCTCCTCCTGGTGCTCTCAGGGGTCCTGGCCCTGACCCAGACCCGGGCGGGCTCCCACTCCATGAGGTATTTCTACACCGCCGTGTCCCGGCCCGGCCGCGGGCAGCCCCGCTTCATCGCCGTGGGCTACGTGGACGACACGCAGTTCGTGCGGTTCGACAGCGACGCCGAGAGTCCGAGGATGGAGCCGCGGGCGCCGTGGGTGGAGCAGGAGGGTCCAGAGTATTGGGACCGGGAGACACAGAACATGAAGACCGCGACACAGACCTACCGAGAGAACCTGCGGACCCTGCTCCGCTACTACAACCAGAGCGAGGCCGGGTCTCACACCATCCAGAAGATGTACGGCTGCGACCTGGGGCCAGACGGGCGCCTC…
Rhesus Macaque MHC v2	Mamu-AG3*03:01:01:01	Mamu-AG3*03g	MHC-AG	U84787;U84788;LR989695	ATGGCGGTCATGGCGCCCCGAACCCTCCTCCTGGTGCTCTCAGGGGTCCTGGCCCTGACCCAGCCCCGGGCGGGCTCGCACTCCATGAGGTATTTCTACACCGCCGTGTCCCGGCCCGGCCGCGGGCAGCCCCGCTTCATCGCCGTGGGCTACGTGGACGACACGCAGTTCGTGCGGTTCGACAGCGACGCCGAGAGTCCGAGGATGGAGCCGCGGGCGCCGTGGGTGGAGCAGGAGGGTCCAGAGTATTGGGACCGGGAGACACAGAACATGAAGACCGCGACACAGACCTACCAAGCGAACCTGCGGACCCTGCTCCGCTACTACAACCAGAGCGAGGCCGGGTCTCACACCTTCCAGAAGATGTACGGCTGCGACCTGGGGCCAGACGGGCGCCTC…
Rhesus Macaque MHC v2	Mamu-AG3*03:01:01:02	Mamu-AG3*03g	MHC-AG	LR989694	ATGGCGGTCATGGCGCCCCGAACCCTCCTCCTGGTGCTCTCAGGGGTCCTGGCCCTGACCCAGCCCCGGGCGGGCTCGCACTCCATGAGGTATTTCTACACCGCCGTGTCCCGGCCCGGCCGCGGGCAGCCCCGCTTCATCGCCGTGGGCTACGTGGACGACACGCAGTTCGTGCGGTTCGACAGCGACGCCGAGAGTCCGAGGATGGAGCCGCGGGCGCCGTGGGTGGAGCAGGAGGGTCCAGAGTATTGGGACCGGGAGACACAGAACATGAAGACCGCGACACAGACCTACCAAGCGAACCTGCGGACCCTGCTCCGCTACTACAACCAGAGCGAGGCCGGGTCTCACACCTTCCAGAAGATGTACGGCTGCGACCTGGGGCCAGACGGGCGCCTC…
Rhesus Macaque MHC v2	Mamu-AG3*03:01:01:03	Mamu-AG3*03g	MHC-AG	LR990435	ATGGCGGTCATGGCGCCCCGAACCCTCCTCCTGGTGCTCTCAGGGGTCCTGGCCCTGACCCAGCCCCGGGCGGGCTCGCACTCCATGAGGTATTTCTACACCGCCGTGTCCCGGCCCGGCCGCGGGCAGCCCCGCTTCATCGCCGTGGGCTACGTGGACGACACGCAGTTCGTGCGGTTCGACAGCGACGCCGAGAGTCCGAGGATGGAGCCGCGGGCGCCGTGGGTGGAGCAGGAGGGTCCAGAGTATTGGGACCGGGAGACACAGAACATGAAGACCGCGACACAGACCTACCAAGCGAACCTGCGGACCCTGCTCCGCTACTACAACCAGAGCGAGGCCGGGTCTCACACCTTCCAGAAGATGTACGGCTGCGACCTGGGGCCAGACGGGCGCCTC…
Rhesus Macaque MHC v2	Mamu-AG3*03:01:01:04	Mamu-AG3*03g	MHC-AG	OW981856	ATGGCGGTCATGGCGCCCCGAACCCTCCTCCTGGTGCTCTCAGGGGTCCTGGCCCTGACCCAGCCCCGGGCGGGCTCGCACTCCATGAGGTATTTCTACACCGCCGTGTCCCGGCCCGGCCGCGGGCAGCCCCGCTTCATCGCCGTGGGCTACGTGGACGACACGCAGTTCGTGCGGTTCGACAGCGACGCCGAGAGTCCGAGGATGGAGCCGCGGGCGCCGTGGGTGGAGCAGGAGGGTCCAGAGTATTGGGACCGGGAGACACAGAACATGAAGACCGCGACACAGACCTACCAAGCGAACCTGCGGACCCTGCTCCGCTACTACAACCAGAGCGAGGCCGGGTCTCACACCTTCCAGAAGATGTACGGCTGCGACCTGGGGCCAGACGGGCGCCTC…
Rhesus Macaque MHC v2	Mamu-AG3*03:02:01:01	Mamu-AG3*03g	MHC-AG	U84789;OW981862	ATGGCGGTCATGGCGCCCCGAACCCTCCTCCTGGTGCTCTCAGGGGTACTGGCCCTGACCCAGCCCCGGGCGGGCTCGCACTCCATGAGGTATTTCTACACCGCCGTGTCCCGGCCCGGCCGCGGGCAGCCCCGCTTCATCGCCGTGGGCTACGTGGACGACACGCAGTTCGTGCGGTTCGACAGCGACGCCGAGAGTCCGAGGATGGAGCCGCGGGCGCCGTGGGTGGAGCAGGAGGGTCCAGAGTATTGGGACCGGGAGACACAGAACATGAAGACCGCGACACAGACCTACCAAGCGAACCTGCGGACCCTGCTCCGCTACTACAACCAGAGCGAGGCCGGGTCTCACACCTTCCAGAAGATGTATGGCTGCGACCTGGGGCCAGACGGGCGCCTC…
Rhesus Macaque MHC v2	Mamu-AG3*03:03	Mamu-AG3*03g	MHC-AG	KF855159	ATGGCGGTCATGGCGCCCCGAACCCTCCTCCTGGTGCTCTCAGGGGTACTGGCCCTGACCCAGCCCCGGGCGGGCTCGCACTCCATGAGGTATTTCTACACCGCCGTGTCCCGGCCCGGCCGCGGGGAGCCCCGCTTCATCGCCGTGGGCTACGTGGACGACACGCAGTTCGTGCGGTTCGACAGCGACGCCGAGAGTCCGAGGATGGAGCCGCGGGCGCCGTGGGTGGAGCAGGAGGGTCCAGAGTATTGGGACCGGGAGACACAGAACATGAAGACCGCGACACAGACCTACCAAGCGAACCTGCGGACCCTGCTCCGCTACTACAACCAGAGCGAGGCCGGGTCTCACACCTTCCAGAAGATGTATGGCTGCGACCTGGGGCCAGACGGGCGCCTC…
Rhesus Macaque MHC v2	Mamu-AG3*03:04	Mamu-AG3*03g	MHC-AG	KF855160	GTGCTCTCAGGGGTACTGGCCCTGACCCAGCCCCGGGCGGGCTCGCACTCCATGAGGTATTTCTACACCGCCGTGTCCCGGCCCGGCCGCGGGGAGCCCCGCTTCATCTCCGTGGGCTACGTGGACGACACGCAGTTCGTGCGGTTCGACAGCGACGCCGAGAGTCCGAGGATGGAGCCGCGGGCGCCGTGGGTGGAGCAGGAGGGTCCAGAGTATTGGGACCGGGAGACACAGAACATGAAGACCGCGACACAGACCTACCAAGCGAACCTGCGGACCCTGCTCCGCTACTACAACCAGAGCGAGGCCGGGTCTCACACCTTCCAGAAGATGTATGGCTGCGACCTGGGGCCAGACGGGCGCCTCCTCCGCGGGTATGAACAGTTCGCCTACGACGGC…
Rhesus Macaque MHC v2	Mamu-AG4*08:01:01:01	Mamu-AG4*08g	MHC-AG	LR989670	ATGGCGGTCATGGCCCCCCGAACCCTCCTTCTGGTGCTCTCAGGGGTCCTAGCCCTGACCCGGACCTGGGCCGGCTCGCACTCCATGAGGTATTTCTACACCTCCATGTCCCGGCCCGGCCGCGGGCAGCCCCGCTTCATCGCCGTGGGCTACGTGGACGACACGCAGTTCGTGCGGTTCGACAGCGACGCCGAGAGTCCGAGGATGGAGCCGCGGGCGCCGTGGGTGGAGCAGGAGGGGCCGGAGTATTGGGACCGGGAGACACAGAACATGAAGAACGCGACACAGACCTACCGAGGGAACCTGCGGACCCTGCTCCGCTACTACAACCAGAGCGAGGCCGGGTCTCACACACTCCAGAAGATGTACGGCTGCGACCTGGGGCCGGACGGGCGCCTC…
Rhesus Macaque MHC v2	Mamu-AG4*08:02:01:01	Mamu-AG4*08g	MHC-AG	LR989676	ATGGCGGTCATGGCCCCCCGAACCCTCCTCCTGGTGCTCTCAGGGGTCCTAGCCCTGACCCGGACCTGGGCCGGCTCGCACTCCATGAGGTATTTCTACACCTCCATGTCCCGGCCCGGCCGCGGGGAGCCCCGCTTCTTCGCCGTGGGCTACGTGGACGACACGCAGTTCGTGCGGTTCGACAGCGACGCCGAGAGTCCGAGGATGGAGCCGCGGGCGCCGTGGGTGGAGCAGGAGGGGCCGGAGTATTGGGACCGGGAGACACAGAACATGAAGAACGCGACACAGACCTACCGAGGGAACCTGCGGACCCTGCTCCGCTACTACAACCAGAGCGAGGCCGGGTCTCACACCCTCCAGAAGATGTACGGCTGCGACCTGGGGCCGGACGGGCGCCTC…
Rhesus Macaque MHC v2	Mamu-AG4*08:02:02:01	Mamu-AG4*08g	MHC-AG	LR990463	ATGGCGGTCATGGCCCCCCGAACCCTCCTCCTGGTGCTCTCAGGGGTCCTAGCCCTGACCCGGACCTGGGCCGGCTCGCACTCCATGAGGTATTTCTACACCTCCATGTCCCGGCCCGGCCGCGGGGAGCCCCGCTTCTTCGCCGTGGGCTACGTGGACGACACGCAGTTCGTGCGGTTCGACAGCGACGCCGAGAGTCCGAGGATGGAGCCGCGGGCGCCGTGGGTGGAGCAGGAGGGGCCGGAGTATTGGGACCGGGAGACACAGAACATGAAGAACGCGACACAGACCTACCGAGGGAACCTGCGGACCCTGCTCCGCTACTACAACCAGAGCGAGGCCGGGTCTCACACACTCCAGAAGATGTACGGCTGCGACCTGGGGCCGGACGGGCGCCTC…
Rhesus Macaque MHC v2	Mamu-AG4*08:02:03:01	Mamu-AG4*08g	MHC-AG	LR990440	ATGGCGGTCATGGCCCCCCGAACCCTCCTCCTGGTGCTCTCAGGGGTCCTAGCCCTGACCCGGACCTGGGCCGGCTCGCACTCCATGAGGTATTTCTACACCTCCATGTCCCGGCCCGGCCGCGGGGAGCCCCGCTTCTTCGCCGTGGGCTACGTGGACGACACGCAGTTCGTGCGGTTCGACAGCGACGCCGAGAGTCCGAGGATGGAGCCGCGGGCGCCGTGGGTGGAGCAGGAGGGGCCGGAGTATTGGGACCGGGAGACACAGAACATGAAGAACGCGACACAGACCTACCGAGGGAACCTGCGGACCCTGCTCCGCTACTACAACCAGAGCGAGGCCGGGTCTCACACACTCCAGAAGATGTACGGCTGCGACCTGGGGCCGGACGGGCGCCTC…
Rhesus Macaque MHC v2	Mamu-AG4*08:02:03:02	Mamu-AG4*08g	MHC-AG	LR989692	ATGGCGGTCATGGCCCCCCGAACCCTCCTCCTGGTGCTCTCAGGGGTCCTAGCCCTGACCCGGACCTGGGCCGGCTCGCACTCCATGAGGTATTTCTACACCTCCATGTCCCGGCCCGGCCGCGGGGAGCCCCGCTTCTTCGCCGTGGGCTACGTGGACGACACGCAGTTCGTGCGGTTCGACAGCGACGCCGAGAGTCCGAGGATGGAGCCGCGGGCGCCGTGGGTGGAGCAGGAGGGGCCGGAGTATTGGGACCGGGAGACACAGAACATGAAGAACGCGACACAGACCTACCGAGGGAACCTGCGGACCCTGCTCCGCTACTACAACCAGAGCGAGGCCGGGTCTCACACACTCCAGAAGATGTACGGCTGCGACCTGGGGCCGGACGGGCGCCTC…
Rhesus Macaque MHC v2	Mamu-AG4*08:02:03:03	Mamu-AG4*08g	MHC-AG	LR990442	ATGGCGGTCATGGCCCCCCGAACCCTCCTCCTGGTGCTCTCAGGGGTCCTAGCCCTGACCCGGACCTGGGCCGGCTCGCACTCCATGAGGTATTTCTACACCTCCATGTCCCGGCCCGGCCGCGGGGAGCCCCGCTTCTTCGCCGTGGGCTACGTGGACGACACGCAGTTCGTGCGGTTCGACAGCGACGCCGAGAGTCCGAGGATGGAGCCGCGGGCGCCGTGGGTGGAGCAGGAGGGGCCGGAGTATTGGGACCGGGAGACACAGAACATGAAGAACGCGACACAGACCTACCGAGGGAACCTGCGGACCCTGCTCCGCTACTACAACCAGAGCGAGGCCGGGTCTCACACACTCCAGAAGATGTACGGCTGCGACCTGGGGCCGGACGGGCGCCTC…
Rhesus Macaque MHC v2	Mamu-AG4*08:02:04:01	Mamu-AG4*08g	MHC-AG	LR990443	ATGGCGGTCATGGCCCCCCGAACCCTCCTCCTGGTGCTCTCAGGGGTCCTAGCCCTGACCCGGACCTGGGCCGGCTCGCACTCCATGAGGTATTTCTACACCTCCATGTCCCGGCCCGGCCGCGGGGAGCCCCGCTTCTTCGCCGTGGGCTACGTGGACGACACGCAGTTCGTGCGGTTCGACAGCGACGCCGAGAGTCCGAGGATGGAGCCGCGGGCGCCGTGGGTGGAGCAGGAGGGGCCGGAGTATTGGGACCGGGAGACACAGAACATGAAGAACGCGACACAGACCTACCGAGGGAACCTGCGGACCCTGCTCCGCTACTACAACCAGAGCGAGGCCGGGTCTCACACACTCCAGAAGATGTACGGCTGCGACCTGGGGCCGGACGGGCGCCTC…
Rhesus Macaque MHC v2	Mamu-AG4*08:02:04:02	Mamu-AG4*08g	MHC-AG	LR989659	ATGGCGGTCATGGCCCCCCGAACCCTCCTCCTGGTGCTCTCAGGGGTCCTAGCCCTGACCCGGACCTGGGCCGGCTCGCACTCCATGAGGTATTTCTACACCTCCATGTCCCGGCCCGGCCGCGGGGAGCCCCGCTTCTTCGCCGTGGGCTACGTGGACGACACGCAGTTCGTGCGGTTCGACAGCGACGCCGAGAGTCCGAGGATGGAGCCGCGGGCGCCGTGGGTGGAGCAGGAGGGGCCGGAGTATTGGGACCGGGAGACACAGAACATGAAGAACGCGACACAGACCTACCGAGGGAACCTGCGGACCCTGCTCCGCTACTACAACCAGAGCGAGGCCGGGTCTCACACACTCCAGAAGATGTACGGCTGCGACCTGGGGCCGGACGGGCGCCTC…
Rhesus Macaque MHC v2	Mamu-AG4*08:02:04:03	Mamu-AG4*08g	MHC-AG	OW995927	ATGGCGGTCATGGCCCCCCGAACCCTCCTCCTGGTGCTCTCAGGGGTCCTAGCCCTGACCCGGACCTGGGCCGGCTCGCACTCCATGAGGTATTTCTACACCTCCATGTCCCGGCCCGGCCGCGGGGAGCCCCGCTTCTTCGCCGTGGGCTACGTGGACGACACGCAGTTCGTGCGGTTCGACAGCGACGCCGAGAGTCCGAGGATGGAGCCGCGGGCGCCGTGGGTGGAGCAGGAGGGGCCGGAGTATTGGGACCGGGAGACACAGAACATGAAGAACGCGACACAGACCTACCGAGGGAACCTGCGGACCCTGCTCCGCTACTACAACCAGAGCGAGGCCGGGTCTCACACACTCCAGAAGATGTACGGCTGCGACCTGGGGCCGGACGGGCGCCTC…
Rhesus Macaque MHC v2	Mamu-AG4*08:02:05:01	Mamu-AG4*08g	MHC-AG	LR990437	ATGGCGGTCATGGCCCCCCGAACCCTCCTCCTGGTGCTCTCAGGGGTCCTAGCCCTGACCCGGACCTGGGCCGGCTCGCACTCCATGAGGTATTTCTACACCTCCATGTCCCGGCCCGGCCGCGGGGAGCCCCGCTTCTTCGCCGTGGGCTACGTGGACGACACGCAGTTCGTGCGGTTCGACAGCGACGCCGAGAGTCCGAGGATGGAGCCGCGGGCGCCGTGGGTGGAGCAGGAGGGGCCGGAGTATTGGGACCGGGAGACACAGAACATGAAGAACGCGACACAGACCTACCGAGGGAACCTGCGGACCCTGCTCCGCTACTACAACCAGAGCGAGGCCGGGTCTCACACACTCCAGAAGATGTACGGCTGCGACCTGGGGCCGGACGGGCGCCTC…
Rhesus Macaque MHC v2	Mamu-AG4*08:02:05:02	Mamu-AG4*08g	MHC-AG	LR989657	ATGGCGGTCATGGCCCCCCGAACCCTCCTCCTGGTGCTCTCAGGGGTCCTAGCCCTGACCCGGACCTGGGCCGGCTCGCACTCCATGAGGTATTTCTACACCTCCATGTCCCGGCCCGGCCGCGGGGAGCCCCGCTTCTTCGCCGTGGGCTACGTGGACGACACGCAGTTCGTGCGGTTCGACAGCGACGCCGAGAGTCCGAGGATGGAGCCGCGGGCGCCGTGGGTGGAGCAGGAGGGGCCGGAGTATTGGGACCGGGAGACACAGAACATGAAGAACGCGACACAGACCTACCGAGGGAACCTGCGGACCCTGCTCCGCTACTACAACCAGAGCGAGGCCGGGTCTCACACACTCCAGAAGATGTACGGCTGCGACCTGGGGCCGGACGGGCGCCTC…
Rhesus Macaque MHC v2	Mamu-AG4*08:02:05:03	Mamu-AG4*08g	MHC-AG	LR989682	ATGGCGGTCATGGCCCCCCGAACCCTCCTCCTGGTGCTCTCAGGGGTCCTAGCCCTGACCCGGACCTGGGCCGGCTCGCACTCCATGAGGTATTTCTACACCTCCATGTCCCGGCCCGGCCGCGGGGAGCCCCGCTTCTTCGCCGTGGGCTACGTGGACGACACGCAGTTCGTGCGGTTCGACAGCGACGCCGAGAGTCCGAGGATGGAGCCGCGGGCGCCGTGGGTGGAGCAGGAGGGGCCGGAGTATTGGGACCGGGAGACACAGAACATGAAGAACGCGACACAGACCTACCGAGGGAACCTGCGGACCCTGCTCCGCTACTACAACCAGAGCGAGGCCGGGTCTCACACACTCCAGAAGATGTACGGCTGCGACCTGGGGCCGGACGGGCGCCTC…
Rhesus Macaque MHC v2	Mamu-AG4*08:02:06:01	Mamu-AG4*08g	MHC-AG	LR990453	ATGGCGGTCATGGCCCCCCGAACCCTCCTTCTGGTGCTCTCAGGGGTCCTAGCCCTGACCCGGACCTGGGCCGGCTCGCACTCCATGAGGTATTTCTACACCTCCATGTCCCGGCCCGGCCGCGGGGAGCCCCGCTTCTTCGCCGTGGGCTACGTGGACGACACGCAGTTCGTGCGGTTCGACAGCGACGCCGAGAGTCCGAGGATGGAGCCGCGGGCGCCGTGGGTGGAGCAGGAGGGGCCGGAGTATTGGGACCGGGAGACACAGAACATGAAGAACGCGACACAGACCTACCGAGGGAACCTGCGGACCCTGCTCCGCTACTACAACCAGAGCGAGGCCGGGTCTCACACACTCCAGAAGATGTACGGCTGCGACCTGGGGCCGGACGGGCGCCTC…
Rhesus Macaque MHC v2	Mamu-AG4*08:02:06:02	Mamu-AG4*08g	MHC-AG	LR990455	ATGGCGGTCATGGCCCCCCGAACCCTCCTTCTGGTGCTCTCAGGGGTCCTAGCCCTGACCCGGACCTGGGCCGGCTCGCACTCCATGAGGTATTTCTACACCTCCATGTCCCGGCCCGGCCGCGGGGAGCCCCGCTTCTTCGCCGTGGGCTACGTGGACGACACGCAGTTCGTGCGGTTCGACAGCGACGCCGAGAGTCCGAGGATGGAGCCGCGGGCGCCGTGGGTGGAGCAGGAGGGGCCGGAGTATTGGGACCGGGAGACACAGAACATGAAGAACGCGACACAGACCTACCGAGGGAACCTGCGGACCCTGCTCCGCTACTACAACCAGAGCGAGGCCGGGTCTCACACACTCCAGAAGATGTACGGCTGCGACCTGGGGCCGGACGGGCGCCTC…
Rhesus Macaque MHC v2	Mamu-AG4*08:02:06:03	Mamu-AG4*08g	MHC-AG	LR989673	ATGGCGGTCATGGCCCCCCGAACCCTCCTTCTGGTGCTCTCAGGGGTCCTAGCCCTGACCCGGACCTGGGCCGGCTCGCACTCCATGAGGTATTTCTACACCTCCATGTCCCGGCCCGGCCGCGGGGAGCCCCGCTTCTTCGCCGTGGGCTACGTGGACGACACGCAGTTCGTGCGGTTCGACAGCGACGCCGAGAGTCCGAGGATGGAGCCGCGGGCGCCGTGGGTGGAGCAGGAGGGGCCGGAGTATTGGGACCGGGAGACACAGAACATGAAGAACGCGACACAGACCTACCGAGGGAACCTGCGGACCCTGCTCCGCTACTACAACCAGAGCGAGGCCGGGTCTCACACACTCCAGAAGATGTACGGCTGCGACCTGGGGCCGGACGGGCGCCTC…
Rhesus Macaque MHC v2	Mamu-AG4*08:02:06:04	Mamu-AG4*08g	MHC-AG	LR990457	ATGGCGGTCATGGCCCCCCGAACCCTCCTTCTGGTGCTCTCAGGGGTCCTAGCCCTGACCCGGACCTGGGCCGGCTCGCACTCCATGAGGTATTTCTACACCTCCATGTCCCGGCCCGGCCGCGGGGAGCCCCGCTTCTTCGCCGTGGGCTACGTGGACGACACGCAGTTCGTGCGGTTCGACAGCGACGCCGAGAGTCCGAGGATGGAGCCGCGGGCGCCGTGGGTGGAGCAGGAGGGGCCGGAGTATTGGGACCGGGAGACACAGAACATGAAGAACGCGACACAGACCTACCGAGGGAACCTGCGGACCCTGCTCCGCTACTACAACCAGAGCGAGGCCGGGTCTCACACACTCCAGAAGATGTACGGCTGCGACCTGGGGCCGGACGGGCGCCTC…
Rhesus Macaque MHC v2	Mamu-AG4*08:03:01:01	Mamu-AG4*08g	MHC-AG	LR990438	ATGGCGATCATGGCCCCCCGAACCCTCCTCCTGGTGCTCTCAGGGGTCCTAGCCCTGACCCGGACCTGGGCCGGCTCGCACTCCATGAGGTATTTCTACACCTCCATGTCCCGGCCCGGCCGCGGGGAGCCCCGCTTCTTCGCCGTGGGCTACGTGGACGACACGCAGTTCGTGCGGTTCGACAGCGACGCCGAGAGTCCGAGGATGGAGCCGCGGGCGCCGTGGGTGGAGCAGGAGGGGCCGGAGTATTGGGACCGGGAGACACAGAACATGAAGAACGCGACACAGACCTACCGAGGGAACCTGCGGACCCTGCTCCGCTACTACAACCAGAGCGAGGCCGGGTCTCACACACTCCAGAAGATGTACGGCTGCGACCTGGGGCCGGACGGGCGCCTC…
Rhesus Macaque MHC v2	Mamu-AG4*08:03:01:02	Mamu-AG4*08g	MHC-AG	LR989658	ATGGCGATCATGGCCCCCCGAACCCTCCTCCTGGTGCTCTCAGGGGTCCTAGCCCTGACCCGGACCTGGGCCGGCTCGCACTCCATGAGGTATTTCTACACCTCCATGTCCCGGCCCGGCCGCGGGGAGCCCCGCTTCTTCGCCGTGGGCTACGTGGACGACACGCAGTTCGTGCGGTTCGACAGCGACGCCGAGAGTCCGAGGATGGAGCCGCGGGCGCCGTGGGTGGAGCAGGAGGGGCCGGAGTATTGGGACCGGGAGACACAGAACATGAAGAACGCGACACAGACCTACCGAGGGAACCTGCGGACCCTGCTCCGCTACTACAACCAGAGCGAGGCCGGGTCTCACACACTCCAGAAGATGTACGGCTGCGACCTGGGGCCGGACGGGCGCCTC…
Rhesus Macaque MHC v2	Mamu-AG4*08:03:01:03	Mamu-AG4*08g	MHC-AG	LR989683	ATGGCGATCATGGCCCCCCGAACCCTCCTCCTGGTGCTCTCAGGGGTCCTAGCCCTGACCCGGACCTGGGCCGGCTCGCACTCCATGAGGTATTTCTACACCTCCATGTCCCGGCCCGGCCGCGGGGAGCCCCGCTTCTTCGCCGTGGGCTACGTGGACGACACGCAGTTCGTGCGGTTCGACAGCGACGCCGAGAGTCCGAGGATGGAGCCGCGGGCGCCGTGGGTGGAGCAGGAGGGGCCGGAGTATTGGGACCGGGAGACACAGAACATGAAGAACGCGACACAGACCTACCGAGGGAACCTGCGGACCCTGCTCCGCTACTACAACCAGAGCGAGGCCGGGTCTCACACACTCCAGAAGATGTACGGCTGCGACCTGGGGCCGGACGGGCGCCTC…
Rhesus Macaque MHC v2	Mamu-AG4*08:03:01:04	Mamu-AG4*08g	MHC-AG	LR990441	ATGGCGATCATGGCCCCCCGAACCCTCCTCCTGGTGCTCTCAGGGGTCCTAGCCCTGACCCGGACCTGGGCCGGCTCGCACTCCATGAGGTATTTCTACACCTCCATGTCCCGGCCCGGCCGCGGGGAGCCCCGCTTCTTCGCCGTGGGCTACGTGGACGACACGCAGTTCGTGCGGTTCGACAGCGACGCCGAGAGTCCGAGGATGGAGCCGCGGGCGCCGTGGGTGGAGCAGGAGGGGCCGGAGTATTGGGACCGGGAGACACAGAACATGAAGAACGCGACACAGACCTACCGAGGGAACCTGCGGACCCTGCTCCGCTACTACAACCAGAGCGAGGCCGGGTCTCACACACTCCAGAAGATGTACGGCTGCGACCTGGGGCCGGACGGGCGCCTC…
Rhesus Macaque MHC v2	Mamu-AG4*08:04:01:01	Mamu-AG4*08g	MHC-AG	LR989678	ATGGCGATCATGGCCCCCCGAACCCTCCTCCTGGTGCTCTCAGGGGTCCTAGCCCTGACCCGGACCTGGGCCGGCTCGCACTCCATGAGGTATTTCTACACCTCCATGTCCCGGCCCGGCCGCGGGGAGCCCCGCTTCTTCGCCGTGGGCTACGTGGACGACACGCAGTTCGTGCGGTTCGACAGCGACGCCGAGAGTCCGAGGATGGAGCCGCGGGCGCCGTGGGTGGAGCAGGAGGGGCCGGAGTATTGGGACCGGGAGACACAGAACATGAAGACCGCGACACAGACCTACCGAGGGAACCTGCGGACCCTGCTCCGCTACTACAACCAGAGCGAGGCCGGGTCTCACACACTCCAGAAGATGTACGGCTGCGACCTGGGGCCGGACGGGCGCCTC…
Rhesus Macaque MHC v2	Mamu-AG4*08:05:01:01	Mamu-AG4*08g	MHC-AG	LR990459	ATGGCGGTCATGGCGCCCCGAACCCTCCTCCTGGTGCTCTCCGGGGCCCTGGCCCTGACCCGGACCTGGGCCGGCTCGCACTCCATGAGGTATTTCTACACCTCCATGTCCCGGCCCGGCCGCGGGGAGCCCCGCTTCTTCGCCGTGGGCTACGTGGACGACACGCAGTTCGTGCGGTTCGACAGCGACGCCGAGAGTCCGAGGATGGAGCCGCGGGCGCCGTGGGTGGAGCAGGAGGGGCCGGAGTATTGGGACCGGGAGACACAGAACATGAAGAACGCGACACAGACCTACCGAGGGAACCTGCGGACCCTGCTCCGCTACTACAACCAGAGCGAGGCCGGGTCTCACACACTCCAGAAGATGTACGGCTGCGACCTGGGGCCGGACGGGCGCCTC…
Rhesus Macaque MHC v2	Mamu-AG4*08:05:01:02	Mamu-AG4*08g	MHC-AG	LR990458	ATGGCGGTCATGGCGCCCCGAACCCTCCTCCTGGTGCTCTCCGGGGCCCTGGCCCTGACCCGGACCTGGGCCGGCTCGCACTCCATGAGGTATTTCTACACCTCCATGTCCCGGCCCGGCCGCGGGGAGCCCCGCTTCTTCGCCGTGGGCTACGTGGACGACACGCAGTTCGTGCGGTTCGACAGCGACGCCGAGAGTCCGAGGATGGAGCCGCGGGCGCCGTGGGTGGAGCAGGAGGGGCCGGAGTATTGGGACCGGGAGACACAGAACATGAAGAACGCGACACAGACCTACCGAGGGAACCTGCGGACCCTGCTCCGCTACTACAACCAGAGCGAGGCCGGGTCTCACACACTCCAGAAGATGTACGGCTGCGACCTGGGGCCGGACGGGCGCCTC…
Rhesus Macaque MHC v2	Mamu-AG4*08:06:01:01	Mamu-AG4*08g	MHC-AG	LR990439	ATGGCGGTCATGGCCCCCCGAACCCTCCTCCTGGTGCTCTCAGGGGTCCTAGCCCTGACCCGGACCTGGGCCGGCTCGCACTCCATGAGGTATTTCTACACCTCCATGTCCCGGCCCGGCCGCGGGGAGCCCCGCTTCTTCGCCGTGGGCTACGTGGACGACACGCAGTTCGTGCGGTTCGACAGCGACGCCGAGAGTCCGAGGATGGAGCCGCGGGCGCCGTGGGTGGAGCAGGAGGGGCCGGAGTATTGGGACCGGGAGACACAGAACATGAAGAACGCGACACAGACCTACCGAGGGAACCTGCGGACCCTGCTCCGCTACTACAACCAGAGCGAGGCCGGGTCTCACACACTCCAGAAGATGTACGGCTGCGACCTGGGGCCGGACGGGCGCCTC…
Rhesus Macaque MHC v2	Mamu-AG4*08:07:01:01	Mamu-AG4*08g	MHC-AG	LR990454	ATGGCGGTCATGGCCCCCCGAACCCTCCTTCTGGTGCTCTCAGGGGTCCTAGCCCTGACCCGGACCTGGGCCGGCTCGCACTCCATGAGGTATTTCTACACCTCCATGTCCCGGCCCGGCCGCGGGGAGCCCCGCTTCTTCGCCGTGGGCTACGTGGACGACACGCAGTTCGTGCGGTTCGACAGCGACGCCGAGAGTCCGAGGATGGAGCCGCGGGCGCCGTGGGTGGAGCAGGAGGGGCCGGAGTATTGGGACCGGGAGACACAGAACATGAAGAACGCGACACAGACCTACCGAGGGAACCTGCGGACCCTGCTCCGCTACTACAACCAGAGCGAGGCCGGGTCTCACACACTCCAGAAGATGTACGGCTGCGACCTGGGGCCGGACGGGCGCCTC…
Rhesus Macaque MHC v2	Mamu-AG4*09:01:01:01	Mamu-AG4*09g	MHC-AG	LR989686	ATGGCGGTCATGGCGCCCCGAACCCTCCTCCTGGTGCTCTCAGGGGTCCTGGCCCTGACCCGGACCTGGGCCGGCTCCCACTCCATGAGGTATTTCTACACCGCCGTGTCCCGGCCCGGCCGCGGGGAGCCCCGCTTCTTCGCCGTGGGCTACGTGGACGACACGCAGTTCGTGCGATTCGACAGCGACGCCGAGAGTCCGAGGATGGAGCCGCGGGCGCCGTGGGTGGAGCAGGAGGGGCCGGAGTATTGGGACCGGGAGACACAGAACATGAAGAACGCGACACAGACCTACCGAGAGAACCTGCGGACCCTGCTCCGCTACTACAACCAGAGCGAGGCCGGGTCTCACACCGTCCAGAAGATGTACGGCTGCGACCTGGGGCCGGACGGGCGCCTC…
Rhesus Macaque MHC v2	Mamu-AG4*09:02:01:01	Mamu-AG4*09g	MHC-AG	LR989665	ATGGCGGTCATGGCGCCCCGAACCCTCCTCCTGGTGCTCTCAGGGGTCCTGGCCCTGACCCGGACCTGGGCCGGCTCGCACTCCTTGAGGTATTTCTACACCTCCGTGTCCCGGCCCGGCCGCGGGGAGCCCCGCTTCTTCGCCGTGGGCTACGTGGACGACACGCAGTTCGTGCGGTTCGACAGCGACGCCGAGAGTCCGAGGATGGAGCCGCGGGCGCCGTGGGTGGAGCAGGAGGGGCCGGAGTATTGGGACCGGGAGACACAGAACATGAAGAACGCGACACAGACCTACCGAGAGAACCTGCGGACCCTGCTCCGCTACTACAACCAGAGCGAGGCCGGGTCTCACACCGTCCAGAAGATGTACGGCTGCGACCTGGGGCCGGACGGGCGCCTC…
Rhesus Macaque MHC v2	Mamu-AG4*09:02:02:01	Mamu-AG4*09g	MHC-AG	LR989663	ATGGCGGTCATGGCGCCCCGAACCCTCCTCCTGGTGCTCTCAGGGGTCCTGGCCCTGACCCGGACCTGGGCCGGCTCGCACTCCTTGAGGTATTTCTACACCTCCGTGTCCCGGCCCGGCCGCGGGGAGCCCCGCTTCTTCGCCGTGGGCTACGTGGACGACACGCAGTTCGTGCGGTTCGACAGCGACGCCGAGAGTCCGAGGATGGAGCCGCGGGCGCCGTGGGTGGAGCAGGAGGGGCCGGAGTATTGGGACCGGGAGACACAGAACATGAAGAACGCGACACAGACCTACCGAGAGAACCTGCGGACCCTGCTCCGCTACTACAACCAGAGCGAGGCCGGGTCTCACACCGTCCAGAAGATGTACGGCTGCGACCTGGGGCCGGACGGGCGCCTC…
Rhesus Macaque MHC v2	Mamu-AG4*09:02:02:02	Mamu-AG4*09g	MHC-AG	LR990451	ATGGCGGTCATGGCGCCCCGAACCCTCCTCCTGGTGCTCTCAGGGGTCCTGGCCCTGACCCGGACCTGGGCCGGCTCGCACTCCTTGAGGTATTTCTACACCTCCGTGTCCCGGCCCGGCCGCGGGGAGCCCCGCTTCTTCGCCGTGGGCTACGTGGACGACACGCAGTTCGTGCGGTTCGACAGCGACGCCGAGAGTCCGAGGATGGAGCCGCGGGCGCCGTGGGTGGAGCAGGAGGGGCCGGAGTATTGGGACCGGGAGACACAGAACATGAAGAACGCGACACAGACCTACCGAGAGAACCTGCGGACCCTGCTCCGCTACTACAACCAGAGCGAGGCCGGGTCTCACACCGTCCAGAAGATGTACGGCTGCGACCTGGGGCCGGACGGGCGCCTC…
Rhesus Macaque MHC v2	Mamu-AG5*07:01:01:01	Mamu-AG5*07g	MHC-AG	LR989631	ATGGCGGTCATGGCGCCCCGAACCCTCCTCCTGGTGCTCTCAGGGGTCCTGGTCCTGACCCAGACCCGGGCGGGCTCTCACTCCTTGAGGTATTTCTACACCTCCATGTCCCGGCCCGGCCGCGGGCAGCCCCGCTTCATCGCCGTGGGCTACGTGGACGACACGCAGTTCGTGCGGTTCGACAGCGACGCCGAGAGTCCGAGGATGGAGCCGCGGGCGCCGTGGGTGGAGCAGGAGGGGCCGGAGTATTGGGACCGGGAGACACAGAACATGAAGACCGCGACACAGACCTACCGAGTGAACCTGCGGACCCTGCTCCGCTACTACAACCAGAGCGAGGCCGGGTCTCACACCATCCAGAAGATGTACGGCTGCGACCTGGGGCCCGACGGGCGCCGC…
Rhesus Macaque MHC v2	Mamu-AG5*07:02:01:01	Mamu-AG5*07g	MHC-AG	LR990416	ATGGCGGTCATGGCGCCCCGAACCCTCCTCCTGGTGCTCTCAGGGGTCCTGGTCCTGACCCAGACCCGGGCGGGCTCTCACTCCTTGAGGTATTTCTACACCTCCATGTCCCGGCCCGGCCGCGGGCAGCCCCGCTTCATCGCCGTGGGCTACGTGGACGACACGCAGTTCGTGCGGTTCGACAGCGACGCCGAGAGTCCGAGGATGGAGCCGCGGGCGCCGTGGGTGGAGCAGGAGGGGCCGGAGTATTGGGACCGGGAGACACAGAACATGAAGACCGCGACACAGACCTACCGAGTGAACCTGCGGGCCCTGCTCCGCTACTACAACCAGAGCGAGGCCGGGTCTCACACCATCCAGAAGATGTACGGCTGCGACCTGGGGCCCGACGGGCGCCGC…
Rhesus Macaque MHC v2	Mamu-AG5*07:03:01:01	Mamu-AG5*07g	MHC-AG	LR989702	ATGGCGGTCATGGCGCCCCGAACCCTCCTCCTGGTGCTCTCAGGGGTCCTGGCCCTGACCCAGACCCGGGCGGGCTCTCACTCCTTGAGGTATTTCTACACCTCCATGTCCCGGCCCGGCCGCGGGCAGCCCCGCTTCATCGCCGTGGGCTACGTGGACGACACGCAGTTCGTGCGGTTCGACAGCGACGCCGAGAGTCCGAGGATGGAGCCGCGGGCGCCGTGGGTGGAGCAGGAGGGTCCAGAGTATTGGGACCGGGAGACACAGAACATGAAGACCGCGACACAGACCTACCGAGTGAACCTGCGGACCCTGCTCCGCTACTACAACCAGAGCGAGGCCGGGTCTCACACCATCCAGAAGATGTACGGCTGCGACCTGGGGCCCGACGGGCGCCGC…
Rhesus Macaque MHC v2	Mamu-AG5*07:04:01:01	Mamu-AG5*07g	MHC-AG	LR989703	ATGGCGGTCATGGCGCCCCGAACCCTCCTCCTGGTGCTCTCAGGGGTCCTGGCCCTGACCCAGACCCGGGCGGGCTCTCACTCCTTGAGGTATTTCTACACCTCCATGTCCCGGCCCGGCCGCGGGCAGCCCCGCTTCATCGCCGTGGGCTACGTGGACGACACGCAGTTCGTGCGGTTCGACAGCGACGCCGAGAGTCCGAGGATGGAGCCGCGGGCGCCGTGGGTGGAGCAGGAGGGTCCAGAGTATTGGGACCGGGAGACACAGAACATGAAGACCGCGACACAGACCTACCGAGTGAACCTGCGGACCCTGCTCCGCTACTACAACCAGAGCGAGGCCGGGTCTCACACCATCCAGAAGATGTACGGCTGCGACCTGGGGCCCGACGGGCGCCGC…
Rhesus Macaque MHC v2	Mamu-AG5*07:05:01:01	Mamu-AG5*07g	MHC-AG	LR989638	ATGGCGGTCATGGCGCCCCGAACCCTCCTCCTGGTGCTCTCAGGGGTCCTGGCCCTGACCCAGACCCGGGCGGGCTCTCACTCCTTGAGGTATTTCTACACCTCCATGTCCCGGCCCGGCCGCGGGCAGCCCCGCTTCATCGCCGTGGGCTACGTGGACGACACGCAGTTCGTGCGGTTCGACAGCGACGCCGAGAGTCCGAGGATGGAGCCGCGGGCGCCGTGGGTGGAGCAGGAGGGGCTGGAGTATTGGGACCGGGAGACACAGAACATGAAGACCGCGACACAGACCTACCGAGTGAACCTGCGGACCCTGCTCCGCTACTACAACCAGAGCGAGGCCGGGTCTCACACCATCCAGAAGATGTACGGCTGCGACCTGGGGCCCGACGGGCGCCGC…
Rhesus Macaque MHC v2	Mamu-AG5*07:06:01:01	Mamu-AG5*07g	MHC-AG	LR989633	ATGGCGGTCATGGCGCCCCGAACCCTCCTCCTGGTGCTCTCAGGGGTCCTGGCCCTGACCCAGACCCGGGCGGGCTCTCACTCCTTGAGGTATTTCTACACCTCCATGTCTCGGCCCGGCCGTCGGGAGCCCCGCTTCATCGCCGTGGGCTACGTGGACGACACGCAGTTCGTGCGGTTCGACAGCGACGCCGAGAGTCCGAGGATGGAGCCGCGGGCGCCGTGGGTGGAGCAGGAGGGGCCGGAGTATTGGGACCGGGAGACACAGAACATGAAGACCGCGACACAGACCTACCGAGTGAACCTGCGGACCCTGCTCCCCTACTACAACCAGAGCGAGGCCGGGTCTCACACCGTCCAGAAGATGTACGGCTGCGACCTGGGGCCCGACGGGCGCCGC…
Rhesus Macaque MHC v2	Mamu-AG5*07:06:02:01	Mamu-AG5*07g	MHC-AG	LR990417	ATGGCGGTCATGGCGCCCCGAACCCTCCTCCTGGTGCTCTCAGGGGTCCTGGCCCTGACCCAGACCCGGGCGGGCTCTCACTCCTTGAGGTATTTCTACACCTCCATGTCTCGGCCCGGCCGTCGGGAGCCCCGCTTCATCGCCGTGGGCTACGTGGACGACACGCAGTTCGTGCGGTTCGACAGCGACGCCGAGAGTCCGAGGATGGAGCCGCGGGCGCCGTGGGTGGAGCAGGAGGGGCCGGAGTATTGGGACCGGGAGACACAGAACATGAAGACCGCGACACAGACCTACCGAGTGAACCTGCGGACCCTGCTCCCCTACTACAACCAGAGCGAGGCCGGGTCTCACACCGTCCAGAAGATGTACGGCTGCGACCTGGGGCCCGACGGGCGCCGC…
Rhesus Macaque MHC v2	Mamu-AG5*07:06:03:01	Mamu-AG5*07g	MHC-AG	OW995934	ATGGCGGTCATGGCGCCCCGAACCCTCCTCCTGGTGCTCTCAGGGGTCCTGGCCCTGACCCAGACCCGGGCGGGCTCTCACTCCTTGAGGTATTTCTACACCTCCATGTCTCGGCCCGGCCGTCGGGAGCCCCGCTTCATCGCCGTGGGCTACGTGGACGACACGCAGTTCGTGCGGTTCGACAGCGACGCCGAGAGTCCGAGGATGGAGCCGCGGGCGCCGTGGGTGGAGCAGGAGGGGCCGGAGTATTGGGACCGGGAGACACAGAACATGAAGACCGCGACACAGACCTACCGAGTGAACCTGCGGACCCTGCTCCCCTACTACAACCAGAGCGAGGCCGGGTCTCACACCGTCCAGAAGATGTACGGCTGCGACCTGGGGCCCGACGGGCGCCGC…
Rhesus Macaque MHC v2	Mamu-AG5*07:07:01:01	Mamu-AG5*07g	MHC-AG	LR990465	ATGGCGGTCATGGCGCCCCGAACCCTCCTCCTGGTGCTCTCAGGGGTCCTGGCCCTGACCCAGACCCGGGCGGGCTCTCACTCCTTGAGGTATTTCTACACCTCCATGTCCCGGCCCGGCCGCGGGCAGCCCCGCTTCATCGCCGTGGGCTACGTGGACGACCCGCAGTTCGTGCGGTTCGACAGCGACGCCGAGAGTCCGAGGATGGAGCCGCGGGCGCCGTGGGTGGAGCAGGAGGGTCCAGAGTATTGGGACCGGGAGACACAGAACATGAAGACCGCGACACAGACCTACCGAGTGAACCTGCGGACCCTGCTCCGCTACTACAACCAGAGCGAGGCCGGGTCTCACACCATCCAGAAGATGTACGGCTGCGACCTGGGGCCCGACGGGCGCCGC…
Rhesus Macaque MHC v2	Mamu-AG5*07:08:01:01	Mamu-AG5*07g	MHC-AG	LR989700	ATGGCGGTCATGGCGCCCCGAACCCTCCTCCTGGTGCTCTCAGGGGTCCTGGCCCTGACCCAGACCCGGGCGGGCTCTCACTCCTTGAGGTATTTCTACACCTCCATGTCCCGGCCCGGCCGCGGGCAGCCCCGCTTCATCGCCGTGGGCTACGTGGACGACCCGCAGTTCGTGCGGTTCGACAGCGACGCCGAGAGTCCGAGGATGGAGCCGCGGGCGCCGTGGGTGGAGCAGGAGGGTCCAGAGTATTGGGACCGGGAGACACAGAACATGAAGACCGCGACACAGACCTACCGAGTGAACCTGCGGACCCTGCTCCGCTACTACAACCAGAGCGAGGCCGGGTCTCACACCATCCAGAAGATGTACGGCTGCGACCTGGGGCCCGACGGGCGCCGC…
Rhesus Macaque MHC v2	Mamu-AG5*07:09:01:01	Mamu-AG5*07g	MHC-AG	LR990424	ATGGCGGTCATGGCGCCCCGAACCCTCCTCCTGTTGCTCTCAGGGGTCCTGGCCCTGACCCAGACCCGGGCGGGCTCTCACTCCTTGAGGTATTTCTACACCTCCATGTCTCGGCCCGGCCGTCGGGAGCCCCGCTTCATCGCCGTGGGCTACGTGGACGACACGCAGTTCGTGCGCTTCGACAGCGACGCCGAGAGTCCGAGGATGGAGCCGCGGGCGCCGTGGGTGGAGCAGGAGGGTCCAGAGTATTGGGACCGGGAGACACGGAACATGAAGACCGCGACACAGACCTACCGAGTGAACCTGCGGACCCTGCTCCGCTATTACAACCAGAGCGAGGCCGGGTCTCACACCATCCAGAAGATGTACGGCTGCGACCTGGGGCCCGACGGGCGCCGC…
Rhesus Macaque MHC v2	Mamu-AG5*07:10:01:01	Mamu-AG5*07g	MHC-AG	LR990425	ATGGCGGTCATGGCGCCCCGAACCCTCCTCCTGGTGCTCTCAGGGGTCCTGGCCCTGACCCAGACCCGGGCGGGCTCTCACTCCTTGAGGTATTTCTACACCTCCATGTCTCGGCCCGGCCGTCGGGAGCCCCTCTTCATCGCCGTGGGCTACGTGGACGACACGCAGTTCGTGCGGTTCGACAGCGACGCCGGGAGTCCGAGGATGGAGCCGCGGGCGCCGTGGGTGGAGCAGGAGGGGCCGGAGTATTGGGACCGGGAGACACAGAACATGAAGACCGCGACACAGACCTACCGAGTGAACCTGCGGACCCTGCTCCGCTACTACAACCAGAGCGAGGCCGGGTCTCACACCATCCAGAAGATGTACGGCTGCGACCTGGGGCCCGACGGGCGCCGC…
Rhesus Macaque MHC v2	Mamu-AG5*07:10:01:02	Mamu-AG5*07g	MHC-AG	LR989642	ATGGCGGTCATGGCGCCCCGAACCCTCCTCCTGGTGCTCTCAGGGGTCCTGGCCCTGACCCAGACCCGGGCGGGCTCTCACTCCTTGAGGTATTTCTACACCTCCATGTCTCGGCCCGGCCGTCGGGAGCCCCTCTTCATCGCCGTGGGCTACGTGGACGACACGCAGTTCGTGCGGTTCGACAGCGACGCCGGGAGTCCGAGGATGGAGCCGCGGGCGCCGTGGGTGGAGCAGGAGGGGCCGGAGTATTGGGACCGGGAGACACAGAACATGAAGACCGCGACACAGACCTACCGAGTGAACCTGCGGACCCTGCTCCGCTACTACAACCAGAGCGAGGCCGGGTCTCACACCATCCAGAAGATGTACGGCTGCGACCTGGGGCCCGACGGGCGCCGC…
Rhesus Macaque MHC v2	Mamu-AG5*07:11:01:01	Mamu-AG5*07g	MHC-AG	LR990423	ATGGCGGTCATGGCGCCCCGAACCCTCCTCCTGGTGCTCTCAGGGGTCCTGGCCCTGACCCAGACCCGGGCGGGCTCTCACTCCTTGAGGTATTTCTACACCTCCATGTCTCGGCCCGGCCGTCGGGAGCCCCGCTTCATCGCCGTGGGCTACGTGGACGACACGCAGTTCGTGCGGTTCGACAGCGACGCCGAGAGTCCGAGGATGGAGCCGCGGGCGCCGTGGGTGGAGCAGGAGGGGCCGGAGTATTGGGACCGGGAGACACAGAACATGAAGACCGCGACACAGACCTACCGAGTGAACCTGCGGACCCTGCTCCGCTACTACAACCAGAGCGAGGCCGGGTCTCACACCATCCAGAAGATGTACGGCTGCGACCTGGGGCCCGACGGGCGCCGC…
Rhesus Macaque MHC v2	Mamu-AG5*07:12:01:01	Mamu-AG5*07g	MHC-AG	LR989635	ATGGCGGTCATGGCGCCCCGAACCCTCCTCCTGGTGCTCTCAGGGGTCCTGGCCCTGACCCAGACCCGGGCGGGCTCTCACTCCTTGAGGTATTTCTACACCTCCATGTCTCGGCCCGGCCGTCGGGAGCCCCGCTTCATCGCCGTGGGCTACGTGGACGACACGCAGTTCGTGCGGTTCGACAGCGACGCCGAGAGTCCGAGGATGGAGCCGCGGGCGCCGTGGGTGGAGCAGGAGGGGCCGGAGTATTGGGACCGGGAGCCACAGAACATGAAGACCGCGACACAGACCTACCGAGTGAACCTGCGGACCCTGCTCCGCTACTACAACCAGAGCGAGGCCGGGTCTCACACCATCCAGAAGATGTACGGCTGCGACCTGGGGCCCGACGGGCGCCGC…
Rhesus Macaque MHC v2	Mamu-AG5*07:13:01:01	Mamu-AG5*07g	MHC-AG	LR990419	ATGGCGGTCATGGCGCCCCGAACCCTCCTCCTGGTGCTCTCAGGGGTCCTGGCCCTGACCCAGACCCGGGCGGGCTCTCACTCCTTGAGGTATTTCTACACCTCCATGTCTCGGCCCGGCCGTCGGGAGCCCCGCTTCATCGCCGTGGGCTACGTGGACGACACGCAGTTCGTGCGGTTCGACAGCGACGCCGAGAGTCCGAGGATGGAGCCGCGGGCGCCGTGGGTGGAGCAGGAGGGGCCGGAGTATTGGGACCGGGAGACACAGAACATGAAGACCGCGACACAGACCTACCGAGTGAACCTGCGGACCCTGCTCCCCTACTACAACCAGAGCGAGGCCGGGTCTCACACCGTCCAGAAGATGTACGGCTGCGACCTGGGGCCCGACGGGCGCCGC…
Rhesus Macaque MHC v2	Mamu-AG5*07:14:01:01	Mamu-AG5*07g	MHC-AG	LR990418	ATGGCGGTCATGGCGCCCCGAACCCTCCTCCTGGTGCTCTCAGGGGTACTGGCCCTGACCCAGACCCGGGCGGGCTCTCACTCCTTGAGGTATTTCTACACCTCCATGTCCCGGCCCGGCCGCGGGCAGCCCCGCTTCATCGCCGTGGGCTACGTGGACGACACGCAGTTCGTGCGGTTCGACAGCGACGCCGAGAGTCCAAGGATGGAGCCGCGGGCGCCGTGGGTGGAGCAGGAGGGTCCAGAGTATTGGGACCGGGAGACACAGAACATGAAGACCGCGACACAGACCTACCGAGTGAACCTGCGGACCCTGCTCCGCTACTACAACCAGAGCGAGGGGGGGTCTCACACCGTCCAGAAGATGTACGGCTGCGACCTGGGGCCCGACGGGCGCCGC…
Rhesus Macaque MHC v2	Mamu-AG5*07:15:01:01	Mamu-AG5*07g	MHC-AG	LR989641	ATGGCGGTCATGGCGCCCCGAACCCTCCTCCTGGTGCTCTCAGGGGTCCTGGCCCTGACCCAGACCCGGGCGGGCTCTCACTCCTTGAGGTATTTCTACACCTCCATGTCCCGGCCCGGCCGCGGGCAGCCCCGCTTCATCGCCGTGGGCTACGTGGACGACACGCAGTTCGTGCGGTTCGACAGCGACGCCGAGAGTCCGAGGATGGAGCCGCGGGCGCTGTGGGTGGAGCAGGAGGGACCGGAGTATTGGGACCGGGAGACACAGAACATGAAGACCGCGACACAGACCTACCGAGTGAACCTGCGGACCCTGCTCCGCTACTACAACCAGAGCGAGGGGGGGTCTCACACCATCCAGAAGATGTACGGCTGCGACCTGGGGCCCGACGGGCGCCGC…
Rhesus Macaque MHC v2	Mamu-AG5*07:15:01:02	Mamu-AG5*07g	MHC-AG	LR989636	ATGGCGGTCATGGCGCCCCGAACCCTCCTCCTGGTGCTCTCAGGGGTCCTGGCCCTGACCCAGACCCGGGCGGGCTCTCACTCCTTGAGGTATTTCTACACCTCCATGTCCCGGCCCGGCCGCGGGCAGCCCCGCTTCATCGCCGTGGGCTACGTGGACGACACGCAGTTCGTGCGGTTCGACAGCGACGCCGAGAGTCCGAGGATGGAGCCGCGGGCGCTGTGGGTGGAGCAGGAGGGACCGGAGTATTGGGACCGGGAGACACAGAACATGAAGACCGCGACACAGACCTACCGAGTGAACCTGCGGACCCTGCTCCGCTACTACAACCAGAGCGAGGGGGGGTCTCACACCATCCAGAAGATGTACGGCTGCGACCTGGGGCCCGACGGGCGCCGC…
Rhesus Macaque MHC v2	Mamu-AG5*07:16:01:01	Mamu-AG5*07g	MHC-AG	LR989639	ATGGCGGTCATGGCGCCCCGAACCCTCCTCCTGGTGCTCTCAGGGGTCCTGGCCCTGACCCAGACCCGGGCGGGCTCTCACTCCTTGAGGTATTTCTACACCTCCATGTCCCGGCCCGGCCGCGGGCAGCCCCGCTTCATCGCCGTGGGCTACGTGGACGACACGCAGTTCGTGCGGTTCGACAGCGACGCCGAGAGTCCGAGGATGGAGCCGCGGGCGCCGTGGGTGGAGCAGGAGGGTCCAGAGTATTGGGACCGGGAGACACAGAACATGAAGACCGCGACACAGACCTACCGAGTGAACCTGCGGACCCTGCTCCGCTACTACAACCAGAGCGAGGCCGGGTCTCACACCATCCAGAAGATGTACGGCTGCGACCTGGGGCCCGACGGGCGCCGC…
Rhesus Macaque MHC v2	Mamu-AG6*04:01:01:01	Mamu-AG6*04g	MHC-AG	LR989697	ATGGCGGTCATGGCGCCCCGAACCCTCCTCCTGGTGCTCTCAGGGGTCCTGGCCCTGACCCAGACCCGGGCGGGCTCCCACTCCATGAGATATTTCTACACCGCCGTGTCCCGGCCCGGCCGCTGGGAGCCCCGCTTCATCGCCGTGGGCTACGTGGACGACACGCAGTTCGTGCAGTTCGACAGCGACGCCGAGAGTACGAGGATGGAGCCGCGGGCGCCGTGGGTGGAGCAGGAGGGACCGGAGTATTGGGACCGGGAGACACAGAACATGAAGACCGCGACACAGACCTACCGAGTGAACCTGCGGACCCTGCTCCGCTACTACAACCAGAGCGAGGCCGGGTCTCACACCGTCCAGAAGATGTACGGCTGCGACCTGGGGCCAGACGGGCGCCTC…
Rhesus Macaque MHC v2	Mamu-AG6*04:02:01:01	Mamu-AG6*04g	MHC-AG	LR990464	ATGGCGGTCATGGCGCCCCGAACCCTCCTCCTGGTGCTCTCAGGGGTCCTGGCCCTGACCCAGACCCGGGCGGGCTCCCACTCCATGAGGTATTTCTACACCGCCGTGTCCCGGCCCGGCCGCTGGGAGCCCCTCTTCATCGCCGTGGGCTACGTGGACGACACGCAGTTCGTGCAGTTCGACAGCGACGCCGAGAGTCCGAGGATGGAGCCGCGGGCGCCGTGGGTGGAGCAGGAGGGACCGGAGTATTGGGACCGGGAGACACAGAACATGAAGACCGCGACACAGACCTACCGAGTGAACCTGCGGACCCTGCTCCGCTACTACAACCAGAGCGAGGCCGGGTCTCACACCATCCAGAAGATGTACGGCTGCGACCTGGGGCCCGACGGGCGCCTC…
Rhesus Macaque MHC v2	Mamu-AG6*04:03:01:01	Mamu-AG6*04g	MHC-AG	LR990426	ATGGCGGTCATGGCGCCCCGAACCCTCCTCCTGGTGCTCTCAGGGGTCTTGGCCCTGACCCAGACCCGGGCGGGCTCCCACTCCATGAGGTATTTCTACACCGCCGTGTCCCGGCCCGGCCGCTGGGAGCCCCGCTTCATCGCCGTGGGCTACGTGGACGACACGCAGTTCGTGCAGTTCGACAGCGACGCCGAGAGTCCGAGGATGGAGCCGCGGGCGCCGTGGGTGGAGCAGGAGGGGCCGGAGTATTGGGACCGGGAGACACAGAACATGAAGACCGCGACACAGACCTACCGAGTGAACCTGCGGACCCTGCTCCGCTACTACAACCAGAGCGAGGCCGGGTCTCACACCGTCCAGAAGATGTACGGCTGCGACCTGGGGCCCGACGGGCGCCTC…
Rhesus Macaque MHC v2	Mamu-AG6*04:03:01:02	Mamu-AG6*04g	MHC-AG	LR989640	ATGGCGGTCATGGCGCCCCGAACCCTCCTCCTGGTGCTCTCAGGGGTCCTGGCCCTGACCCAGACCCGGGCGGGCTCCCACTCCATGAGGTATTTCTACACCGCCGTGTCCCGGCCCGGCCGCTGGGAGCCCCGCTTCATCGCCGTGGGCTACGTGGACGACACGCAGTTCGTTCAGTTCGACAGCGACGCCGAGAGTCCGAGGATGGAGCCGCGGGCGCCGTGGGTGGAGCAGGAGGGGCCGGAGTATTGGGACCGGGAGACACAGAACATGAAGACCGCGACACAGACCTACCGAGTGAACCTGCGGACCCTGCTCCGCTACTACAACCAGAGCGAGGCCGGGTCTCACACCGTCCAGAAGATGTACGGCTGCGACCTGGGGCCCGACGGGCGCCTC…
Rhesus Macaque MHC v2	Mamu-AG6*04:04:01:01	Mamu-AG6*04g	MHC-AG	LR989643	ATGGCGGTCATGGCGCCCCGAACCCTCCTCCTGGTGCTCTCAGGGGTCTTGGCCCTGACCCAGACCCGGGCGGGCTCCCACTCCATGAGGTATTTCTACACCGCCGTGTCCCGGCCCGGCCGCTGGGAGCCCCGCTTCATCGCCGTGGGCTACGTGGACGACACGCAGTTCGTGCAGTTCGACAGCGACGCCGAGAGTCCGAGGATGGAGCCGCGGGCGCCGTGGGTGGAGCAGGAGGGGCCGGAGTATTGGGACCGGGAGACACAGAACATGAAGACCGCGACACAGACCTACCGAGTGAACCTGCGGACCCTGCTCCGCTACTACAACCAGAGCGAGGCCGGGTCTCACACCATCCAGAAGATGTACGGCTGCGACCTGGGGCCCGACGGGCGCCTC…
Rhesus Macaque MHC v2	Mamu-AG6*04:04:01:02	Mamu-AG6*04g	MHC-AG	LR989645	ATGGCGGTCATGGCGCCCCGAACCCTCCTCCTGGTGCTCTCAGGGGTCTTGGCCCTGACCCAGACCCGGGCGGGCTCCCACTCCATGAGGTATTTCTACACCGCCGTGTCCCGGCCCGGCCGCTGGGAGCCCCGCTTCATCGCCGTGGGCTACGTGGACGACACGCAGTTCGTGCAGTTCGACAGCGACGCCGAGAGTCCGAGGATGGAGCCGCGGGCGCCGTGGGTGGAGCAGGAGGGGCCGGAGTATTGGGACCGGGAGACACAGAACATGAAGACCGCGACACAGACCTACCGAGTGAACCTGCGGACCCTGCTCCGCTACTACAACCAGAGCGAGGCCGGGTCTCACACCATCCAGAAGATGTACGGCTGCGACCTGGGGCCCGACGGGCGCCTC…
Rhesus Macaque MHC v2	Mamu-AG6*04:05:01:01	Mamu-AG6*04g	MHC-AG	LR990421	ATGGCGGTCATGGCGCCCCAAACCCTCCTCCTGGTGCTCTCAGGGGTCCTGGCCCTGACCCAGACCCGGGCGGGCTCCCACTCCATGAGGTATTTCTACACCGCCGTGTCCCGGCCCGGCCGCTGGGAGCCCCGCTTCATCGCCGTGGGCTACGTGGACGACACGCAGTTCGTGCAGTTCGACAGCGACGCCGAGAGTCCGAGGATGGAGCCGCGGGCGCCGTGGGTGGAGCAGGAGGGACCGGAGTATTGGGACCGGGAGACACAGAACATGAAGACCGCGACACAGACCTACCGAGTGAACCTGCGGACCCTGCTCCGCTACTACAACCAGAGCGAGGCCGGGTCTCACACCGTCCAGAAGATGTACGGCTGCGACCTGGGGCCCGACGGGCGCCTC…
Rhesus Macaque MHC v2	Mamu-AG6*04:06:01:01	Mamu-AG6*04g	MHC-AG	LR990422	ATGGCGGTCATGGCGCCCCAAACCCTCCTCCTGGTGCTCTCAGGGGTCCTGGCCCTGACCCGGACCTGGGCCGGCTCCCACTCCATGAGGTATTTCTACACCGCCGTGTCCCGGCCCGGCCGCTGGGAGCCCCGCTTCATCGCCGTGGGCTACGTGGACGACACGCAGTTCGTGCAGTTCGACAGCGACGCCGAGAGTCCGAGGATGGAGCCGCGGGCGCCGTGGGTGGAGCAGGAGGGACCGGAGTATTGGGACCGGGAGACACAGAACATGAAGACCGCGACACAGACCTACCGAGTGAACCTGCGGACCCTGCTCCGCTACTACAACCAGAGCGAGGCCGGGTCTCACACCGTCCAGAAGATGTATGGCTGCGACCTGGGGCCCGACGGGCGCCTC…
Rhesus Macaque MHC v2	Mamu-AG6*04:07:01:01	Mamu-AG6*04g	MHC-AG	LR989637	ATGGCGGTCATGGCGCCCCGAACCCTCCTCCTGGTGCTCTCAGGGGTCCTGGCCCTGACCCAGACCCGGGCGGGCTCCCACTCCATGAGGTATTTCTACACCGCCGTGTCCCGGCCCGGCCGCTGGGAGCCCCGCTTCATCGCCGTGGGCTACGTGGACGACACGCAGTTCGTGCAGTTCGACAGCGACGCCGAGAGTCCGAGGATGGAGCCGCGGGCGCCGTGGGTGGAGCAGGAGGGGCCGGAGTATTGGGACCGGGAGACACAGAACATGAAGACCGCGACACAGACCTACCGAGTGAACCTGCGGACCCTGCTCCGCTACTACAACCAGAGCGAGGCCGGGTCTCACACCGTCCAGAAGATGTACGGCTGCGACCTGGGGCCCGACGGGCGCCTC…
Rhesus Macaque MHC v2	Mamu-AG6*04:08:01:01	Mamu-AG6*04g	MHC-AG	LR989662	ATGGCGGTCATGGCGCCCCGAACCCTCTTCCTGGTGCTCTCAGGGGTCCTGGCCCTGACCCAGACCCGGGCGGGTTCCCACTCCATGAGGTATTTCTACACCGCCGTGTCCCGGCCCGGCCGCTGGGAGCCCCGCTTCATCGCCGTGGGCTACGTGGACGACACGCAGTTCGTGCGGTTCGACAGCGACGCCGAGAGTCCGAGGATGGAGCCGCGGGCGCCGTGGGTGGAGCAGGAGGGGCCGGAGTATTGGGACCGGGAGACACAGAACATGAAGACCGCGACACAGACCTACCGAGTGAACCTGCGGACCCTGCTCCGCTACTACAACCAGAGCGAGGCCGGGTCTCACACCGTCCAGAAGATGTACGGCTGCGACCTGGGGCCCGACGGGCGCCTC…
Rhesus Macaque MHC v2	Mamu-AG6*04:09:01:01N	Mamu-AG6*04g	MHC-AG	LR989634	ATGGCGGTCATGGCGCCCCAAACCCTCCTCCTGGTGCTCTCAGGGGTCCTGGCCCTGACCCAGACCCGGGCGGGCTCCCACTCCATGAGGTATTTCTACACCGCCGTGTCCCGGCCCGGCCGCTGGGAGCCCCGCTTCATCGCCGTGGGCTACGTGGACGACACGCAGTTCGTGCAGTTCGACAGCGACGCCGAGAGTCCGAGGATGGAGCCGCGGGCGCCGTGGGTGGAGCAGGAGGGACCGGAGTATTGGGACCGGGAGACACAGAACATGAAGACCGCGACACAGACCTACCGAGTGAACCTGCGGACCCTGCTCCGCTACTACAACCAGAGCGAGGCCGGGTCTCACACCGTCCAGAAGATGTACGGCTGCGACCTGGGGCCCGACGGGCGCCTC…
Rhesus Macaque MHC v2	Mamu-AG6*04:10:01:01N	Mamu-AG6*04g	MHC-AG	LR990420	ATGGCGGTCATGGCGCCCCAAACCCTCCTCCTGGTGCTCTCAGGGGTCCTGGCCCTGACCCAGACCCGGGCGGGCTCCCACTCCATGAGGTATTTCTACACCGCCGTGTCCCGGCCCGGCCGCTGGGAGCCCCGCTTCATCGCCGTGGGCTACGTGGACGACACGCAGTTCGTGCAGTTCGACAGCGACGCCGAGAGTCCGAGGATGGAGCCGCGGGCGCCGTGGGTGGAGCAGGAGGGACCGGAGTATTGGGACCGGGAGACACAGAACATGAAGACCGCGACACAGACCTACCGAGTGAACCTGCGGACCCTGCTCCGCTACTACAACCAGAGCGAGGCCGGGTCTCACACCGTCCAGAAGATGTACGGCTGCGACCTGGGGCCCGACGGGCGCCTC…
Rhesus Macaque MHC v2	Mamu-AG6*04:11:01:01	Mamu-AG6*04g	MHC-AG	OW981881	ATGGCGGTCATGGCGCCCCGAACCCTCCTCCTGGTGCTCTCAGGGGTCCTGGCCCTGACCCAGACCCGGGCGGGCTCCCACTCCATGAGGTATTTCTACACCGCCGTGTCCCGGCCCGGCCGCTGGGAGCCCCGCTTCATCGCCGTGGGCTACGTGGACGACACGCAGTTCGTGCAGTTCGACAGCGACGCCGAGAGTCCGAGGATGGAGCCGCGGGCGCCGTGGGTGGAGCAGGAGGGACCGGAGTATTGGGACCGGGAGACACAGAACATGAAGACCGCGACACAGACCTACCGAGTGAACCTGCGGACCCTGCTCCGCTACTACAACCAGAGCGAGGCCGGGTCTCACACCGTCCAGAAGATGTATGGCTGCGACCTGGGGCCCGACGGGCGCCTC…
Rhesus Macaque MHC v2	Mamu-B*001:01:01:01	Mamu-B*001g	MHC-B	U42837;LM608035;LT908124;LR699592	ATGCAGTTCATGGCGCCCCGAACCCTCCTCCTGCTGCTCTCGGGGGCCCTGGCCCTGACCCAGACCTGGGCCGGCTCGCACTCCATGAGGTATTTCCACACCGCCGTGTCCCGGCCCGGCCGCGGGGAGCCCCGCTTCATCTCCGTGGGCTACGTGGACGACACGCAGTTCGTGCGATTCGACAGCGACGCCGAGAGTCGGAGGATGGAGCCGCGGGCGCCCTGGATAGAGCAGGAGGGGCCGGAGTATTGGGACCGGGAGACACGGAAGGCCAAGGGCAACGCACAGACTGACCGAGAGAACCTGCGGATCGCGCTCAGCTACTACAACCAGAGCGAGACGGGGTCTCACACCCTCCAGATGATGCACGGCTGCGACCTGGGACCCGACGGGCGCCTC…
Rhesus Macaque MHC v2	Mamu-B*001:01:01:02	Mamu-B*001g	MHC-B	LR743803	ATGCAGTTCATGGCGCCCCGAACCCTCCTCCTGCTGCTCTCGGGGGCCCTGGCCCTGACCCAGACCTGGGCCGGCTCGCACTCCATGAGGTATTTCCACACCGCCGTGTCCCGGCCCGGCCGCGGGGAGCCCCGCTTCATCTCCGTGGGCTACGTGGACGACACGCAGTTCGTGCGATTCGACAGCGACGCCGAGAGTCGGAGGATGGAGCCGCGGGCGCCCTGGATAGAGCAGGAGGGGCCGGAGTATTGGGACCGGGAGACACGGAAGGCCAAGGGCAACGCACAGACTGACCGAGAGAACCTGCGGATCGCGCTCAGCTACTACAACCAGAGCGAGACGGGGTCTCACACCCTCCAGATGATGCACGGCTGCGACCTGGGACCCGACGGGCGCCTC…
Rhesus Macaque MHC v2	Mamu-B*001:01:01:03	Mamu-B*001g	MHC-B	LR743802	ATGCAGTTCATGGCGCCCCGAACCCTCCTCCTGCTGCTCTCGGGGGCCCTGGCCCTGACCCAGACCTGGGCCGGCTCGCACTCCATGAGGTATTTCCACACCGCCGTGTCCCGGCCCGGCCGCGGGGAGCCCCGCTTCATCTCCGTGGGCTACGTGGACGACACGCAGTTCGTGCGATTCGACAGCGACGCCGAGAGTCGGAGGATGGAGCCGCGGGCGCCCTGGATAGAGCAGGAGGGGCCGGAGTATTGGGACCGGGAGACACGGAAGGCCAAGGGCAACGCACAGACTGACCGAGAGAACCTGCGGATCGCGCTCAGCTACTACAACCAGAGCGAGACGGGGTCTCACACCCTCCAGATGATGCACGGCTGCGACCTGGGACCCGACGGGCGCCTC…
Rhesus Macaque MHC v2	Mamu-B*001:01:01:04	Mamu-B*001g	MHC-B	LR991695	ATGCAGTTCATGGCGCCCCGAACCCTCCTCCTGCTGCTCTCGGGGGCCCTGGCCCTGACCCAGACCTGGGCCGGCTCGCACTCCATGAGGTATTTCCACACCGCCGTGTCCCGGCCCGGCCGCGGGGAGCCCCGCTTCATCTCCGTGGGCTACGTGGACGACACGCAGTTCGTGCGATTCGACAGCGACGCCGAGAGTCGGAGGATGGAGCCGCGGGCGCCCTGGATAGAGCAGGAGGGGCCGGAGTATTGGGACCGGGAGACACGGAAGGCCAAGGGCAACGCACAGACTGACCGAGAGAACCTGCGGATCGCGCTCAGCTACTACAACCAGAGCGAGACGGGGTCTCACACCCTCCAGATGATGCACGGCTGCGACCTGGGACCCGACGGGCGCCTC…
Rhesus Macaque MHC v2	Mamu-B*001:01:02:01	Mamu-B*001g	MHC-B	EU682524;AM902529;LM608018;LR723109	ATGCAGTTCATGGCGCCCCGAACCCTCCTCCTGCTGCTCTCGGGGGCCCTGGCCCTGACCCAGACCTGGGCCGGCTCGCACTCCATGAGGTATTTCCACACCGCCGTGTCCCGGCCCGGCCGCGGGGAGCCCCGCTTCATCTCCGTGGGCTACGTGGACGACACGCAGTTCGTGCGATTCGACAGCGACGCCGAGAGTCGGAGGATGGAGCCGCGGGCGCCGTGGATAGAGCAGGAGGGGCCGGAGTATTGGGACCGGGAGACACGGAAGGCCAAGGGCAACGCACAGACTGACCGAGAGAACCTGCGGATCGCGCTCAGCTACTACAACCAGAGCGAGACGGGGTCTCACACCCTCCAGATGATGCACGGCTGCGACCTGGGACCCGACGGGCGCCTC…
Rhesus Macaque MHC v2	Mamu-B*001:01:02:02	Mamu-B*001g	MHC-B	LR743805	ATGCAGTTCATGGCGCCCCGAACCCTCCTCCTGCTGCTCTCGGGGGCCCTGGCCCTGACCCAGACCTGGGCCGGCTCGCACTCCATGAGGTATTTCCACACCGCCGTGTCCCGGCCCGGCCGCGGGGAGCCCCGCTTCATCTCCGTGGGCTACGTGGACGACACGCAGTTCGTGCGATTCGACAGCGACGCCGAGAGTCGGAGGATGGAGCCGCGGGCGCCGTGGATAGAGCAGGAGGGGCCGGAGTATTGGGACCGGGAGACACGGAAGGCCAAGGGCAACGCACAGACTGACCGAGAGAACCTGCGGATCGCGCTCAGCTACTACAACCAGAGCGAGACGGGGTCTCACACCCTCCAGATGATGCACGGCTGCGACCTGGGACCCGACGGGCGCCTC…
Rhesus Macaque MHC v2	Mamu-B*001:02:01:01	Mamu-B*001g	MHC-B	FJ009193;LM608019;LT707757;LR991694	ATGCGGTTCATGGCGCCCCGAACCCTCCTCCTGCTGCTCTCGGGGGCCCTGGCCCTGACCCAGACCTGGGCCGGCTCGCACTCCATGAGGTATTTCCACACCGCCGTGTCCCGGCCCGGCCGCAGGGAGCCCCGCTTCATCTCCGTGGGCTACGTGGACGACACGCAGTTCGTGCGATTCGACAGCGACGCCGAGAGTCCGAGGATGGAGCCGCGGGCGCCCTGGATAGAGCAGGAGGGTCCGGAGTATTGGGACCGGGAGACACGGAAGGCCAAGGGCAACGCACAGACTGACCGAGAGAACCTGCGGATCGCGCTCAGCTACTACAACCAGAGCGAGACGGGGTCTCACACCCTCCAGATGATGCACGGCTGCGACCTGGGACCCGACGGGCGCCTC…
Rhesus Macaque MHC v2	Mamu-B*001:03	Mamu-B*001g	MHC-B	GU080240	ATGCAGTTCATGGCGCCCCGAACCCTCCTCCTGCTGCTCTCGGGGGCCCTGGCCCTGACCGAGACCTGGGCCGGCTCGCACTCCATGAGGTATTTCCACACCGCCGTGTCCCGGCCCGGCCGCGGGGAGCCCCGCTTCATCTCCGTGGGCTACGTGGACGACACGCAGTTCGTGCGATTCGACAGCGACGCCGAGAGTCGGAGGATGGAGCCGCGGGCGCCGTGGATAGAGCAGGAGGGGCCGGAGTATTGGGACCGGGAGACACGGAAGGCCAAGGGCAACGCACAGACTGACCGAGAGAACCTGCGGATCGCGCTCAGCTACTACAACCAGAGCGAGACGGGGTCTCACACCCTCCAGATGATGCACGGCTGCGACCTGGGACCCGACGGGCGCCTC…
Rhesus Macaque MHC v2	Mamu-B*001:04	Mamu-B*001g	MHC-B	KF855161;LN899669	ATGCAGTTCATGGCGCCCCGAACCCTCCTCCTGCTGCTCTCGGGGGCCCTGGCCCTGACCCAGACCTGGGCCGGCTCGCACTCCATGAGGTATTTCCACACCGCCGTGTCCCGGCCCGGCCGCGGGGAGCCCCGCTTCATCTCCGTGGGCTACGTGGACGACACGCAGTTCGTGCGATTCGACAGCGACGCCGAGAGTCGGAGGATGGAGCCGCGGGCGCCCTGGATAGAGCAGGAGGGGCCGGAGTATTGGGACCGGGAGACACGGAAGGCCAAGGGCAACGCACAGACTGACCGAGAGAACCTGCGGATCGCGCTCAGCTACTACAACCAGAGCGAGACGGGGTCTCACACCCTCCAGATGATGCACGGCTGCGACCTGGGACCCAACGGGCGCCTC…
Rhesus Macaque MHC v2	Mamu-B*001:05	Mamu-B*001g	MHC-B	LT622998	ATGCAGTTCATGGCGCCCCGAACCCTCCTCCTGCTGCTCTCGGGGGCCCTGGCCCTGACCCAGACCTGGGCCGGCTCGCACTCCATGAGGTATTTCCACACCGCCGTGTCCCGGCCCGGCCGCGGGGAGCCCCGCTTCATCTCCGTGGGCTACGTGGACGACACGCAGTTCGTGCGATTCGACAGCGACGCCGAGAGTCGGAGGATGGAGCCGCGGGCGCCCTGGATAGAGCAGGAGGGGCCGGAGTATTGGGACCGGGAGACACGGAAGGCCAAGGGCAACGCACAGACTGACCGAGAGAACCTGCGGATCGCGCTCAGCTACTACAACCAGAGCGAGACGGGGTCTCACACCCTCCAGATGATGCACGGCTGCGACCTGGGACCCGACGGGCGCCTC…
Rhesus Macaque MHC v2	Mamu-B*001:06:01:01	Mamu-B*001g	MHC-B	LT707745;LR721697	ATGCAGTTCATGGCGCCCCGAACCCTCCTCCTGCTGCTCTCGGGGGCCCTGGCCCTGACCCAGACCTGGGCCGGCTCGCACTCCATGAGGTATTTCAGCACCGCCGTGTCCCGGCCCGGCCGCGGGGAGCCCCGCTTCATCTCCGTGGGCTACGTGGACGACACGCAGTTCGTGCGATTCGACAGCGACGCCGAGAGTCGGAGGATGGAGCCGCGGGCGCCCTGGATAGAGCAGGAGGGGCCGGAGTATTGGGACCGGGAGACACGGAAGGCCAAGGGCAACGCACAGACTGACCGAGAGAACCTGCGGATCGCGCTCAGCTACTACAACCAGAGCGAGACGGGGTCTCACACCCTCCAGATGATGCACGGCTGCGACCTGGGACCCGACGGGCGCCTC…
Rhesus Macaque MHC v2	Mamu-B*001:07	Mamu-B*001g	MHC-B	LR655879	ATGCGGTTCATGGCGCCCCGAACCCTCCTCCTGCTGCTCTCGGGGGCCCTGGCCCTGACCCAGACCTGGGCCGGCTCGCACTCCATGAGGTATTTCCACACCGCCGTGTCCCGGCCCGGCCGCGGGGAGCCCCGCTTCATGTCCGTGGGCTACGTGGACGACACGCAGTTCGTGCGGTTCGACAGCGACGCCGAGAGTCCGAGGATGGAGCCGCGGGCGCCCTGGATAGAGCAGGAGGGGCCGGAGTATTGGGACCGGGAGACACGGAAGGCCAAGGGCAACGCACAGACTGACCGAGAGAACCTGCGGATCGCGCTCAGCTACTACAACCAGAGCGAGACGGGGTCTCACACCCTCCAGATGATGCACGGCTGCGACCTGGGACCCGACGGGCGCCTC…
Rhesus Macaque MHC v2	Mamu-B*001:08	Mamu-B*001g	MHC-B	LR655880	ATGCAGTTCATGGCGCCCCGAACCCTCCTCCTGCTGCTCTCGGGGGCCCTGGCCCTGACCCAGACCTGGGCCGGCTCGCACTCCATGAGGTATTTCCACACCGCCGTGTCCCGGCCCGGCCGCGGGGAGCCCCGCTTCATCTCCGTGGGCTACGTGGACGACACGCAGTTCGTGCGATTCGACAGCGACGCCGAGAGTCGGAGGATGGAGCCGCGGGCGCCCTGGATAGAGCAGGAGGGGCCGGAGTATTGGGACCGGGAGACACGGAAGGCCAAGGGCAACGCACAGACTGACCGAGAGAACCTGCGGATCGCGCTCAGCTACTACAACCAGAGCGAGACGGGGTCTCACACCCTCCAGATGATGCACGGCTGCGACCTGGGACCCGACGGGCGCCTC…
Rhesus Macaque MHC v2	Mamu-B*001:09:01:01	Mamu-B*001g	MHC-B	LR723048;LR743804	ATGCAGTTCATGGCGCCCCGAACCCTCCTCCTGCTGCTCTCGGGGGCCCTGGCCCTGACCCAGACCTGGGCCGGCTCGCACTCCATGAGGTATTTCCACACCGCCGTGTCCCGGCCCGGCCGCGGGGAGCCCCGCTTCATCTCCGTGGGCTACGTGGACGACACGCAGTTCGTGCGATTCGACAGCGACGCCGAGAGTCGGAGGATGGAGCCGCGGGCGCCCTGGATAGAGCAGGAGGGGCCGGAGTATTGGGACCGGGAGACACGGAAGGCCAAGGGCAACGCACAGACTGACCGAGAGAACCTGCGGACCCTGCTCCGCTACTACAACCAGAGCGAGACGGGGTCTCACACCCTCCAGATGATGCACGGCTGCGACCTGGGACCCGACGGGCGCCTC…
Rhesus Macaque MHC v2	Mamu-B*002:01:01:01	Mamu-B*002g	MHC-B	U41833;LN851852;LR699591	ATGCGGGTCATGGCGCCGCGAACCCTCCTCCTGCTGCTCTCGGGGGCCCTGGCCCTGACCGAGACCTGGGCCGGCTCGCACTTCATGAGGTATTTCAGCACCGCCGTGTCCCGGCCCGGCCGCCGGGAGCCCTGGTATCTCGAAGTTGGCTACGTGGACGACACGCAGTTCGTGCGGTTCGACAGCGACGCCGAGAGTCCGAGGATGGAGCCGCGGGCGCCGTGGGTGGAGCAGGAGGGGCCGGAGTATTGGGACCGGAACACACGGAACTCCAAGGTCACCGCACAGACTTTCCGAGTGGGCCTGGGGAACCTGCGCGGCTACTACAACCAGAGCAAGGCCGGGTCTCACACCCTCCAGTGGATGTACGGCTGCGACCTGGGGCCCGACGGGCGCCTC…
Rhesus Macaque MHC v2	Mamu-B*002:01:01:02	Mamu-B*002g	MHC-B	LR723110	ATGCGGGTCATGGCGCCGCGAACCCTCCTCCTGCTGCTCTCGGGGGCCCTGGCCCTGACCGAGACCTGGGCCGGCTCGCACTTCATGAGGTATTTCAGCACCGCCGTGTCCCGGCCCGGCCGCCGGGAGCCCTGGTATCTCGAAGTTGGCTACGTGGACGACACGCAGTTCGTGCGGTTCGACAGCGACGCCGAGAGTCCGAGGATGGAGCCGCGGGCGCCGTGGGTGGAGCAGGAGGGGCCGGAGTATTGGGACCGGAACACACGGAACTCCAAGGTCACCGCACAGACTTTCCGAGTGGGCCTGGGGAACCTGCGCGGCTACTACAACCAGAGCAAGGCCGGGTCTCACACCCTCCAGTGGATGTACGGCTGCGACCTGGGGCCCGACGGGCGCCTC…
Rhesus Macaque MHC v2	Mamu-B*002:02	Mamu-B*002g	MHC-B	EU682522	ATGCGGGTCATGGCGCCGCGAACCCTCCTCCTGCTGCTCTCGGGGGCCCTGGCCCTGACCGAGACCTGGGCCGGCTCGCACTTCATGAGGTATTTCAGCACCGCCGTGTCCCGGCCCGGCCGCCGGGAGCCCTGGTATCTCGAAGTTGGCTACGTGGACGACACGCAGTTCGTGCGGTTCGACAGCGACGCCGAGAGTCCGAGGATGGAGCCGCGGGCGCCGTGGGTGGAGCAGGAGGGGCCGGAGTATTGGGACCGGAACACACGGAACTCCAAGGTCACCGCACAGACTTTCCGAGTGGGCCTGGGGAACCTGCGCGGCTACTACAACCAGAGCGAGGCCGGGTCTCACACCCTCCAGTGGATGTACGGCTGCGACCTGGGGCCCGACGGGCGCCTC…
Rhesus Macaque MHC v2	Mamu-B*002:03	Mamu-B*002g	MHC-B	LT546138	ATGCGGGTCATGGCGCCGCGAACCCTCCTCCTGCTGCTCTCGGGGGCCCTGGCCCTGACCGAGACCTGGGCCGGCTCGCACTTCATGAGGTATTTCAGCACCGCCGTGTCCCGGCCCGGCCGCCGGGAGCCCTGGTATCTCGAAGTTGGCTACGTGGACGACACGCAGTTCGTGCGGTTCGACAGCGACGCCGAGAGTCCGAGGATGGAGCCGCGGGCGCCGTGGGTGGAGCAGGAGGGGCCGGAGTATTGGGACCGGAACACACGGAACTCCAAGGTCACCGCACAGACTTTCCGAGTGAGCCTGGGGAACCTGCGCGGCTACTACAACCAGAGCAAGGCCGGGTCTCACACCCTCCAGAGGATGTATGGCTGCGACCTGGGGCCCGACGGGCGCCTC…
Rhesus Macaque MHC v2	Mamu-B*003:01:01:01	Mamu-B*003g	MHC-B	EU682521;U41825;GU080242;LM608020;LR743807	ATGCGGGTCATGGCGCCCCGAACCTTCCTCCTGCTGCTCTCGGGGGCCCTGGCCCTGACCGAGACCTGGGCCGGCTCGCACTCCATGAGGTATTTCAGCACCTCCGTGTCCCGGCCCGGCCGCGGGGAGCCCCGCTTCATCTCCGTGGGCTACGTGGACGACACGCAGTTCGTGCGGTTCGACAGTGACGCCGAGAGTCCGAGAGAGGAGCCGCGGGCGCCGTGGATGGAGCAGGAGGGGCCGGAGTATTGGGAAGAGGAGACACGGAACGCCAAGGGCCACGCACAGACTGACCGAGCGGACCTGGGGAACCTGCGCGGCTACTACAACCAGAGCGAGGCGGGGTCTCACACCCTCCAGACGATGTACGGCTGCGACCTGGGGCCCGACGGGCGCCTC…
Rhesus Macaque MHC v2	Mamu-B*003:01:01:02	Mamu-B*003g	MHC-B	LR743806	ATGCGGGTCATGGCGCCCCGAACCTTCCTCCTGCTGCTCTCGGGGGCCCTGGCCCTGACCGAGACCTGGGCCGGCTCGCACTCCATGAGGTATTTCAGCACCTCCGTGTCCCGGCCCGGCCGCGGGGAGCCCCGCTTCATCTCCGTGGGCTACGTGGACGACACGCAGTTCGTGCGGTTCGACAGTGACGCCGAGAGTCCGAGAGAGGAGCCGCGGGCGCCGTGGATGGAGCAGGAGGGGCCGGAGTATTGGGAAGAGGAGACACGGAACGCCAAGGGCCACGCACAGACTGACCGAGCGGACCTGGGGAACCTGCGCGGCTACTACAACCAGAGCGAGGCGGGGTCTCACACCCTCCAGACGATGTACGGCTGCGACCTGGGGCCCGACGGGCGCCTC…
Rhesus Macaque MHC v2	Mamu-B*003:01:02	Mamu-B*003g	MHC-B	GU080241	ATGCGGGTCATGGCGCCCCGAACCTTCCTCCTGCTGCTCTCGGGGGCCCTGGCCCTGACCGAGACCTGGGCCGGCTCGCACTCCATGAGGTATTTCAGCACCTCCGTGTCCCGGCCCGGCCGCGGGGAGCCCCGCTTCATCTCCGTGGGCTACGTGGACGACACGCAGTTCGTGCGGTTCGACAGTGACGCCGAGAGTCCGAGAGAGGAGCCGCGGGCGCCGTGGATGGAGCAGGAGGGGCCGGAGTATTGGGAAGAGGAGACACGGAACGCCAAGGGCCACGCACAGACTGACCGAGCGGACCTGGGGAACCTGCGCGGCTACTACAACCAGAGCGAGGCGGGGTCTCACACCCTCCAGACGATGTACGGCTGCGACCTGGGGCCCGACGGGCGCCTC…
Rhesus Macaque MHC v2	Mamu-B*003:02	Mamu-B*003g	MHC-B	EU551175	ATGGCGCCCCGAACCCTCCTCCTGCTGCTCTCGGGGGCCCTGGCCCTGACCGAGACCTGGGCCGGCTCGCACTCCATGAGGTATTTCAGCACCTCCGTGTCCCGGCCCGGCCGCGGGGAGCCCCGCTTCATCTCCGTGGGCTACGTGGACGACACGCAGTTCGTGCGGTTCGACAGTGACGCCGAGAGTCCGAGAGAGGAGCCGCGGGCGCCGTGGATGGAGCAGGAGGGGCCGGAGTATTGGGAAGAGGAGACACGGAACGCCAAGGGCCACGCACAGACTGACCGAGCGGACCTGGGGAACCTGCGCGGCTACTACAACCAGAGCGAGGCGGGGTCTCACACCCTCCAGACGATGTACGGCTGCGACCTGGGGCCCGACGGGCGCCTCCTCCGCGGG…
Rhesus Macaque MHC v2	Mamu-B*004:01:01:01	Mamu-B*004g	MHC-B	U41826;LM608021;LR723112	ATGCGGGTCATGGCGCCCCGAACCTTCCTCCTGCTGCTCTCGGGGGCCCTGGCCCTGACCGAGACCTGGGCCGGCTCGCACTCCATGAGGTATTTCAGCGCCGCCGTGTCCCGGCCCGGCCGCGGGGAGCCCCGGTATCTCGAAGTCGGCTACGTGGACGACACGCAGTTCGTGCGGTTTGACAGCGACGCCGCGAGTCCGAGGATGGAGCCGCGGGCGCCGTGGGTGGAGCAGGAGGGGCCGGAGTATTGGGAAGAGGAGACACGGAGAGCCAAGGGCAACGCACAGACTTTCCGAGTGGGCCTGGGGAACCTGCGCGGCTACTACAACCAGAGCGAGGCGGGGTCTCACACCTACCAGTGGATGTACGGCTGCGACGTGGGACCCGACGGGCGCCTC…
Rhesus Macaque MHC v2	Mamu-B*005:01:01:01N	Mamu-B*005g	MHC-B	U41827;GQ902077;LM608023;LR743809	ATGCGGGTCATGGCGCCCCGAACCTTCCTCCTGCTGCTCTCGGGGGCCCTGGCCCTGACCGAGACCTGGGCCGGCTCGCACTCCTTGGGGTATTTCTACACCGCCGTGTCCCGGCCCGGCCGCGGGGAGCCCCTCTTCATCGCCGTGGGCTACGTGGACGACACGCAGTTCGTGCGGTTCGACAGCGACGCCGAGAGTCCGAGGATGGAGGCGCGGGCGCCGTGGATAGAGCAGGAGGGGCCGGAGTATTGGGAAGAGCAGACACGGAGAGTCAAGGGCCACGCACAGACTTTCCGGGTGAGCCTGCGGAACCTGCGCGGCTACTACAACCAGAGCAAGGCCGGGTCTCACACCCTCCAGAGGATGTCTGGCTGCTACGTGGAACCCGACGGGCGCCTC…
Rhesus Macaque MHC v2	Mamu-B*005:02:01:01N	Mamu-B*005g	MHC-B	EU589240;LR723111	ATGCGGGTCATGGCGCCCCGAACCTTCCTCCTGCTGCTCTCGGGGGCCCTGGCCCTGACCGAGACCTGGGCCGGCTCGCACTCCTTGGGGTATTTCTACACCGCCGTGTCCCGGCCCGGCCGCGGGGAGCCCCTCTTCATCGCCGTGGGCTACGTGGACGACACGCAGTTCGTGCGGTTCGACAGCGACGCCGAGAGTCCGAGGATGGAGGCGCGGGCGCCGTGGATAGAGCAGGAGGGGCCGGAGTATTGGGAAGAGCAGACACGGAGAGTCAAGGGCCACGCACAGACTTTCCGGGTGAGCCTGCGGAACCTGCGCGGCTACTACAACCAGAGCAAGGCCGGGTCTCACACCCTCCAGAGGATGTCTGGCTGCTACGTGGAACCCGACGGGCGCCTC…
Rhesus Macaque MHC v2	Mamu-B*005:02:01:02N	Mamu-B*005g	MHC-B	LR743808	ATGCGGGTCATGGCGCCCCGAACCTTCCTCCTGCTGCTCTCGGGGGCCCTGGCCCTGACCGAGACCTGGGCCGGCTCGCACTCCTTGGGGTATTTCTACACCGCCGTGTCCCGGCCCGGCCGCGGGGAGCCCCTCTTCATCGCCGTGGGCTACGTGGACGACACGCAGTTCGTGCGGTTCGACAGCGACGCCGAGAGTCCGAGGATGGAGGCGCGGGCGCCGTGGATAGAGCAGGAGGGGCCGGAGTATTGGGAAGAGCAGACACGGAGAGTCAAGGGCCACGCACAGACTTTCCGGGTGAGCCTGCGGAACCTGCGCGGCTACTACAACCAGAGCAAGGCCGGGTCTCACACCCTCCAGAGGATGTCTGGCTGCTACGTGGAACCCGACGGGCGCCTC…
Rhesus Macaque MHC v2	Mamu-B*005:02:01:03N	Mamu-B*005g	MHC-B	LR743811	ATGCGGGTCATGGCGCCCCGAACCTTCCTCCTGCTGCTCTCGGGGGCCCTGGCCCTGACCGAGACCTGGGCCGGCTCGCACTCCTTGGGGTATTTCTACACCGCCGTGTCCCGGCCCGGCCGCGGGGAGCCCCTCTTCATCGCCGTGGGCTACGTGGACGACACGCAGTTCGTGCGGTTCGACAGCGACGCCGAGAGTCCGAGGATGGAGGCGCGGGCGCCGTGGATAGAGCAGGAGGGGCCGGAGTATTGGGAAGAGCAGACACGGAGAGTCAAGGGCCACGCACAGACTTTCCGGGTGAGCCTGCGGAACCTGCGCGGCTACTACAACCAGAGCAAGGCCGGGTCTCACACCCTCCAGAGGATGTCTGGCTGCTACGTGGAACCCGACGGGCGCCTC…
Rhesus Macaque MHC v2	Mamu-B*005:02:01:04N	Mamu-B*005g	MHC-B	LR991514	ATGCGGGTCATGGCGCCCCGAACCTTCCTCCTGCTGCTCTCGGGGGCCCTGGCCCTGACCGAGACCTGGGCCGGCTCGCACTCCTTGGGGTATTTCTACACCGCCGTGTCCCGGCCCGGCCGCGGGGAGCCCCTCTTCATCGCCGTGGGCTACGTGGACGACACGCAGTTCGTGCGGTTCGACAGCGACGCCGAGAGTCCGAGGATGGAGGCGCGGGCGCCGTGGATAGAGCAGGAGGGGCCGGAGTATTGGGAAGAGCAGACACGGAGAGTCAAGGGCCACGCACAGACTTTCCGGGTGAGCCTGCGGAACCTGCGCGGCTACTACAACCAGAGCAAGGCCGGGTCTCACACCCTCCAGAGGATGTCTGGCTGCTACGTGGAACCCGACGGGCGCCTC…
Rhesus Macaque MHC v2	Mamu-B*006:01:01:01	Mamu-B*006g	MHC-B	U41828;LN899670;LR721698	ATGCGGGTCATGGCGCCCGGAACCCTCCTCCTGCTGCTCTCGGGGGTCCTGGCCCTGACTGAGACCTGGGCCGGCTCGCACTCCTTGAGGTATTTCCACACCGCCGTGTCCCGGCCCGGCCGCCGGGAGCCCTGGTATCTCGCAGTCGGCTACGTGGACGACACGCAGTTCGTGCGGTTCGACAGCGACGCCGAGAGTCCGAGGATGGAGCCGCGGGCGCCGTGGATGGAGCAGGAGGGGCCGGAGTATTGGGAAGAGGAGACACGGATCGCCAAGGGCCACGCACAGACTGAGCGAGGGAACCTGCGGACCCTGCTCCGCTACTACAACCAGAGCGAGGGCGGGTCTCACACCGTCCAGTGGATGCATGGCTGCGACCTGGGGCCCGACGGGCGCCTC…
Rhesus Macaque MHC v2	Mamu-B*006:01:01:02	Mamu-B*006g	MHC-B	LR721699	ATGCGGGTCATGGCGCCCGGAACCCTCCTCCTGCTGCTCTCGGGGGTCCTGGCCCTGACTGAGACCTGGGCCGGCTCGCACTCCTTGAGGTATTTCCACACCGCCGTGTCCCGGCCCGGCCGCCGGGAGCCCTGGTATCTCGCAGTCGGCTACGTGGACGACACGCAGTTCGTGCGGTTCGACAGCGACGCCGAGAGTCCGAGGATGGAGCCGCGGGCGCCGTGGATGGAGCAGGAGGGGCCGGAGTATTGGGAAGAGGAGACACGGATCGCCAAGGGCCACGCACAGACTGAGCGAGGGAACCTGCGGACCCTGCTCCGCTACTACAACCAGAGCGAGGGCGGGTCTCACACCGTCCAGTGGATGCATGGCTGCGACCTGGGGCCCGACGGGCGCCTC…
Rhesus Macaque MHC v2	Mamu-B*006:02:01:01	Mamu-B*006g	MHC-B	AJ844596;LT908845;LR721700	ATGCGGGTCATGGCGCCCGGAACCCTCCTCCTGCTGCTCTCGGGGGTCCTGGCCCTGACTGAGACCTGGGCCGGCTCGCACTCCTTGAGGTATTTCCACACCGCCGTGTCCCGGCCCGGCCGCCGGGAGCCCTGGTATCTCGCAGTCGGCTACGTGGACGACACGCAGTTCGTGCGGTTCGACAGCGACGCCGAGAGTCCGAGGATGGAGCCGCGGGCGCCGTGGATGGAGCAGGAGGGGCCGGAGTATTGGGAAGAGGAGACACGGATCGCCAAGGGCCACGCACAGACTGAGCGAGGGAACCTGCGGACCCTGCTCCGCTACTACAACCAGAGCGAGGGCGGGTCTCACACAGTCCAGTGGATGCATGGCTGCGACCTGGGGCCCGACGGGCACCTC…
Rhesus Macaque MHC v2	Mamu-B*007:01:01:01	Mamu-B*007g	MHC-B	U41829;LR723114	ATGCGGGTCATGGCGCCCCGAACCCTCCTCCTGCTGCTCTCGGGGGCCCTGGCCCTGACCCAGACCTGGGCCGGCTCGCACTCCTTGAGGTATTTCAGCACCGCCGTATCCCGGCCCGGCCGCCGGGAACCCTGGTATTTCGAAGTCGGCTACGTGGACGACACGCAGTTTGTGCGGTTCGACAGCGACGCCGAGAGTCCGAGGATGGAGCCGCGGGCGCCGTGGATGGAGCAGGAGGGGCCGGAGTATTGGGAAGAGGCGACACGGAGAGCCAAGGGCAACGCACAGACTCACCGAGGGAACCTGAGGACCGCGCTCCGATACTACAACCAGAGCGAGGGGGGGTCTCACACCCTCCAGTGGATGTACGGCTGTGACCTGGGGCCCGACGGGCGCCTC…
Rhesus Macaque MHC v2	Mamu-B*007:02:01:01	Mamu-B*007g	MHC-B	EU682523;AJ556875;LM608025;LR699593	ATGCGGGTCATGGCGCCCCGAACCCTCCTCCTGCTGCTCTCGGGGGCCCTGGCCCTGACCCAGACCTGGGCCGGCTCGCACTCCTTGAGGTATTTCAGCACCGCCGTATCCCGGCCCGGCCGCCGGGAACCCTGGTATTTCGAAGTCGGCTACGTGGACGACACGCAGTTTGTGCGGTTCGACAGCGACGCCGAGAGTCCGAGGATGGAGCCGCGGGCGCCGTGGATGGAGCAGGAGGGGCCGGAGTATTGGGAAGAGGCGACACGGAGAGCCAAGGGCAACGCACAGACTCACCGAGGGAACCTGAGGACCGCGCTCCGCTACTACAACCAGAGCGAGGGGGGGTCTCACACCCTCCAGTGGATGTACGGCTGTGACCTGGGGCCCGACGGGCGCCTC…
Rhesus Macaque MHC v2	Mamu-B*007:02:01:02	Mamu-B*007g	MHC-B	LR721702	ATGCGGGTCATGGCGCCCCGAACCCTCCTCCTGCTGCTCTCGGGGGCCCTGGCCCTGACCCAGACCTGGGCCGGCTCGCACTCCTTGAGGTATTTCAGCACCGCCGTATCCCGGCCCGGCCGCCGGGAACCCTGGTATTTCGAAGTCGGCTACGTGGACGACACGCAGTTTGTGCGGTTCGACAGCGACGCCGAGAGTCCGAGGATGGAGCCGCGGGCGCCGTGGATGGAGCAGGAGGGGCCGGAGTATTGGGAAGAGGCGACACGGAGAGCCAAGGGCAACGCACAGACTCACCGAGGGAACCTGAGGACCGCGCTCCGCTACTACAACCAGAGCGAGGGGGGGTCTCACACCCTCCAGTGGATGTACGGCTGTGACCTGGGGCCCGACGGGCGCCTC…
Rhesus Macaque MHC v2	Mamu-B*007:02:01:03	Mamu-B*007g	MHC-B	LR723113	ATGCGGGTCATGGCGCCCCGAACCCTCCTCCTGCTGCTCTCGGGGGCCCTGGCCCTGACCCAGACCTGGGCCGGCTCGCACTCCTTGAGGTATTTCAGCACCGCCGTATCCCGGCCCGGCCGCCGGGAACCCTGGTATTTCGAAGTCGGCTACGTGGACGACACGCAGTTTGTGCGGTTCGACAGCGACGCCGAGAGTCCGAGGATGGAGCCGCGGGCGCCGTGGATGGAGCAGGAGGGGCCGGAGTATTGGGAAGAGGCGACACGGAGAGCCAAGGGCAACGCACAGACTCACCGAGGGAACCTGAGGACCGCGCTCCGCTACTACAACCAGAGCGAGGGGGGGTCTCACACCCTCCAGTGGATGTACGGCTGTGACCTGGGGCCCGACGGGCGCCTC…
Rhesus Macaque MHC v2	Mamu-B*007:02:01:04	Mamu-B*007g	MHC-B	LR743810	ATGCGGGTCATGGCGCCCCGAACCCTCCTCCTGCTGCTCTCGGGGGCCCTGGCCCTGACCCAGACCTGGGCCGGCTCGCACTCCTTGAGGTATTTCAGCACCGCCGTATCCCGGCCCGGCCGCCGGGAACCCTGGTATTTCGAAGTCGGCTACGTGGACGACACGCAGTTTGTGCGGTTCGACAGCGACGCCGAGAGTCCGAGGATGGAGCCGCGGGCGCCGTGGATGGAGCAGGAGGGGCCGGAGTATTGGGAAGAGGCGACACGGAGAGCCAAGGGCAACGCACAGACTCACCGAGGGAACCTGAGGACCGCGCTCCGCTACTACAACCAGAGCGAGGGGGGGTCTCACACCCTCCAGTGGATGTACGGCTGTGACCTGGGGCCCGACGGGCGCCTC…
Rhesus Macaque MHC v2	Mamu-B*007:02:02	Mamu-B*007g	MHC-B	LM608024	CGGGGGCCCTGGCCCTGACCCAGACCTGGGCCGGCTCGCACTCCTTGAGGTATTTCAGCACCGCCGTATCCCGGCCCGGCCGCCGGGAACCCTGGTATTTCGAAGTCGGCTACGTGGACGACACGCAGTTTGTGCGGTTCGACAGCGACGCCGAGAGTCCGAGGATGGAGCCGCGGGCGCCGTGGATGGAGCAGGAGGGGCCGGAGTATTGGGAAGAGGCGACACGGAGAGCCAAGGGCAACGCACAGACTCACCGAGGGAACCTGAGGACCGCGCTCCGCTACTACAACCAGAGCGAGGGGGGGTCTCACACCCTCCAGTGGATGTACGGCTGTGACCTGGGGCCCGACGGGCGCCTCCTCCGCGGGTATGAACAGTTCGCTTACGACGGCAAGGATT…
Rhesus Macaque MHC v2	Mamu-B*007:02:03	Mamu-B*007g	MHC-B	LR655876	ATGCGGGTCATGGCGCCCCGAACCCTCCTTCTGCTGCTCTCGGGGGCCCTGGCCCTGACCCAGACCTGGGCCGGCTCGCACTCCTTGAGGTATTTCAGCACCGCCGTATCCCGGCCCGGCCGCCGGGAACCCTGGTATTTCGAAGTCGGCTACGTGGACGACACGCAGTTTGTGCGGTTCGACAGCGACGCCGAGAGTCCGAGGATGGAGCCGCGGGCGCCGTGGATGGAGCAGGAGGGGCCGGAGTATTGGGAAGAGGCGACACGGAGAGCCAAGGGCAACGCACAGACTCACCGAGGGAACCTGAGGACCGCGCTCCGCTACTACAACCAGAGCGAGGGGGGGTCTCACACCCTCCAGTGGATGTACGGCTGTGACCTGGGGCCCGACGGGCGCCTC…
Rhesus Macaque MHC v2	Mamu-B*007:03:01:01	Mamu-B*007g	MHC-B	EF580149;EU682528;AJ556876;LR723115	ATGCGGGTCATGGCGCCCCGAACCCTCCTCCTGCTGCTCTCGGGGGCCCTGGCCCTGACCCAGACCTGGGCCGGCTCGCACTCCTTGAGGTATTTCAGCACCGCCGTATCCCGGCCCGGCCGCCGGGAACCCTGGTATTTCGAAGTCGGCTACGTGGACGACACGCAGTTTGTGCGGTTCGACAGCGACGCCGAGAGTCCGAGGATGGAGCCGCGGGCGCCGTGGATGGAGCAGGAGGGGCCGGAGTATTGGGAAGAGGCGACACGGAGAGCCAAGGGCAACGCACAGACTCACCGAGGGAACCTGAGGACCGCGCTCCGCTACTACAACCAGAGCGAGGGGGGGTCTCACACCCTCCAGTGGATGTACGGCTGTGACCTGGGGCCCGACGGGCGCCTC…
Rhesus Macaque MHC v2	Mamu-B*007:03:01:02	Mamu-B*007g	MHC-B	LR743814	ATGCGGGTCATGGCGCCCCGAACCCTCCTCCTGCTGCTCTCGGGGGCCCTGGCCCTGACCCAGACCTGGGCCGGCTCGCACTCCTTGAGGTATTTCAGCACCGCCGTATCCCGGCCCGGCCGCCGGGAACCCTGGTATTTCGAAGTCGGCTACGTGGACGACACGCAGTTTGTGCGGTTCGACAGCGACGCCGAGAGTCCGAGGATGGAGCCGCGGGCGCCGTGGATGGAGCAGGAGGGGCCGGAGTATTGGGAAGAGGCGACACGGAGAGCCAAGGGCAACGCACAGACTCACCGAGGGAACCTGAGGACCGCGCTCCGCTACTACAACCAGAGCGAGGGGGGGTCTCACACCCTCCAGTGGATGTACGGCTGTGACCTGGGGCCCGACGGGCGCCTC…
Rhesus Macaque MHC v2	Mamu-B*007:04:01:01	Mamu-B*007g	MHC-B	AM902528;GQ902078;LR723116	ATGCGGGTCATGGCGCCCCGAACCCTCCTCCTGCTGCTCTCGGGGGCCCTGGCCCTGACCCAGACCTGGGCCGGCTCGCACTCCTTGAGGTATTTCAGCACCGCCGTATCCCGGCCCGGCCGCCGGGAACCCTGGTATTTCGAAGTCGGCTACGTGGACGACACGCAGTTTGTGCGGTTCGACAGCGACGCCGAGAGTCCGAGGATGGAGCCGCGGGCGCCGTGGATGGAGCAGGAGGGGCCGGAGTATTGGGAAGAGGCGACACGGAGAGCCAAAGCCAACGCACAGACTCACCGAGGGAACCTGAGGACCGCGCTCCGCTACTACAACCAGAGCGAGGGGGGGTCTCACACCCTCCAGTGGATGTACGGCTGTGACCTGGGGCCCGACGGGCGCCTC…
Rhesus Macaque MHC v2	Mamu-B*007:04:02	Mamu-B*007g	MHC-B	AB540183	TGCTCTCGGGGGCCCTGGCCCTGACCCAGACCTGGGCCGGCTCGCACTCCTTGAGGTATTTCAGCACCGCCGTATCCCGGCCCGGCCGCCGGGAACCCTGGTATTTCGAAGTCGGCTACGTGGACGACACGCAGTTTGTGCGGTTCGACAGCGACGCCGAGAGTCCGAGGATGGAGCCGCGGGCGCCGTGGATGGAGCAGGAGGGGCCGGAGTATTGGGAAGAGGCGACACGGAGAGCCAAAGCCAACGCACAGACTCACCGAGGGAACCTGCGGACCGCGCTCCGCTACTACAACCAGAGCGAGGGGGGGTCTCACACCCTCCAGTGGATGTACGGCTGTGACCTGGGGCCCGACGGGCGCCTCCTCCGCGGGTATGAACAGTTCGCTTACGACGGCA…
Rhesus Macaque MHC v2	Mamu-B*007:05	Mamu-B*007g	MHC-B	GQ131742	GCTCGCACTCCTTGAGGTATTTCAGCACCGCCGTATCCCGGCCCGGCCGCCGGGAACCCTGGTATTTCGAAGTCGGCTACGTGGACGACACGCAGTTTGTGCGGTTCGACAGCGACGCCGAGAGTCCGAGGATGGAGCCGCGGGCGCCGTGGATGGAGCAGGAGGGGCCGGAGTATTGGGAAGAGGCGACACGGAGAGCCAAGGGCAACGCACAGACTCACCGAGGGAACCTGAGGACCGCGCTCCGCTACTACAACCAGAGCGAGGGGGGGTCTCATACCCTCCAGTGGATGTACGGCTGTGACCTGGGGCCCGACGGGCGCCTCCTCCGCAGGTATGAACAGTTCGCTTACGACGGCAAGGATTACATCGCCCTGAACGAGGACCTTCGCTCCTGGA…
Rhesus Macaque MHC v2	Mamu-B*007:06	Mamu-B*007g	MHC-B	LT622999	ATGCGGGTCATGGCGCCCCGAACCCTCCTCCTGCTGCTCTCGGGGGCCCTGGCCCTGACCCAGACCTGGGCCGGCTCGCACTCCTTGAGGTATTTCAGCACCGCCGTATCCCGGCCCGGCCGCCGGGAACCCTGGTATTTCGAAGTCGGCTACGTGGACGACACGCAGTTTGTGCGGTTCGACAGCGACGCCGAGAGTCCGAGGATGGAGCCGCGGGCGCCGTGGATGGAGCAGGAGGGGCCGGAGTATTGGGAAGAGGCGACACGGAGAGCCAAGGGCAACGCACAGACTCACCGAGGGAACCTGAGGACCGCGCTCCGCTACTACAACCAGAGCGAGGGGGGGTCTCACACCCTCCAGTGGATGTACGGCTGTCACCTGGGGCCCGACGGGCGCCTC…
Rhesus Macaque MHC v2	Mamu-B*007:07:01:01	Mamu-B*007g	MHC-B	LT908125;LR743815	ATGCGGGTCATGGCGCCCCGAACCCTCCTCCTGCTGCTCTCGGGGGCCCTGGCCCTGACCCAGACCTGGGCCGGCTCGCACTCCTTGAGGTATTTCAGCACCGCCGTATCCCGGCCCGGCCGCCGGGAACCCTGGTATTTCGAAGTCGGCTACGTGGACGACACGCAGTTCGTGCGGTTCGACAGCGACGCCGAGAGTCCGAGGATGGAGCCGCGGGCGCCGTGGATGGAGCAGGAGGGGCCGGAGTATTGGGAAGAGGCGACACGGAGAGCCAAGGGCAACGCACAGACTCACCGAGGGAACCTGAGGACCGCGCTCCGCTACTACAACCAGAGCGAGGGGGGGTCTCACACCCTCCAGTGGATGTATGGCTGTGACCTGGGGCCCGACGGGCGCCTC…
Rhesus Macaque MHC v2	Mamu-B*007:08	Mamu-B*007g	MHC-B	LR655875	ATGCGGGTCATGGCGCCCCGAACCCTCCTCCTGCTGCTCTCGGGGGCCCTGGCCCTGACCCAGACCTGGGCCGGCTCGCACTCCTTGAGGTATTTCAGCACCGCCGTATCCCGGCCCGGCCGCCGGGAACCCTGGTATTTCGAAGTCGGCTACGTGGACGACACGCAGTTTGTGCGGTTCGACAGCGACGCCGAGAGTCCGAGGATGGAGCCGCGGGCGCCGTGGATGGAGCAGGAGGGGCCGGAGTATTGGGAAGAGGCGACACGGAGAGCCAAGGGCAACGCACAGACTCACCGAGGGAACCTGAGGACCGCGCTCCGCTACTACAACCAGAGCGAGGGGGGGTCTCACACCCTCCAGTGGATGTACGGCTGTGACCTGGGGCCCGACGGGCGCCTC…
Rhesus Macaque MHC v2	Mamu-B*007:09:01:01	Mamu-B*007g	MHC-B	LR723049;LR743812	ATGCGGGTCATGGCGCCCCGAACCCTCCTCCTGCTGCTCTCGGGGGCCCTGGCCCTGACCCAGACCTGGGCCGGCTCGCACTCCTTGAGGTATTTCAGCACCGCCGTATCCCGGCCCGGCCGCCGGGAACCCTGGTATTTCGAAGTCGGCTACGTGGACGACACGCAGTTTGTGCGGTTCGACAGCGACGCCGAGACTCCGAGGATGGAGCCGCGGGCGCCGTGGATGGAGCAGGAGGGGCCGGAGTATTGGGAAGAGGCGACACGGAGAGCCAAGGGCAACGCACAGACTCACCGAGGGAACCTGAGGACCGCGCTCCGCTACTACAACCAGAGCGAGGGGGGGTCTCACACCCTCCAGTGGATGTACGGCTGCGACCTGGGGCCCGACGGGCGCCTC…
Rhesus Macaque MHC v2	Mamu-B*007:10	Mamu-B*007g	MHC-B	LR723050	ATGCGGGTCATGGCGCCCCGAACCCTCCTCCTGCTGCTCTCGGGGGCCCTGGCCCTGACCCAGACCTGGGCCGGCTCGCACTCCTTGAGGTATTTCAGCACCGCCGTATCCCGGCCCGGCCGCCGGGAACCCTGGTATTTCGAAGTCGGCTACGTGGACGACACGCAGTTTGTGCGGTTCGACAGCGACGCCGAGAGTCCGAGGATGGAGCCGCGGGCGCCGTGGATGGAGCAGGAGGGGCCGGAGTATTGGGAAGAGGCGACACGGAGAGCCAAAGCCAACGCACAGACTCACCGAGGGAACCTGAGGACCGCGCTCCGCTACTACAACCAGAGCGAGGGGGGGTCTCACACCCTCCAGTGGATGTACGGCTGTGACCTGGGGCCCGACGGGCGCCTC…
Rhesus Macaque MHC v2	Mamu-B*007:11:01:01	Mamu-B*007g	MHC-B	LR990466	ATGCGGGTCATGGCGCCCCGAACCCTCCTCCTGCTGCTCTCGGGGGCCCTGGCCCTGACCCAGACCTGGGCCGGCTCGCACTCCTTGAGGTATTTCAGCACCGCCGTATCCCGGCCCGGCCGCCGGGAACCCTGGTATTTCGAAGTCGGCTACGTGGACGACACGCAGTTTGTGCGGTTCGACAGCGACGCCGAGAGTCCGAGGATGGAGCCGCGGGCGCCGTGGATGGAGCAGGAGGGGCCGGAGTATTGGGAAGAGGCGACACGGAGAGCCAAGGGCAACGCACAGACTCACCGAGGGAACCTGAGGACCGCGCTCCGCTACTACAACCAGAGCGAGGGGGGGTCTCACACCCTCCAGTGGATGTACGGCTGTGACCAGGGGCCCGACGGGCGCCTC…
Rhesus Macaque MHC v2	Mamu-B*008:01:01:01	Mamu-B*008g	MHC-B	U41830;LR721701	ATGCGGGTCATGGCGCCCCGAACCTTCCTCCTGCTGCTCTCGGGGGCCCTGGCCCTGACCGAGACCTGGGCCGGCTCGCACTCCATGAGGTATTTCAGCACCTCCGTGTCCCGGCCCGGCCGCGGGGAGCCCCGCTTCATCTCCGTGGGCTACGTGGACGACACGCAGTTCGTGCGGTTCGACAGCGACGCCGAGAGTCCGAGAGAGGAGCCGCGGGCGCCGTGGATGGAGCAGGAGGGTCCAGAGTATTGGGAAGAGGAGACACGGAGAGCCAAGGGCCACGCACAGACTGACCGAGCGGACCTGGGGACCCTGCGCGGCTACTACAACCAGAGCGAGGCCGGGTCTCACACCCTCCAGACGATGTACGGCTGCGACCTGGGGCCCGACGGGCGCCTC…
Rhesus Macaque MHC v2	Mamu-B*010:01:01:01	Mamu-B*010g	MHC-B	EU682525;AM902538;LM608026;LR743813	ATGCGGGTCATGGCGCCCCGAACCCTCCTCCTGCTGCTCTCGGGGGCCCTGGCCCTGACCGAGACCTGGGCCGGCTCGCACTCCATGAGGTATTTCACCACCGTCATGTCCCGGCCCGACCGCCGGGAAGCCTGGTATCTCGAAGTCGGCTACGTGGACGACACGCAGTTCGTGCGGTTCGACAGCGACGTCGAGAGTCCGAGGATGGAGCCGCGGGCGCCGTGGGTGGAGCAGGAGGGGCCGGAGTATTGGGAAGAGCAGACACGGAACTCCAAGGCCAACGCACAGACTCACCGAGTGGACCTGCGGACCGCGCTCCGCTACTACAACCAGAGCGAGGGGGGGTCTCACACCCTCCAGACGATGTACGGCTGCGACCTGGGACCCGACGGGCGCCTC…
Rhesus Macaque MHC v2	Mamu-B*010:01:01:02	Mamu-B*010g	MHC-B	LR743816	ATGCGGGTCATGGCGCCCCGAACCCTCCTCCTGCTGCTCTCGGGGGCCCTGGCCCTGACCGAGACCTGGGCCGGCTCGCACTCCATGAGGTATTTCACCACCGTCATGTCCCGGCCCGACCGCCGGGAAGCCTGGTATCTCGAAGTCGGCTACGTGGACGACACGCAGTTCGTGCGGTTCGACAGCGACGTCGAGAGTCCGAGGATGGAGCCGCGGGCGCCGTGGGTGGAGCAGGAGGGGCCGGAGTATTGGGAAGAGCAGACACGGAACTCCAAGGCCAACGCACAGACTCACCGAGTGGACCTGCGGACCGCGCTCCGCTACTACAACCAGAGCGAGGGGGGGTCTCACACCCTCCAGACGATGTACGGCTGCGACCTGGGACCCGACGGGCGCCTC…
Rhesus Macaque MHC v2	Mamu-B*011:01	Mamu-B*011g	MHC-B	U41838	CGCGCACTCCTTGAGGTATTTCCACACCGCCGTGTCCCGGCCCGGCCGCTGGGAGCCCCGCTTCATCGCCGTGGGCTACGTGGACGATACGCAGTTCATGCGGTTCGACAGCGACGCCGAGAGTCCGAGAGAGGAGCCGCGGGCGCCCTGGGCGGAGCAGGAGGGGCCGGAGTATTGGGAAGAGCAGACACGGATCGCCAAGGGCAACGCACAGGCTCACCGGGGGAACCTGCGGAACCTGCTCCGCTACTACAACCAGAGCGAGGGGGGGTCTCACACAGTCCAGACAATGTACGGCTGCGACGTGGGACCCGACGGGCGCCTCCTCCGCGGCTATGAACAGTTCGCCTACGACGACAGGGATTACATCGCCCTGAACGAGGACCTGCGCTCCTGGAC…
Rhesus Macaque MHC v2	Mamu-B*011:02	Mamu-B*011g	MHC-B	HG813265;LN899740	ATGCGGGTCATGGCGCCCCGAACCCTCCTCCTGCTGCTCTCGGGGGCCCTGGCCCTGACCGAGACCTGGGCCGGCTCGCACTCCTTGAGGTATTTCCACACCGCCGTGTCCCGGCCCGGCCGCTGGGAGCCCCGCTTCATCGCCGTGGGCTACGTGGACGATACGCAGTTCATGCGGTTCGACAGCGACGCCGAGAGTCCGAGAGAGGAGCCGCGGGCGCCCTGGGCGGAGCAGGAGGGGCCGGAGTATTGGGAAGAGCAGACACGGATCGCCAAGGGCAACGCACAGGCTCACCGGGGGAACCTGCGGAACCTGCTCCGCTACTACAACCAGAGCGAGGGGGGGTCTCACACAGTCCAGACAATGTACGGCTGCGACGTGGGACCCGACGGGCGCCTC…
Rhesus Macaque MHC v2	Mamu-B*011:03	Mamu-B*011g	MHC-B	KC205322;LN899671	ATGCGGGTCATGGCGCCCCGAACCCTCCTCCTGCTGCTCTCGGGGGCCCTGGCCCTGACCGAGACCTGGGCCGGCTCGCACTCCTTGAGGTATTTCCACACCGCCGTGTCCCGGCCCGGCCGCTGGGAGCCCCGCTTCATCGCCGTGGGCTACGTGGACGATACGCAGTTCATGCGGTTCGACAGCGACGCCGAGAGTCCGAGAGAGGAGCCGCGGGCGCCCTGGGCGGAGCAGGAGGGGCCGGAGTATTGGGAAGAGCAGACACGGATCGCCAAGGGCAACGCACAGGCTCACCGGGGGAACCTGCGGAACCTGCTCCGCTACTACAACCAGAGCGAGGGGGGGTCTCACACAGTCCAGACAATGTACGGCTGCGACCTGGGACCCGACGGGCGCCTC…
Rhesus Macaque MHC v2	Mamu-B*011:04	Mamu-B*011g	MHC-B	LT623000	ATGCGGGTCATGGCGCCCCGAACCCTCCTCCTGCTGCTCTCGGGGGCCCTGGCCCTGACCGAGACCTGGGCCGGCTCGCACTCCTTGAGGTATTTCCACACCGCCGTGTCCCGGCCCGGCCGCTGGGAGCCCCGCTTCATCGCCGTGGGCTACGTGGACGATACGCAGTTCATGCGGTTCGACAGCGACGCCGAGAGTCCGAGAGAGGAGCCGCGGGCGCCCTGGGCGGAGCAGGAGGGGCCGGAGTATTGGGAAGAGCAGACACGGATCGCCAAGGGCAACGCACAGGCTCACCGGGGGAACCTGCGGAACCTGCTCCGCTACTACAACCAGAGCGAGGGGGGGTCTCACACAGTCCAGACAATGTACGGCTGCGACCTGGGACCCGACGGGCGCCTC…
Rhesus Macaque MHC v2	Mamu-B*012:01:01:01	Mamu-B*012g	MHC-B	AF243178;LN899672;LR699585	ATGCGGGTCATGGCGCCCCGAACCCTCCTCCTGCTGCTCTCGGGGACCCTGTCCCTGACCGAGACCTGGGCCGGCTCGCACTCCATGAGGTATTTCAGCACCGCAGTGTCCCGGCCCGGCCGCCGGGAACCCTGGTATCTCGAAGTCGGCTACGTGGACGACACGCAGTTCGTGCGGTTCGACAGCGACGCCGAGAGTCCGAGGATGGAGCCGCGGGCGCCGTGGGTGGAGCAGGAGGGGCCGGAGTATTGGGAAGAGCAGACACGGAACGCCAAGGCCAACGCACAGACTGACCGAGTGAGCCTGGGGAACCTGCGCCGCTACTACAACCAGAGCGAGGGGGGGTCTCACACTGTCCAGATAATGTACGGCTGCGACCTGGGACCCGACGGGCGCCTC…
Rhesus Macaque MHC v2	Mamu-B*012:01:01:02	Mamu-B*012g	MHC-B	LR723118	ATGCGGGTCATGGCGCCCCGAACCCTCCTCCTGCTGCTCTCGGGGACCCTGTCCCTGACCGAGACCTGGGCCGGCTCGCACTCCATGAGGTATTTCAGCACCGCAGTGTCCCGGCCCGGCCGCCGGGAACCCTGGTATCTCGAAGTCGGCTACGTGGACGACACGCAGTTCGTGCGGTTCGACAGCGACGCCGAGAGTCCGAGGATGGAGCCGCGGGCGCCGTGGGTGGAGCAGGAGGGGCCGGAGTATTGGGAAGAGCAGACACGGAACGCCAAGGCCAACGCACAGACTGACCGAGTGAGCCTGGGGAACCTGCGCCGCTACTACAACCAGAGCGAGGGGGGGTCTCACACTGTCCAGATAATGTACGGCTGCGACCTGGGACCCGACGGGCGCCTC…
Rhesus Macaque MHC v2	Mamu-B*012:01:01:03	Mamu-B*012g	MHC-B	LR991696	ATGCGGGTCATGGCGCCCCGAACCCTCCTCCTGCTGCTCTCGGGGACCCTGTCCCTGACCGAGACCTGGGCCGGCTCGCACTCCATGAGGTATTTCAGCACCGCAGTGTCCCGGCCCGGCCGCCGGGAACCCTGGTATCTCGAAGTCGGCTACGTGGACGACACGCAGTTCGTGCGGTTCGACAGCGACGCCGAGAGTCCGAGGATGGAGCCGCGGGCGCCGTGGGTGGAGCAGGAGGGGCCGGAGTATTGGGAAGAGCAGACACGGAACGCCAAGGCCAACGCACAGACTGACCGAGTGAGCCTGGGGAACCTGCGCCGCTACTACAACCAGAGCGAGGGGGGGTCTCACACTGTCCAGATAATGTACGGCTGCGACCTGGGACCCGACGGGCGCCTC…
Rhesus Macaque MHC v2	Mamu-B*012:02	Mamu-B*012g	MHC-B	GQ387655	GAACCCTCCTCCTGCTGCTCTCGGGGACCCTGTCCCTGACCGAGACCTGGGCCGGCTCGCACTCCATGAGGTATTTCAGCACCGCAGTGTCCCGGCCCGGCCGCCGGGAACCCTGGTATCTCGAAGTCGGCTACGTGGACGACACGCAGTTCGTGCGGTTCGACAGCGACGCCGAGAGTCCGAGGATGGAGCCGCGGGCGCCGTGGGTGGAGCAGGAGGGGCCGGAGTATAGGGAAGAGCAGACACGGAACGCCAAGGCCAACGCACAGACTGACCGAGTGAGCCTGGGGAACCTGCGCCGCTACTACAACCAGAGCGAGGGGGGGTCTCACACTGTCCAGATAATGTACGGCTGCGACCTGGGACCCGACGGGCGCCTCCTCCGCGGGTATCACCAGT…
Rhesus Macaque MHC v2	Mamu-B*013:01:01:01	Mamu-B*013g	MHC-B	AM902539;GU057843;LR723117	ATGCGGGTCATGGCGCCCCGAATCCTCCTCCTGCTGCTCTCGGGGACCCTGTCCCTGACCGAGACCTGGGCCGGCTCGCACTCCTTGAGGTATTTCGGCACCGCCGTGTCCCGGCCCGGCCGCGGGGAGCCCCGCTTCATCTCCGTGGGCTACGTGGACGACACGCAGTTCGTGCGGTTCGACAGCGACGCCGCGAGTCCGAGAGAGGAGCCGCGGGCGCCGTGGGTGGAGCAGGAGGGGCCGGAGTATTGGGAAGAGCAGACACGGATCGCCAAGGCCAACGCACAGACTGACCGAGTGGACCTGGGGACCCTGCGCGGCTACTACAACCAGAGCGAGGGGGGGTCTCACACCATCCAGTGGATGTACGGCTGCGACCTGGGACCCGACGGGCGCCTC…
Rhesus Macaque MHC v2	Mamu-B*013:01:01:02	Mamu-B*013g	MHC-B	LR743817	ATGCGGGTCATGGCGCCCCGAATCCTCCTCCTGCTGCTCTCGGGGACCCTGTCCCTGACCGAGACCTGGGCCGGCTCGCACTCCTTGAGGTATTTCGGCACCGCCGTGTCCCGGCCCGGCCGCGGGGAGCCCCGCTTCATCTCCGTGGGCTACGTGGACGACACGCAGTTCGTGCGGTTCGACAGCGACGCCGCGAGTCCGAGAGAGGAGCCGCGGGCGCCGTGGGTGGAGCAGGAGGGGCCGGAGTATTGGGAAGAGCAGACACGGATCGCCAAGGCCAACGCACAGACTGACCGAGTGGACCTGGGGACCCTGCGCGGCTACTACAACCAGAGCGAGGGGGGGTCTCACACCATCCAGTGGATGTACGGCTGCGACCTGGGACCCGACGGGCGCCTC…
Rhesus Macaque MHC v2	Mamu-B*013:02	Mamu-B*013g	MHC-B	AB540185	TGCTCTCGGGGACCCTGTCCCTGACCGAGACCTGGGCCGGCTCGCACTCCTTGAGGTATTTCGGCACCGCCGTGTCCCGGCCCGGCCGCGGGGAGCCCCGCTTCATCTCCGTGGGCTACGTGGACGACACGCAGTTCGTGCGGTTCGACAGCGACGCCGCGAGTCCGAGAGAGGAGCCGCGGGCGCCGTGGATGGAGCAGGAGGGGCCGGAGTATTGGGAAGAGCAGACACGGATCGCCAAGGCCAACGCACAGACTGACCGAGTGGACCTGGGGACCCTGCGCGGCTACTACAACCAGAGCGAGGGGGGGTCTCACACCATCCAGTGGATGTACGGCTGCGACCTGGGACCCGACGGGCGCCTCCTCCGCGGGTACCGGCAGGACGCCTACGACGGCA…
Rhesus Macaque MHC v2	Mamu-B*013:03:01:01	Mamu-B*013g	MHC-B	AM902563;KF855163;LR723120	ATGCGGGTCATGGCGCCCCGAATCCTCCTCCTGCTGCTCTCGGGGACCCTGTCCCTGACCGAGACCTGGGCCGGCTCGCACTCCTTGAGGTATTTCGGCACCGCTGTGTCCCGGCCCGGCCGCGGGGAGCCGCGCTTCATCGCCGTGGGCTACGTGGACGACACGCAGTTCGTGCGGTTCGACAGCGACGCCAAGAGTCCGAGGATGGAGCCGCGGGCGCCGTGGGTGGAGCAGGAGGGGCCGGAGTATTGGGAAGAGCAGACACGGATCGCCAAGGCCAACGCACAGACTGACCGAGTGGACCTGGGGACCCTGCGCGGCTACTACAACCAGAGCGAGGGGGGGTCTCACACCATCCAGTGGATGTACGGCTGCGACCTGGGACCCGACGGGCGCCTT…
Rhesus Macaque MHC v2	Mamu-B*013:03:01:02	Mamu-B*013g	MHC-B	LR743818	ATGCGGGTCATGGCGCCCCGAATCCTCCTCCTGCTGCTCTCGGGGACCCTGTCCCTGACCGAGACCTGGGCCGGCTCGCACTCCTTGAGGTATTTCGGCACCGCTGTGTCCCGGCCCGGCCGCGGGGAGCCGCGCTTCATCGCCGTGGGCTACGTGGACGACACGCAGTTCGTGCGGTTCGACAGCGACGCCAAGAGTCCGAGGATGGAGCCGCGGGCGCCGTGGGTGGAGCAGGAGGGGCCGGAGTATTGGGAAGAGCAGACACGGATCGCCAAGGCCAACGCACAGACTGACCGAGTGGACCTGGGGACCCTGCGCGGCTACTACAACCAGAGCGAGGGGGGGTCTCACACCATCCAGTGGATGTACGGCTGCGACCTGGGACCCGACGGGCGCCTT…
Rhesus Macaque MHC v2	Mamu-B*013:04:01:01	Mamu-B*013g	MHC-B	GQ131740;LT546130;LR723119	ATGCGGGTCATGGCGCCCCGAATCCTCCTCCTGCTGCTCTCGGGGACCCTGTCCCTGACCGAGACCTGGGCCGGCTCGCACTCCTTGAGGTATTTCGGCACCGCTGTGTCCCGGCCCGGCCGCGGGGAGCCGCGCTTCATCGCCGTGGGCTACGTGGACGACACGCAGTTCGTGCGGTTCGACAGCGACGCCAAGAGTCCGAGGATGGAGCCGCGGGCGCCGTGGGTGGAGCAGGAGGGGCCGGAGTATTGGGAAGAGGAGACACGGAGAGCCAAGGCCAACGCACAGACTGACCGAGTGGACCTGGGGACCCTGCGCGGCTACTACAACCAGAGCGAGGGGGGGTCTCACACCATCCAGTGGATGTACGGCTGCGACCTGGGACCCGACGGGCGCCTT…
Rhesus Macaque MHC v2	Mamu-B*014:01:01:01	Mamu-B*014g	MHC-B	AM902540;KF791281;LR723121	ATGCGGGTCATGGCGCCCCGAACCCTCCTCCTGCTGCTCTTGGGGGCCGTGGCCCTGACCGAGACCTGGGCCGGCTCGCACTCCTTGGGGTATTTCTACACCGCCGTGTCCCGGCCCGGCCGCGGGGAGCCCCGCTTCATCGCCGTGGGCTACGTGGACGACACGCAGTTCGTGCGGTTCGACAGCGACGCCGAGAGTCCGAGGATGGAGCCGCGGGCGCCGTGGATGAAGCAGGAGGGGCCGGAGTATTGGGAAGAGCAGACACGGAGAGTCAAGGGCCACGCACAGACTTTCCGGGTGAGCCTGCGGAACCTGCTCCGCTACTACAACCAGAGCAAGGCCGGGTCTCACACCTTCCAGAGGATGTCTGGCTGCTACGTGGAACCCGACGGGCGCCTC…
Rhesus Macaque MHC v2	Mamu-B*015:01	Mamu-B*015g	MHC-B	AM902541;LT908126	ATGCGGGTCATGGCGCCCCGAACCCTCCTCCTGCTGCTCTCGGGGGCCCTGGCCCTGACCGAGACCTGGGCCGGCTCGCACTCCATGAGGTATTTCACCACCGTCATGTCCCGGCCCGACCGCCGGGAAGCCTGGTATCTCGAAGTCGGCTACGTGGACGACACGCAGTTCGTGCGGTTCGACAGCGACGTCGAGAGTCCGAGGATGGAGCCGCGGGCGCCGTGGGTGGAGCAGGAGGGGCCGGAGTATTGGGAAGAGCAGACACGGAACTCCAAGGGCCACGCACAGACTGAGCGAGAGAACCTGCGGACCCTGCTCCGCTACTACAACCAGAGCGAGGGGGGGTCTCACACCATCCAGTGGATGTACGGCTGCGACCTGGGGCCGGACGGGCGCCTC…
Rhesus Macaque MHC v2	Mamu-B*015:02:01:01	Mamu-B*015g	MHC-B	AM902542;LM608027;LR700227;LR723122	ATGCGGGTCATGGCGCCCCGAACCCTCCTCCTGCTGCTCTCGGGGGCCCTGGCCCTGACCGAGACCTGGGCCGGCTCGCACTCCATGAGGTATTTCACCACCGTCATGTCCCGGCCCGACCGCCGGGAAGCCTGGTATCTCGAAGTCGGCTACGTGGACGACACGCAGTTCGTGCGGTTCGACAGCGACGTCGAGAGTCCGAGGATGGAGCCGCGGGCGCCGTGGGTGGAGCAGGAGGGGCCGGAGTATTGGGAAGAGCAGACACGGAACTCCAAGGGCCACGCACAGACTGAGCGAGAGAACCTGCGGACCCTGCTCCGCTACTACAACCAGAGCGAGGGGGGGTCTCACACCATCCAGTGGATGTACGGCTGCGACCTGGGGCCGGACGGGCGCCTC…
Rhesus Macaque MHC v2	Mamu-B*015:03	Mamu-B*015g	MHC-B	AB540186	TGCTCTCGGGGGCCCTGGCCCTGACCGAGACCTGGGCCGGCTCGCACTCCATGAGGTATTTCACCACCGTCATGTCCCGGCCCGACCGCCGGGAAGCCTGGTATCTCGAAGTCGGCTACGTGGACGACACGCAGTTCGTGCGGTTCGACAGCGACGTCGAGAGTCCGAGGATGGAGCCGCGGGCGCCGTGGGTGGAGCAGGAGGGGCCGGAGTATTGGGAAGAGCAGACACGGAACTCCAAGGGCCACGCACAGACTGAGCGAGAGAACCTGCGGACCCTGCTCCGCTACTACAACCAGAGCGAGGGGGGGTCTCACACCATCCAGTGGATGTACGGCTGCGACCTGGGGCCGGACGGGCGCCTCCTCCGCGGGTATGACCAGTCCGCCTACGACGGCA…
Rhesus Macaque MHC v2	Mamu-B*015:04:01:01	Mamu-B*015g	MHC-B	AJ556891;AB535751;LM608028;LR699594	ATGCGGGTCATGGCGCCCCGAACCCTCCTCCTGCTGCTCTCGGGGGCCCTGGCCCTGACCGAGACCTGGGCCGGCTCGCACTCCATGAGGTATTTCACCACCGTCATGTCCCGGCCCGACCGCCGGGAAGCCTGGTATCTCGAAGTCGGCTACGTGGACGACACGCAGTTCGTGCGGTTCGACAGCGACGTCGAGAGTCCGAGGATGGAGCCGCGGGCGCCGTGGGTGGAGCAGGAGGGGCCGGAGTATTGGGAAGAGCAGACACGGAACTCCAAGGGCCACGCACAGACTCACCGAGTGAACCTGCGGACCGCGCTCCGCTACTACAACCAGAGCGAGGCCGGGTCTCACACCATCCAGAGGATGTACGGCTGCGACCTGGGGCCGGACGGGCGCCTC…
Rhesus Macaque MHC v2	Mamu-B*015:04:02	Mamu-B*015g	MHC-B	EF581077	ATGGCGCCCCGAACCCTCCTCCTGCTGCTCTCGGGGGCCCTGGCCCTGACCGAGACCTGGGCCGGCTCGCACTCCATGAGGTATTTCACCACCGTCATGTCCCGGCCCGACCGCCGGGAAGCCTGGTATCTCGAAGTCGGCTACGTGGACGACACGCAGTTCGTGCGGTTCGACAGCGACGTCGAGAGTCCGAGGATGGAGCCGCGGGCGCCGTGGGTGGAGCAGGAGGGGCCGGAGTATTGGGAAGAGCAGACACGGAACTCCAAGGGCCACGCACAGACTCACCGAGTGAACCTGCGGACCGCGCTCCGCTACTACAACCAGAGCGAGGCCGGGTCTCACACCATCCAGAGGATGTACGGCTGCGACCTGGGGCCGGACGGGCGCCTCCTCCGCGGG…
Rhesus Macaque MHC v2	Mamu-B*015:05:01:01	Mamu-B*015g	MHC-B	EF580150;EF362448;LM608043;LR699595	ATGCGGGTCATGGCGCCCCGAACCCTCCTCCTGCTGCTCTCGGGGGCCCTGGCCCTGACCGAGACCTGGGCCGGCTCGCACTCCATGAGGTATTTCACCACCGTCATGTCCCGGCCCGACCGCCGGGAAGCCTGGTATCTCGAAGTCGGCTACGTGGACGACACGCAGTTCGTGCGGTTCGACAGCGACGTCGAGAGTCCGAGGATGGAGCCGCGGGCGCCGTGGGTGGAGCAGGAGGGGCCGGAGTATTGGGAAGAGCAGACACGGAACTCCAAGGGCCACGCACAGACTCACCGAGTGAACCTGCGGACCGCGCTCCGCTACTACAACCAGAGCGAGGCCGGGTCTCACACCATCCAGAGGATGTACGGCTGCGACCTGGGGCCGGACGGGCGCCTC…
Rhesus Macaque MHC v2	Mamu-B*015:05:01:02	Mamu-B*015g	MHC-B	LR743819	ATGCGGGTCATGGCGCCCCGAACCCTCCTCCTGCTGCTCTCGGGGGCCCTGGCCCTGACCGAGACCTGGGCCGGCTCGCACTCCATGAGGTATTTCACCACCGTCATGTCCCGGCCCGACCGCCGGGAAGCCTGGTATCTCGAAGTCGGCTACGTGGACGACACGCAGTTCGTGCGGTTCGACAGCGACGTCGAGAGTCCGAGGATGGAGCCGCGGGCGCCGTGGGTGGAGCAGGAGGGGCCGGAGTATTGGGAAGAGCAGACACGGAACTCCAAGGGCCACGCACAGACTCACCGAGTGAACCTGCGGACCGCGCTCCGCTACTACAACCAGAGCGAGGCCGGGTCTCACACCATCCAGAGGATGTACGGCTGCGACCTGGGGCCGGACGGGCGCCTC…
Rhesus Macaque MHC v2	Mamu-B*015:05:01:03	Mamu-B*015g	MHC-B	LR990467	ATGCGGGTCATGGCGCCCCGAACCCTCCTCCTGCTGCTCTCGGGGGCCCTGGCCCTGACCGAGACCTGGGCCGGCTCGCACTCCATGAGGTATTTCACCACCGTCATGTCCCGGCCCGACCGCCGGGAAGCCTGGTATCTCGAAGTCGGCTACGTGGACGACACGCAGTTCGTGCGGTTCGACAGCGACGTCGAGAGTCCGAGGATGGAGCCGCGGGCGCCGTGGGTGGAGCAGGAGGGGCCGGAGTATTGGGAAGAGCAGACACGGAACTCCAAGGGCCACGCACAGACTCACCGAGTGAACCTGCGGACCGCGCTCCGCTACTACAACCAGAGCGAGGCCGGGTCTCACACCATCCAGAGGATGTACGGCTGCGACCTGGGGCCGGACGGGCGCCTC…
Rhesus Macaque MHC v2	Mamu-B*016:01:01:01	Mamu-B*016g	MHC-B	AM902543;KF297357;LR723123	ATGGGGGTCATGGCGCCCCGAACCCTCATCCTGCTGCTCTCGGGGGCCCTGGCCCTGACCGAGACCTGGGCCGGCTCGCACTCCTTGAGGTATTTCACCACCGCCCTGTCCCGGCCCGGCCGCGGGGAGCCCCGCTTCATTGCCGTGGGCTACGTGGACGACACGCAGTTCGTGCGGTTCGACAGCGACGCCGAGAGTCCGAGGATGGAGCCGCGGGCGCGGTGGATAGAGCAGCAGGGGCCGGAGTATTGGGAAGAGGAGACACGGAGAGCCAAGGCCCACGCACAGACTGACCTAGGGGGCCTGGGGATCCTGCGCGGCTACTACAACCAGAGCGAGGCCGGGTCTCACACCTACCAGAAGATGTCTGGCTGCGACGTGGGACCCGACGACGGGCGC…
Rhesus Macaque MHC v2	Mamu-B*016:02	Mamu-B*016g	MHC-B	AB477395	ATGGCGCCCCGAACCCTCATCCTGCTGCTCTCGGGGGCCCTGGCCCTGACCGAGACCTGGGCCGGCTCGCACTCCTTGAGGTATTTCACCACCGCCCTGTCCCGGCCCGGCCGCGGGGAGCCCCGCTTCATTGCCGTGGGCTACGTGGACGACACGCAGTTCGTGCGGTTCGACAGCGACGCCGAGAGTCCGAGGATGGAGCCGCGGGCGCGGTGGATAGAGCAGCAGGGGCCGGAGTATTGGGAAGAGGAGACACGGAGAGCCAAGGCCCACGCACAGACTGACCTAGGGGGCCTGGGGATCCTGCGCGGCTACTACAACCAGAGCGAGGCCGGGTCTCACACCTACCAGAAGATGTCTGGCTGCGACGTGGGACCCGACGACGGGCGCCTCCTCCGC…
Rhesus Macaque MHC v2	Mamu-B*017:01:01:01	Mamu-B*017g	MHC-B	AF199358;LR723124	ATGGCGCCCGGAACCCTCCTCCTGCTGCTCTCGGGGGCCCTGGCCCTGACCGAGACCTGGGCCGGCTCGCACTCCATGAAGTATTTCTACACCTCCGTGTCCCGGCCCGGCCGCGGGGAGCCCCGCTTCATCTCCGTGGGCTACGTGGACGACACGCAGTTCGTGCGGTTCGACAGCGACGCCGAGAGTCCCAGAGAGGAGCCGCGGGCGCCGTGGGTGGAGCAGGAGGGGCCGGAGTATTGGGAAGAGGCGACACGGAGAGCCAAGGAGGCCGCACAGACTCACCGAGAGAACCTGCGGACCGCGCTCCGCTACTACAACCAGAGCGAGGCGGGGTCTCACACCATCCAGAAGATGTATGGCTGCGACCTGGGGCCCGACGGGCGCCTCCTCCGCGGG…
Rhesus Macaque MHC v2	Mamu-B*017:01:01:02	Mamu-B*017g	MHC-B	LR743820	ATGGCGCCCGGAACCCTCCTCCTGCTGCTCTCGGGGGCCCTGGCCCTGACCGAGACCTGGGCCGGCTCGCACTCCATGAAGTATTTCTACACCTCCGTGTCCCGGCCCGGCCGCGGGGAGCCCCGCTTCATCTCCGTGGGCTACGTGGACGACACGCAGTTCGTGCGGTTCGACAGCGACGCCGAGAGTCCCAGAGAGGAGCCGCGGGCGCCGTGGGTGGAGCAGGAGGGGCCGGAGTATTGGGAAGAGGCGACACGGAGAGCCAAGGAGGCCGCACAGACTCACCGAGAGAACCTGCGGACCGCGCTCCGCTACTACAACCAGAGCGAGGCGGGGTCTCACACCATCCAGAAGATGTATGGCTGCGACCTGGGGCCCGACGGGCGCCTCCTCCGCGGG…
Rhesus Macaque MHC v2	Mamu-B*017:01:02	Mamu-B*017g	MHC-B	KF855165;LN899673	ATGGCGCCCGGAACCCTCCTCCTGCTGCTCTCGGGGGCCCTGGCCCTGACCGAGACCTGGGCCGGCTCGCACTCCATGAAGTATTTCTACACCTCCGTGTCCCGGCCCGGCCGCGGGGAGCCCCGCTTCATCTCCGTGGGCTACGTGGACGACACGCAGTTCGTGCGGTTCGACAGCGACGCCGAGAGTCCCAGAGAGGAGCCGCGGGCGCCGTGGGTGGAGCAGGAGGGGCCGGAGTATTGGGAAGAGGCGACACGGAGAGCCAAGGAGGCCGCACAGACTCACCGAGAGAACCTGCGGACCGCGCTCCGCTACTACAACCAGAGCGAGGCGGGGTCTCACACCATCCAGAAGATGTACGGCTGCGACCTGGGGCCCGACGGGCGCCTCCTCCGCGGG…
Rhesus Macaque MHC v2	Mamu-B*017:02:01:01	Mamu-B*017g	MHC-B	EF580162;LN851853;LR723125	ATGCGGTCATGGCGCCCGGAACCCTCCTCCTGCTGCTCTCGGGGGCCCTGGCCCTGACCGAGACCTGGGCCGGCTCGCACTCCATGAGGTATTTCTACACCTCCGTGTCCCGGCCCGGCCGCGGGGAGCCCCGCTTCATCTCCGTGGGCTACGTGGACGACACGCAGTTCGTGCGGTTCGACAGCGACGCCGAGAGTCCCAGAGAGGAGCCGCGGGCGCCGTGGGTGGAGCAGGAGGGGCCGGAGTATTGGGAAGAGGCGACACGGAGAGCCAAGGAGGCCGCACAGACTCACCGAGAGAACCTGCGGACCGCGCTCCGCTACTACAACCAGAGCGAGGCGGGGTCTCACACCATCCAGAAGATGTACGGCTGCGACCTGGGGCCCGACGGGCGCCTCC…
Rhesus Macaque MHC v2	Mamu-B*017:02:02	Mamu-B*017g	MHC-B	LR655877;LR723051	ATGGCGCCCGGAACCCTCCTCCTGCTGCTCTCGGGGGCCCTGGCCCTGACCGAGACCTGGGCCGGCTCGCACTCCATGAGGTATTTCTACACCTCCGTGTCCCGGCCCGGCCGCGGGGAGCCCCGCTTCATCTCCGTGGGCTACGTGGACGACACGCAGTTCGTGCGGTTCGACAGCGACGCCGAGAGTCCCAGAGAGGAGCCGCGGGCGCCGTGGGTGGAGCAGGAGGGGCCGGAGTATTGGGAAGAGGCGACACGGAGAGCCAAAGAGGCCGCACAGACTCACCGAGAGAACCTGCGGACCGCGCTCCGCTACTACAACCAGAGCGAGGCGGGGTCTCACACCATCCAGAAGATGTACGGCTGCGACCTGGGGCCCGACGGGCGCCTCCTCCGCGGG…
Rhesus Macaque MHC v2	Mamu-B*017:03:01:01	Mamu-B*017g	MHC-B	EU682520;AM902533;LR743821	ATGGCGCCCGGAACCCTCCTCCTGCTGCTCTCGGGGGCCCTGGCCCTGACCGAGACCTGGGCCGGCTCGCACTCCATGAAGTATTTCTACACCTCCGTGTCCCGGCCCGGCCGCGGGGAGCCCCGCTTCATCGCCGTGGGCTACGTGGACGACACGCAGTTCGTGCGGTTCGACAGCGACGCCGAGAGTCCCAGAGAGGAGCCGCGGGCGCCGTGGGTGGAGCAGGAGGGGCCGGAGTATTGGGAAGAGCAGACACGGAGAGCCAAGGAGGCCGCACAGACTCACCGAGAGAACCTGCGGACCGCGCTCCGCTACTACAACCAGAGCGAGGCGGGGTCTCACACCATCCAGAAGATGTACGGCTGCGACCTGGGGCCCGACGGGCGCCTCCTCCGCGGG…
Rhesus Macaque MHC v2	Mamu-B*017:03:01:02	Mamu-B*017g	MHC-B	OW981883	ATGGCGCCCGGAACCCTCCTCCTGCTGCTCTCGGGGGCCCTGGCCCTGACCGAGACCTGGGCCGGCTCGCACTCCATGAAGTATTTCTACACCTCCGTGTCCCGGCCCGGCCGCGGGGAGCCCCGCTTCATCGCCGTGGGCTACGTGGACGACACGCAGTTCGTGCGGTTCGACAGCGACGCCGAGAGTCCCAGAGAGGAGCCGCGGGCGCCGTGGGTGGAGCAGGAGGGGCCGGAGTATTGGGAAGAGCAGACACGGAGAGCCAAGGAGGCCGCACAGACTCACCGAGAGAACCTGCGGACCGCGCTCCGCTACTACAACCAGAGCGAGGCGGGGTCTCACACCATCCAGAAGATGTACGGCTGCGACCTGGGGCCCGACGGGCGCCTCCTCCGCGGG…
Rhesus Macaque MHC v2	Mamu-B*017:04	Mamu-B*017g	MHC-B	GQ387656	GAACCCTCCTCCTGCTGCTCTCGGGGGCCCTGGCCCTGACCGAGACCTGGGCCGGCTCGCACTCCATGAAGTATTTCTACACCTCCGTGTCCCGGCCCGGCCGCGGGGAGCCCCGCTTCATCTCCGTGGGCTACGTGGACGACACGCAGTTCGTGCGGTTCGACAGCGACGCCGAGAGTCCCAGAGAGGAGTCGCGGGCGCCGTGGGTGGAGCAGGAGGGGCCGGAGTATTGGGAAGAGGCGACACGGAGAGCCAAGGAGGCCGCACAGACTCACCGAGAGAACCTGCGGACCGCGCTCCGCTACTACAACCAGAGCGAGGCGGGGTCTCACACCATCCAGAAGATGTATGGCTGCGACCTGGGGCCCGACGGGCGCCTCCTCCGCGGGTATCACCAGT…
Rhesus Macaque MHC v2	Mamu-B*017:05:01:01	Mamu-B*017g	MHC-B	LM608029;KC205324;LN899674;LR743822	ATGGCGCCCGGAACCCTCCTCCTGCTGCTCTCGGGGGCCCTGGCCCTGACCGAGACCTGGGCCGGCTCGCACTCCATGAAGTATTTCTACACCTCCGTGTCCCGGCCCGGCCGCGGGGAGCCCCGCTTCATCTCCGTGGGCTACGTGGACGACACGCAGTTCGTGCGGTTCGACAGCGACGCCGAGAGTCCCAGAGAGGAGCCGCGGGCGCCGTGGGTGGAGCAGGAGGGGCCGGAGTATTGGGAAGAGGCGACACGGAGAGCCAAGGAGGCCGCACAGACTCACCGAGAGAACCTGCGGACCGCGCTCCGCTACTACAACCAGAGCGAGGCGGGGTCTCACACCATCCAGAAGATGTACGGCTGCGACCTGGGGCCCGACGGGCGCCTCCTCCGCGGG…
Rhesus Macaque MHC v2	Mamu-B*017:06	Mamu-B*017g	MHC-B	LR655881	ATGGCGCCCGGAACCCTCCTCCTGCTGCTCTCGGGGGCCCTGGCCCTGACCGAGACCTGGGCCGGCTCGCACTCCATGAAGTATTTCTACACCACCGTGTCCCGGCCCGGCCGCGGGGAGCCGCGCTTCATCGCCGTGGGCTACGTGGACGACACGCAGTTCGTGCGGTTCGACAGCGACGCCGAGAGTCCCAGAGAGGAGCCGCGGGCGCCGTGGGTGGAGCAGGAGGGGCCGGAGTATTGGGAAGAGGCGACACGGAGAGCCAAGGAGGCCGCACAGACTCACCGAGAGAACCTGCGGACCGCGCTCCGCTACTACAACCAGAGCGAGGCGGGGTCTCACACCATCCAGAAGATGTACGGCTGCGACCTGGGGCCCGACGGGCGCCTCCTCCGCGGG…
Rhesus Macaque MHC v2	Mamu-B*017:07	Mamu-B*017g	MHC-B	LR723052	ATGGCGCCCGGAACCCTCCTCCTGCTGCTCTCGGGGGCCCTGGCCCTGACCGAGACCTGGGCCGGCTCGCACTCCATGAAGTATTTCTACACCTCCGTGTCCCGGCCCGGCCGCGGGGAGCCCCGCTTCATCTCCGTGGGCTACGTGGACGACACGCAGTTCGTGCGGTTCGACAGCGACGCCGAGAGTCCCAGAGAGGAGCCGCGGGCGCCGTGGGTGGAGCAGGAGGGGCCGGAGTATTGGGAAGAGGCGACACGGAGAGCCAAGGAGGCCGCACAGACTCACCGAGAGAACCTGCGGACCGCGCTCCGCTACTACAACCAGAGCGAGGGGGGGTCTCACACCATCCAGAAGATGTACGGCTGCGACCTGGGGCCCGACGGGCGCCTCCTCCGCGGG…
Rhesus Macaque MHC v2	Mamu-B*018:01	Mamu-B*018g	MHC-B	AM902534	CTGCTCTCGGGGACCCTGTCCCTGACCGAGACCTGGGCCGGCTCCCACTCCTTGAGGTATTTCCACACCGCCGTGTCCCGGCCCGGCCGCCGGGAGCCCTGGTATCTCGAAGTCGGCTACGTGGACGACACGCAGTTCGTGCGGTTCGACAGCGACGCCGAGAGTCCGAGGATGGAGCCGCGGGCGCCGTGGATAGAGCAGGAGGGGCCGGAGTATTGGGACCGGAACACACGGAACGCCAAGGCCCACGCACAGACTGACCGAGTGGACCTGGGGACCCTGCGCGGCTACTACAACCAGAGCGAGGGCGGGTCTCACACCATCCAGTGGATGTACGGCTGCGACCTGGGACCCGACGGGCGCCTCCTCCGCGGGTACCGGCAGGACGCCTACGACGGC…
Rhesus Macaque MHC v2	Mamu-B*018:02:01:01	Mamu-B*018g	MHC-B	GQ131741;LR700228;LR723126	ATGCGGGTCATGGCGCCCCGAATCCTCCTCCTGCTGCTCTCGGGGACCCTGTCCCTGACCGAGACCTGGGCCGGCTCCCACTCCTTGAGGTATTTCCACACCGCCGTGTCCCGGCCCGGCCGCCGGGAGCCCTGGTATCTCGAAGTCGGCTACGTGGACGACACGCAGTTCGTGCGGTTCGACAGCGACGCCGAGAGTCCGAGGATGGAGCCGCGGGCGCCGTGGATAGAGCAGGAGGGGCCGGAGTATTGGGACCGGAACACACGGAACGCCAAGGCCCGCGCACAGACTGACCGAGTGGACCTGGGGACCCTGCGCGGCTACTACAACCAGAGCGAGGGCGGGTCTCACACCATCCAGTGGATGTACGGCTGCGACCTGGGACCCGACGGGCGCCTC…
Rhesus Macaque MHC v2	Mamu-B*019:01:01:01	Mamu-B*019g	MHC-B	AJ556877;KF855166;LR699596	ATGCAGGTCATGGCGCCCCGAACCCTCCTCCTGCTGCTCTCGGGGGCCCTGTCCCTGACCGAGACCTGGGCCGTCTCCCACTCCATGAGGTATTTCACCACCGCCGTGTCCCGGCCCGGCCGCCGGGAACCCTGGTATCTCGAAGTCGGCTACGTGGACGACACGCAGTTCGTGCGGTTCGACAGCGACGTCGAGAGTCCGAGGATGGAGCCGCGGGCGCCGTGGGTGGAGCAGGAGGGGCCGGAGTATTGGGACCGGAACACACGGAGAGCCAAGGGCAACGCACAGACTGAGCGAGGGAACTTGCGGACCCTGCTCCGCTACTACAACCAGAGCGAGGGGGGGTCTCACACAGTCCAGAGGATGTACGGCTGCGACCTGGGGCCCGACGGGCGCCTC…
Rhesus Macaque MHC v2	Mamu-B*019:01:01:02	Mamu-B*019g	MHC-B	LR723127	ATGCAGGTCATGGCGCCCCGAACCCTCCTCCTGCTGCTCTCGGGGGCCCTGTCCCTGACCGAGACCTGGGCCGTCTCCCACTCCATGAGGTATTTCACCACCGCCGTGTCCCGGCCCGGCCGCCGGGAACCCTGGTATCTCGAAGTCGGCTACGTGGACGACACGCAGTTCGTGCGGTTCGACAGCGACGTCGAGAGTCCGAGGATGGAGCCGCGGGCGCCGTGGGTGGAGCAGGAGGGGCCGGAGTATTGGGACCGGAACACACGGAGAGCCAAGGGCAACGCACAGACTGAGCGAGGGAACTTGCGGACCCTGCTCCGCTACTACAACCAGAGCGAGGGGGGGTCTCACACAGTCCAGAGGATGTACGGCTGCGACCTGGGGCCCGACGGGCGCCTC…
Rhesus Macaque MHC v2	Mamu-B*019:01:02Sp	Mamu-B*019g	MHC-B	GQ471886	ATGGCGCCCCGAACCCTCCTCCTGCTGCTCTCGGGGGCCCTGTCCCTGACCGAGACCTGGGCCGTCTCCCACTCCATGAGGTATTTCACCACCGCCGTGTCCCGGCCCGGCCGCCGGGAACCCTGGTATCTCGAAGTCGGCTACGTGGACGACACGCAGTTCGTGCGGTTCGACAGCGACGTCGAGAGTCCGAGGATGGAGCCGCGGGCGCCGTGGGTGGAGCAGGAGGGGCCGGAGTATTGGGACCGGAACACACGGAGAGCCAAGGGCAACGCACAGACTGAGCGAGGGAACTTGCGGACCCTGCTCCGCTACTACAACCAGAGCGAGGGGGGGTCTCACACAGTCCAGAGGATGTACGGCTGCGACCTGGGGCCCGACGGGCGCCTCCTCCGCGGG…
Rhesus Macaque MHC v2	Mamu-B*019:01:03:01	Mamu-B*019g	MHC-B	LT707746;LR721703	ATGCAGGTCATGGCGCCCCGAACCCTCCTCCTGCTGCTCTCGGGGGCCCTGTCCCTGACCGAGACCTGGGCCGTCTCCCACTCCATGAGGTATTTCACCACCGCCGTGTCCCGGCCCGGCCGCCGGGAACCCTGGTATCTCGAAGTCGGCTACGTGGACGACACGCAGTTCGTGCGGTTCGACAGCGACGTCGAGAGTCCGAGGATGGAGCCGCGGGCGCCGTGGGTGGAGCAGGAGGGGCCGGAGTATTGGGACCGGAACACACGGAGAGCCAAGGGCAACGCACAGACTGAGCGAGGGAACTTGCGGACCCTGCTCCGCTACTACAACCAGAGCGAGGGGGGGTCTCACACAGTCCAGAGGATGTACGGCTGCGACCTGGGGCCCGACGGGCGCCTC…
Rhesus Macaque MHC v2	Mamu-B*019:02	Mamu-B*019g	MHC-B	EF580169	ATGCAGGTCATGGCGCCCCGAACCCTCCTCCTGCTGCTCTCGGGGGCCCTGTCCCTGACCGAGACCTGGGCCGTCTCCCACTCCATGAGGTATTTCACCACCGCCGTGTCCCGGCCCGGCCGCCGGGAACCCTGGTATCTCGAAGTCGGCTACGTGGACGACACGCAGTTCGTGCGGTTCGACAGCGACGTCGAGAGTCCGAGGATGGAGCCGCGGGCGCCGTGGGTGGAGCAGGAGGGGCCGGAGTATTGGGACCGGAACACACGGAGCGCCAAGGGCAACGCACAGACTGAGCGAGGGAACTTGCGGACCCTGCTCCGCTACTACAACCAGAGCGAGGGGGGGTCTCACACAGTCCAGAGGATGTACGGCTGCGACCTGGGGCCCGACGGGCGCCTC…
Rhesus Macaque MHC v2	Mamu-B*019:03	Mamu-B*019g	MHC-B	AM902535	CTGCTCTCGGGGGCCCTGTCCCTGACCGAGACCTGGGCCGTCTCCCACTCCATGAGGTATTTCACCACCGCCGTGTCCCGGCCCGGCCGCCGGGAACCCTGGTATCTCGAAGTCGGCTACGTGGACGACACGCAGTTCGTGCGGTTCGACAGCGACGTCGAGAGTCCGAGGATGGAGCCGCGGGCGCCGTGGGTGGAGCAGGAGGGGCCGGAGTATTGGGACCGGAACACACGGAGAGCCAAGGGCAACGCACAGACTGAGCGAGGGAACTTGCGGACCCTGCTCCGCTACTACAACCAGAGCGAGGGGGGGTCTCACACAGTCCAGAGGATGTACGGCTGCGACCTGGGGCCGGACGGGCGCCTCCTCCGCGGGTATCACCAGTCCGCCTACGACGGC…
Rhesus Macaque MHC v2	Mamu-B*019:04	Mamu-B*019g	MHC-B	GU592154	ATGGCGCCCCGAACCCTCCTCCTGCTGCTCTCGGGGGCCCTGTCCCTGACCGAGACCTGGGCCGTCTCCCACTCCATGAGGTATTTCACCACCGCCGTGTCCCGGCCCGGCCGCCGGGAACCCTGGTATCTCGAAGTCGGCTACGTGGACGACACGCAGTTCGTGCGGTTCGACAGCGACGTCGAGAGTCCGAGGATGGAGCCGCGGGCGCCGTGGGTGGAGCAGGAGGGGCCGGAGTATTGGGACCGGAACACACGGAGCGCCAAGGGCAACGCACAGACTGAGCGAGGGAACTTGCGGACCCTGCTCCGCTACTACAACCAGAGCGAGGGGGGGTCTCACACAGTCCAGAGGATGTACGGCTGCGACCTGGGGCCCGACGGGCGCCTCCTCCGCGGG…
Rhesus Macaque MHC v2	Mamu-B*019:05	Mamu-B*019g	MHC-B	JX442262	ATGCAGGTCATGGCGCCCCGAACCCTCCTCCTGCTGCTCTCGGGGGCCCTGTCCCTGACCGAGACCTGGGCTGGCTCGCACTCCATGAGGTATTTCACCACCGCCGTGTCCCGGCCCGGCCGCCGGCAACCCTGGTATCTCGAAGTCGGCTACGTGGACGACACGCAGTTCGTGCGGTTCGACAGCGACGTCGAGAGTCCGAGGATGGAGCCGCGGGCGCCGTGGGTGGAGCAGGAGGGGCCGGAGTATTGGGACCGGAACACACGGAGAGCCAAGGGCAACGCACAGACTGAGCGAGGGAACTTGCGGACCCTGCTCCGCTACTACAACCAGAGCGAGGGGGGGTCTCACACAGTCCAGAGGATGTACGGCTGCGACCTGGGGCCCGACGGGCGCCTC…
Rhesus Macaque MHC v2	Mamu-B*019:06	Mamu-B*019g	MHC-B	JX442268	ATGCAGGTCATGGCGCCCCGAACCCTCCTCCTGCTGCTCTCGGGGGCCCTGTCCCTGACCGAGACCTGGGCCGGCTCGCACTCCATGAGGTATTTCACCACCGCCGTGTCCCGGCCCGGCCGCCGGCAACCCTGGTATCTCGAAGTCGGCTACGTGGACGACACGCAGTTCGTGCGGTTCGACAGCGACGTCGAGAGTCCGAGGATGGAGCCGCGGGCGCCGTGGGTGGAGCAGGAGGGGCCGGAGTATTGGGACCGGAACACACGGAGAGCCAAGGGCAACGCACAGACTGAGCGAGGGAACTTGCGGACCCTGCTCCGCTACTACAACCAGAGCGAGGGGGGGTCTCACACAGTCCAGAGGATGTACGGCTGCGACCTGGGGCCCGACGGGCGCCTC…
Rhesus Macaque MHC v2	Mamu-B*019:07	Mamu-B*019g	MHC-B	KF297358	ATGGCGCCCCGAACCCTCCTCCTGCTGCTCTCGGGGGCCCTGTCCCTGACCGAGACCTGGGCCGGCTCGCACTCCATGAGGTATTTCACCACCGCCGTGTCCCGGCCCGGCCGCCGGCAACCCTGGTATCTCGAAGTCGGCTACGTGGACGACACGCAGTTCGTGCGGTTCGACAGCGACGTCGAGAGTCCGAGGATGGAGCCGCGGGCGCCGTGGGTGGAGCAGGAGGGGCCGGAGTATTGGGACCGGAACACACGGAGAGCCAAGGGCAACGCACAGACTGAGCGAGGGAACTTGCGGACCCTGCTCCGCTACTACAACCAGAGCGAGGGGGGGTCTCACACAGTCCAGAGGATGTACGGCTGCGACCTGGGGCCCGACGGGCGCCTCCTCCGCGGG…
Rhesus Macaque MHC v2	Mamu-B*019:08	Mamu-B*019g	MHC-B	LR655878	ATGCAGGTCATGGCGCCCCGAACCCTCCTCCTGCTGCTCTCGGGGGCCCTGTCCCTGACCGAGACCTGGGCCGTCTCCCACTCCATGAGGTATTTCACCACCGCCGTGTCCCGGCCCGGCCGCCGGGAACCCTGGTATCTCGAAGTCGGCTACGTGGACGACACGCAGTTCGTGCGGTTCGACAGCGACGTCGAGAGTCCGAGGATGGAGCCGCGGGCGCCGTGGGTGGAGCAGGAGGGGCCGGAGTATTGGGACCGGAACACACGGAGAGCCAAGGGCAACGCACAGACTGAGCGAGGGAACTTGCGGACCGCGCTCCGCTACTACAACCAGAGCGAGGGGGGGTCTCACACAGTCCAGAGGATGTACGGCTGCGACCTGGGGCCCGACGGGCGCCTC…
Rhesus Macaque MHC v2	Mamu-B*021:01	Mamu-B*021g	MHC-B	AJ556879;GQ387657	GAACCCTCCTCCTGCTGCTCTCGGGGGCCCTGGCCCTGACCGAGACCTGGGCCGGCTCGCACTCCTTGAGGTATTTCCACACCGCCGTGTCCCGGCCCGGCCGCGGGGAGCCCCGCTTCATCTCCGTGGGCTACGTGGACGACACGCAGTTCGTGCGGTTCGACAGCGACGCCCAGAGTCCGAGGATGGAGCCGCGGGCGCCGTGGATGGAGCAGGAGGGGCCGGAGTATTGGGACCGGAACACACGGATCTCCAAGGCCCACGCACAGACTCATCGAGGGAACCTGAGGACCCTGCTCCGCTACTACAACCAGAGCGAGGGGGGGTCTCACACCATCCAGACGATGTACGGCTGCGACCTGGGACCCGACCGGCGCCTCCTCCGCGGGTATAACCAGC…
Rhesus Macaque MHC v2	Mamu-B*021:02	Mamu-B*021g	MHC-B	AM902536	CTGCTCTTGGGGGCCCTGGCCCTGACCGAGACCTGGGCCGGCTCGCACTCCTTGAGGTATTTCCACACCGCCGTGTCCCGGCCCGGCCGCGGGGAGCCCCGCTTCATCTCCGTGGGCTACGTGGACGACACGCAGTTCGTGCGGTTCGACAGCGACGCCCAGAGTCCGAGGATGGAGCCGCGGGCGCCGTGGATGGAGCAGGAGGGGCCGGAGTATTGGGACCGGAACACACGGATCTCCAAGGCCCACGCACAGACTCATCGAGGGAACCTGAGGACCCTGCTCCGCTACTACAACCAAAGCGAGGGGGGGTCTCACACCATCCAGACGATGTACGGCTGCGACCTGGGACCCGACGGGCGCCTCCTCCGCGGGTATAACCAGCACGCCTACGACGGC…
Rhesus Macaque MHC v2	Mamu-B*021:03	Mamu-B*021g	MHC-B	AM902537	CTGCTCTCGGGGGCCCTGGCCCTGACCGAGACCTGGGCCGGCTCGCACTCCTTGAGGTATTTCCACACCGCCGTGTCCCGGCCCGGCCGCGGGGAGCCCCGCTTCATCTCCGTGGGCTACGTGGACGACACGCAGTTCGTGCGGTTCGACAGCGACGCCCAGAGTCCGAGGATGGAGCCGCGGGCGCCGTGGATGGAGCAGGAGGGGCCGGAGTATTGGGACCGGAACACACGGATCTCCAAGGCCCACGCACAGACTCATCGAGGGAACCTGAGGACCCTGCTCCGCTACTACAACCAGAGCGAGGGGGGGTCTCACACCATCCAGACGATGTACGGCTGCGACCTGGGACCCGACGGGCGCCTCCTCCGCGGGTATAACCAGCACGCCTACGACGGC…
Rhesus Macaque MHC v2	Mamu-B*021:04	Mamu-B*021g	MHC-B	LT908846	ATGGCGCCCCGAATCCTCCTCCTGCTGCTCTCGGGGGCCCTGGCCCTGACCGAGACCTGGGCCGGCTCGCACTCCTTGAGGTATTTCCACACCGCCGTGTCCCGGCCCGGCCGCGGGGAGCCCCGCTTCATCTCCGTGGGCTACGTGGACGACACGCAGTTCGTGCGGTTCGACAGCGACGCCCAGAGTCCGAGGATGGAGCCGCGGGCGCCGTGGATGGAGCAGGAGGGGCCGGAGTATTGGGACCGGAACACACGGATCTCCAAGGCCCACGCACAGACTCATCGAGGGAACCTGAGGACCCTGCTCCGCTACTACAACCAGAGCGAGGGGGGGTCTCACACCATCCAGACGATGTACGGCTGCGACCTGGGACCCGACCGGCGCCTCCTCCGCGGG…
Rhesus Macaque MHC v2	Mamu-B*022:01:01:01	Mamu-B*022g	MHC-B	AJ556880;LN899675;LR721704	ATGCAGATCATGGCGCCCCGGACCCTCCTCCTGCTGCTCTCGGGGGCCCTGGCCCTGACCGAGACCTGGGCCGGCTCGCACTCCTTGAGGTATTTCACCACCGCCGTGTCCCGGCCCGGCCGCCGGGAACCCTGGTATCTCGAAGTCGGCTACGTGGACGACACGCAGTTCGTGTGGTTCGACAGCGACGCCGAGAGTCCGAGGATGGAGCCGCGGGCGCCGTGGATGGAGCAGGAGGGGCCGGAGTATTGGGACCGGAACACACGGAGAGCCAAGGCCAACGCACAGACTGACCGAGGGAACCTGAGGACAGCGCTCCGCTACTACAACCAGAGCGAGGGGGGGTCTCACACCATCCAGTGGATGTACGGCTGTGACCTGGGGCCCGACGGGCGCCTC…
Rhesus Macaque MHC v2	Mamu-B*022:01:01:02	Mamu-B*022g	MHC-B	LR723128	ATGCAGATCATGGCGCCCCGGACCCTCCTCCTGCTGCTCTCGGGGGCCCTGGCCCTGACCGAGACCTGGGCCGGCTCGCACTCCTTGAGGTATTTCACCACCGCCGTGTCCCGGCCCGGCCGCCGGGAACCCTGGTATCTCGAAGTCGGCTACGTGGACGACACGCAGTTCGTGTGGTTCGACAGCGACGCCGAGAGTCCGAGGATGGAGCCGCGGGCGCCGTGGATGGAGCAGGAGGGGCCGGAGTATTGGGACCGGAACACACGGAGAGCCAAGGCCAACGCACAGACTGACCGAGGGAACCTGAGGACAGCGCTCCGCTACTACAACCAGAGCGAGGGGGGGTCTCACACCATCCAGTGGATGTACGGCTGTGACCTGGGGCCCGACGGGCGCCTC…
Rhesus Macaque MHC v2	Mamu-B*022:02	Mamu-B*022g	MHC-B	LT707747	ATGCAGATCATGGCGCCCCGGACCCTCCTCCTGCTGCTCTCGGGGGCCCTGGCCCTGACCGAGACCTGGGCCGGCTCGCACTCCTTGAGGTATTTCACCACCGCCGTGTCCCGGCCCGGCCGCCGGGAACCCTGGTATCTCGAAGTCGGCTACGTGGACGACACGCAGTTCGTGTGGTTCGACAGCGACGCCGAGAGTCCGAGGATGGAGCCGCGGGCGCCGTGGATGGAGCAGGAGGGGCCGGAGTATTGGGACCGGAACACACGGAGAGCCAAGGCCAACGCACAGACTGACCGAGGGAACCTGAGGACAGCGCTCCGCTACTACAACCAGAGCGAGGGGGGGTCTCACACCATCCAGTGGATGTACGGCTGTGACCTGGGGCCCGACGGGCGCCTC…
Rhesus Macaque MHC v2	Mamu-B*023:01:01:01	Mamu-B*023g	MHC-B	AM902530;KF791282;LM608030;LR743823	ATGCGGGTCATGGCGCCGCGAACCCTCCTCCTGCTGCTCTCGGGGGCCCTGGCCCTGACCGAGACCTGGGCCGGCTCGCACTCCATGAGGTATTTCACCACCGTCATGTCCCGGCCCGACCGCCGGGAAGCCTGGTATCTCGAAGTCGGCTACGTGGACGACACGCAGTTCGTGCGGTTCGACAGCGACGTCGAGAGTCCGAGGATGGAGCCGCGGGCGCCGTGGGTGGAGCAGGAGGGGCCGGAGTATTGGGACCGGAACACACGGAACTCCAAGGGCCACGCACAGACTCACCGAGCGGACCTGCGGACCCTGCTCCGCTACTACAACCAGAGCGAGGGGGGGTCTCACACCCTCCAGAAGATGTACGGCTGCGACCTGGGACCCGACGGGCGCCTC…
Rhesus Macaque MHC v2	Mamu-B*024:01:01:01	Mamu-B*024g	MHC-B	EF580145;AJ556881;LR699598	ATGCGGGTCATGGCGCCCGGAACCCTCCTCCTGCTGCTCTCGGGGGCCCTGGCCCTGACCGAGACCTGGGCCGGCTCGCACTCCATGAGGTATTTCAGCGCCGGCACGTCCCGGCCCGGCCGCGGGGAGCCCCGCTTCATCTCCGTGGGCTACGTGGACGACACGCAGTTCGTGCGGTTCGACAGCGACGCCGCGAGTCAGAGGATGGAGCCGCGGGCGCTGTGGGTGGAGCAGGAGGGGCCGGAGTATTGGGACCGGGAGACACGGAGAGCCAAGGGCAACGCACAGACTTTCCGAGTGAGCCTGGGGAACCTGCGCGGCTACTACAACCAGAGCGAGGGGGGGTCTCACACCCTCCAGTGGATGTACGGCTGCGACCTGGGGCCCGACGGGCGCCTC…
Rhesus Macaque MHC v2	Mamu-B*024:01:01:02	Mamu-B*024g	MHC-B	LR989705	ATGCGGGTCATGGCGCCCGGAACCCTCCTCCTGCTGCTCTCGGGGGCCCTGGCCCTGACCGAGACCTGGGCCGGCTCGCACTCCATGAGGTATTTCAGCGCCGGCACGTCCCGGCCCGGCCGCGGGGAGCCCCGCTTCATCTCCGTGGGCTACGTGGACGACACGCAGTTCGTGCGGTTCGACAGCGACGCCGCGAGTCAGAGGATGGAGCCGCGGGCGCTGTGGGTGGAGCAGGAGGGGCCGGAGTATTGGGACCGGGAGACACGGAGAGCCAAGGGCAACGCACAGACTTTCCGAGTGAGCCTGGGGAACCTGCGCGGCTACTACAACCAGAGCGAGGGGGGGTCTCACACCCTCCAGTGGATGTACGGCTGCGACCTGGGGCCCGACGGGCGCCTC…
Rhesus Macaque MHC v2	Mamu-B*025:01:01:01	Mamu-B*025g	MHC-B	AM902531;KF855167;LR723129	ATGCGGGTCATGGCGCCCCGAACCCTCCTCCTGCTGCTCTCGGGGATCCTGGCCCTGACCGAGACCTGGGCCGGCTCCCACTCCTTGAGGTATTTCTACACCGCCGTGTCCCGGCCCGGCCGCGGGGAGCCCCGCTTCATCTCCGTGGGCTACGTGGACGACACGCAGTTCCTGCGGTTTGACAGCGACGCCGAGAGTCCGAGAGAGGAGCCGCGGGCGCCGTGGATGGAGCAGGAGGGGCCGGAGTATTGGGAAGAGCAGACACGGAGAGTCAAGGAGACCGCACAGGCTGACCGAATGTGCCTGCGGACCGTGCCCGGCTACTACAACCAGAGCGAGGCCGGGTCTCACACCTTCCAGAGGGTGTTTGGCTGCGACCTGGGGCCCGATGGGCGCCTC…
Rhesus Macaque MHC v2	Mamu-B*025:01:02	Mamu-B*025g	MHC-B	FN985462	CTGCTCTCGGGGATCCTGGCCCTGACCGAGACCTGGGCCGGCTCCCACTCCTTGAGGTATTTCTACACCGCCGTGTCCCGGCCCGGCCGCGGGGAGCCCCGCTTCATCTCCGTGGGCTACGTGGACGACACGCAGTTCCTGCGGTTTGACAGCGACGCCGAGAGTCCGAGAGAGGAGCCGCGGGCGCCGTGGATGGAGCAGGAGGGGCCGGAGTATTGGGAAGAGCAGACACGGAGAGTCAAGGAGACCGCACAGGCTGACCGAATGTGCCTGCGGACCGTGCCCGGCTACTACAACCAGAGCGAGGCCGGGTCTCACACCTTCCAGAGGGTGTTTGGCTGCGACCTGGGGCCCGATGGGCGCCTCCTCCGCGGGCATTACCAGTCCGCCTACGACGGC…
Rhesus Macaque MHC v2	Mamu-B*027:01:01:01	Mamu-B*027g	MHC-B	AJ556882;LR723130	ATGGCGCCCCGAACCCTCCTCCTGCTGCTCTCGGGGGCCCTGGCCCTGACCGAGACCTGGGCCGGCTCGCACTCCTTGAGGTATTTCCACACCGCCGTGTCCCGGCCCGGCCGCTGGGAGCCCCGCTTCATCTCCGTGGGCTACGTGGACGACACGCAGTTCGTGCGGTTCCACAGCGACGCCGCGAGTCCGAGAGAGGAGCCGCGGGCGCCGTGGGCGGAGCAGGAGGGGCCGGAGTATTGGGAAGAGCAGACACGGAACGCCGAGGCCCACGCACAGAGTCACCGAGTGAGCCTGCGGAACCTGCGCGGCTACTACAACCAGAGCGAGTGGGGGTCTCACACCCTCCAGAAGATGTACGGCTGCGACCTGGGACCCGACGGGCGCCTCCTCCGCGGG…
Rhesus Macaque MHC v2	Mamu-B*027:02	Mamu-B*027g	MHC-B	AM902559	CTGCTCTCGGGGGCCCTGGCCCTGACCGAGACCTGGGCCGGCTCGCACTCCTTGAGGTATTTCCACACCGCCGTGTCCCGGCCCGGCCGCTGGGAGCCCCGCTTCATCTCCGTGGGCTACGTGGACGACACGCAGTTCGTGCGGTTCGACAGCGACGCCGCGAGTCCGAGAGAGGAGCCGCGGGCGCCGTGGGCGGAGCAGGAGGGGCCGGAGTATTGGGAAGAGCAGACACGGAACGCCGAGGCCCACGCACAGACTCACCGAGTGAGCCTGCGGAACCTGCGCGGCTACTACAACCAGAGCGAGTGGGGGTCTCACACCCTCCAGAAGATGTACGGCTGCGACCTGGGACCCGACGGGCGCCTCCTCCGCGGGTATGACCAGTACGCCTACGACGGC…
Rhesus Macaque MHC v2	Mamu-B*027:03:01:01	Mamu-B*027g	MHC-B	EU305652;LM608031;LR723132	ATGGCGCCCCGAACCCTCCTCCTGCTGCTCTCGGGGGCCCTGGCCCTGACCGAGACCTGGGCCGGCTCGCACTCCTTGAGGTATTTCCACACCGCCGTGTCCCGGCCCGGCCGCTGGGAGCCCCGCTTCATCTCCGTGGGCTACGTGGACGACACGCAGTTCGTGCGGTTCGACAGCGACGCCGCGAGTCCGAGAGAGGAGCCGCGGGCGCCGTGGGCGGAGCAGGAGGGGCCGGAGTATTGGGAAGAGCAGACACGGAACGCCGAGGCCCACGCACAGAGTCACCGAGTGAGCCTGCGGAACCTGCGCGGCTACTACAACCAGAGCGAGTGGGGGTCTCACACCCTCCAGAAGATGTACGGCTGCGACCTGGGACCCGACGGGCGCCTCCTCCGCGGG…
Rhesus Macaque MHC v2	Mamu-B*027:04:01:01	Mamu-B*027g	MHC-B	FN985461;LN899676;LR723131	ATGGCGCCCCGAACCCTCCTCCTGCTGCTCTCGGGGGCCCTGGCCCTGACCGAGACCTGGGCCGGCTCGCACTCCTTGAGGTATTTCCACACCGCCGTGTCCCGGCCCGGCCGCTGGGAGCCCCGCTTCATCTCCGTGGGCTACGTGGACGACACGCAGTTCGTGCGGTTCGACAGCGACGCCGCGAGTCCGAGAGAGGAGCCGCGGGCGCCGTGGGCGGAGCAGGAGGGGCCGGAGTATTGGGAAGAGCAGACACGGAACGCCGAGGCCCACGCACAGAGTCACCGAGTGAGCCTGCGGAACCTGCGCGGCTACTACAACCAGAGCGAGTGGGGGTCTCACACCCTCCAGAAGATGTACGGCTGCGACCTGGGACCCGACGGGCGCCTCCTCCGCGGG…
Rhesus Macaque MHC v2	Mamu-B*027:04:01:02	Mamu-B*027g	MHC-B	LR743824	ATGGCGCCCCGAACCCTCCTCCTGCTGCTCTCGGGGGCCCTGGCCCTGACCGAGACCTGGGCCGGCTCGCACTCCTTGAGGTATTTCCACACCGCCGTGTCCCGGCCCGGCCGCTGGGAGCCCCGCTTCATCTCCGTGGGCTACGTGGACGACACGCAGTTCGTGCGGTTCGACAGCGACGCCGCGAGTCCGAGAGAGGAGCCGCGGGCGCCGTGGGCGGAGCAGGAGGGGCCGGAGTATTGGGAAGAGCAGACACGGAACGCCGAGGCCCACGCACAGAGTCACCGAGTGAGCCTGCGGAACCTGCGCGGCTACTACAACCAGAGCGAGTGGGGGTCTCACACCCTCCAGAAGATGTACGGCTGCGACCTGGGACCCGACGGGCGCCTCCTCCGCGGG…
Rhesus Macaque MHC v2	Mamu-B*028:01:01:01	Mamu-B*028g	MHC-B	AJ556883;LT908847;LR723134	ATGCGGGTCATGGCGCCCCGAACCCTCCTCCTGCTGCTCTCGGGGGCCCTGGCCCTGACCGAGACCTGGGCGGGCTCGCACTCCATGAGGTATTTCGGCACCACCGTGTCCCGGCCCGGCCGCGGGGAGCCCCGCTTCATCTACGTGGGCTACGTGGACGACACGCAGTTCATGCGGTTCGACAGCGACGCCGAGAGTCCGAGGATGGAGCCGCGGGCGCCGTGGGTGGAGCAGGAGGGGCCGGAGTATTGGGAAGACGTGACACGGAGAGCCAAGGCCCGCGCACAGACTGACCGAGTGGACCTGGGGACCCTGCGCGGCTACTACAACCAGAGCGAGGGGGGGTCTCACACCATCCAGATATTGTACGGTTGCGACCTGGGACCCGACGGGCGCCTC…
Rhesus Macaque MHC v2	Mamu-B*028:02:01	Mamu-B*028g	MHC-B	AM902532;LM608032;LR723053	ATGCGGGTCATGGCGCCCCGAACCCTCCTCCTGCTGCTCTCGGGGGCCCTGGCCCTGACCGAGACCTGGGCGGGCTCGCACTCCATGAGGTATTTCGGCACCACCGTGTCCCGGCCCGGCCGCGGGGAGCCCCGCTTCATCTACGTGGGCTACGTGGACGACACGCAGTTCATGCGGTTCGACAGCGACGCCGAGAGTCCGAGGATGGAGCCGCGGGCGCCGTGGGTGGAGCAGGAGGGGCCGGAGTATTGGGAAGACGTGACACGGATCGCCAAGGCCCAAGCACAGACTGACCGAGTGGACCTGGGGACCCTGCGCGGCTACTACAACCAGAGCGAGGGGGGGTCTCACACCATCCAGATATTGTACGGTTGCGACCTGGAACCCGACGGGCGCCTC…
Rhesus Macaque MHC v2	Mamu-B*028:02:02	Mamu-B*028g	MHC-B	AM902544	CTGCTCTCGGGGGCCCTGGCCCTGACCGAGACCTGGGCGGGCTCGCACTCCATGAGGTATTTCGGCACCACCGTGTCCCGGCCCGGCCGCGGGGAGCCCCGCTTCATCTACGTGGGCTACGTGGACGACACGCAGTTCATGCGGTTCGACAGCGACGCCGAGAGTCCGAGGATGGAGCCGCGGGCGCCGTGGGTGGAGCAGGAGGGGCCGGAGTATTGGGAAGACGTGACACGGATCGCCAAGGCCCAAGCACAGACTGACCGAGTGGACCTGGGGACCCTGCGCGGCTACTACAACCAGAGCGAGGGGGGGTCTCACACCATCCAGATATTGTACGGTTGCGACCTGGAACCCGACGGGCGCCTCCTCCGCGGGTACCGGCAGGACGCCTACGACGGC…
Rhesus Macaque MHC v2	Mamu-B*028:03	Mamu-B*028g	MHC-B	AM902545	CTGCTCTCGGGGGCCCTGGCCCTGACCGAGACCTGGGCGGGCTCGCACTCCTTGAGGTATTTCGGCACCACCGTGTCCCGGCCCGGCCGCGGGGAGCCCCGCTTCATCTACGTGGGCTACGTGGACGACACGCAGTTCATGCGGTTCGACAGCGACGCCGAGAGTCCGAGGATGGAGCCGCGGGCGCCGTGGGTGGAGCAGGAGGGGCCGGAGTATTGGGAAGACGTGACACGGATCGCCAAGGCCCAAGCACAGACTGACCGAGTGGACCTGGGGACCCTGCGCGGCTACTACAACCAGAGCGAGGGGGGGTCTCACACCATCCAGATATTGTACGGTTGCGACCTGGAACCCGACGGGCGCCTCCTCCGCGGGTACCGGCAGGACGCCTACGACGGC…
Rhesus Macaque MHC v2	Mamu-B*028:04	Mamu-B*028g	MHC-B	GQ387659	GAACCCTCCTCCTGCTGCTCTCGGGGGCCCTGGCCCTGACCGAGACCTGGGCGGGCTCGCACTCCATGAGGTATTTCGGCACCACCGTGTCCCGGCCCGGCCGCGGGGAGCCCCGCTTCATCTACGTGGGCTACGTGGACGACACGCGGTTCATGCGGTTCGACAGCGACGCCGAGAGTCCGAGGATGGAGCCGCGGGCGCCGTGGGTGGAGCAGGAGGGGCCGGAGTATTGGGAAGACGTGACACGGAGAGCCAAGGCCCGCGCACAGACTGACCGAGTGGACCTGGGGACCCTGCGCGGCTACTACAACCAGAGCGAGGGGGGGTCTCACACCATCCAGATATTGTACGGTTGCGACCTGGGACCCGACGGGCGCCTCCTCCGCGGGTACCGGCAGG…
Rhesus Macaque MHC v2	Mamu-B*029:01:01:01	Mamu-B*029g	MHC-B	EU305650;LR723133	ATGCGGGTCATGGCGCCCCGAATCCTCCTCCTGCTGCTCTCGGGGACCCTGTCCCTGACCGAGACCTGGGCCGGCTCGCACTCCTTGAGGTATTTCAGCACCGCCGTGTCCCGGCCCGGCCGCCGGGAACCCTGGTATGTCGAAGTCGGCTACGTGGACGACACGCAGTTCGTGCGGTTCGACAGCGACGCCGAGAGTCCGAGGATGGAGCCGCGGGCGCCGTGGATAGAGCAGGAGGGGCCGGAGTATTGGGAAGAGGAAACACGGAGAGCCAAGGCCAACGCACAGACTGACCGAGTGGACCTGGGGACCCTGCGCGGCTACTACAACCAGAGCGAGGGCGGGTCTCACACCATCCAGTGGATGTACGGCTGCGACCTGGGGCCCGAGGGGCGCCTC…
Rhesus Macaque MHC v2	Mamu-B*029:01:01:02	Mamu-B*029g	MHC-B	LR989706	ATGCGGGTCATGGCGCCCCGAATCCTCCTCCTGCTGCTCTCGGGGACCCTGTCCCTGACCGAGACCTGGGCCGGCTCGCACTCCTTGAGGTATTTCAGCACCGCCGTGTCCCGGCCCGGCCGCCGGGAACCCTGGTATGTCGAAGTCGGCTACGTGGACGACACGCAGTTCGTGCGGTTCGACAGCGACGCCGAGAGTCCGAGGATGGAGCCGCGGGCGCCGTGGATAGAGCAGGAGGGGCCGGAGTATTGGGAAGAGGAAACACGGAGAGCCAAGGCCAACGCACAGACTGACCGAGTGGACCTGGGGACCCTGCGCGGCTACTACAACCAGAGCGAGGGCGGGTCTCACACCATCCAGTGGATGTACGGCTGCGACCTGGGGCCCGAGGGGCGCCTC…
Rhesus Macaque MHC v2	Mamu-B*029:01:02:01	Mamu-B*029g	MHC-B	AJ556884;LN899677;LR721706	ATGCGGGTCATGGCGCCCCGAATCCTCCTCCTGCTGCTCTCGGGGACCCTGTCCCTGACCGAGACCTGGGCCGGCTCGCACTCCTTGAGGTATTTCAGCACCGCCGTGTCCCGGCCCGGCCGCCGGGAACCCTGGTATGTCGAAGTCGGCTACGTGGACGACACGCAGTTCGTGCGGTTCGACAGCGACGCCGAGAGTCCGAGGATGGAGCCGCGGGCGCCGTGGATAGAGCAGGAGGGGCCGGAGTATTGGGAAGAGGAAACACGGAGAGCCAAGGCCAACGCACAGACTGACCGAGTGGACCTGGGGACCCTGCGCGGCTACTACAACCAGAGCGAGGGCGGGTCTCACACCATCCAGTGGATGTACGGCTGCGACCTGGGGCCCGAGGGGCGCCTC…
Rhesus Macaque MHC v2	Mamu-B*029:02	Mamu-B*029g	MHC-B	AF519899	ACTCCATGAGGTATTTCAGCACCGCCGTGTCCCGGCCCGGCCGCCGGGAACCCTGGTATGTCGAAGTCGGCTACGTGGACGACACGCAGTTCGTGCGGTTCGACAGCGACGCCGAGAGTCCGAGGATGGAGCCGCGGGCGCCGTGGATAGAGCAGGAGGGGCCGGAGTATTGGGAAGAGGAAACACGGAGAGCCAAGGCCAACGCACAGACTGACCGAGTGGACCTGGGGACCCTGCGCGGCTACTACAACCAGAGCGAGGGCGGGTCTCACACCATCCAGTGGATGTACGGCTGCGACCTGGGGCCCGAGGGGCGCCTCCTCCGCGGGTATCACCAGTCCGCCTACGACGGCAAGGATTACATCGCCGTGAACGAGGACCTGCGCTCCTGGACCGCCG…
Rhesus Macaque MHC v2	Mamu-B*029:03	Mamu-B*029g	MHC-B	AB540191	TGCTCTCGGGGACCCTGTCCCTGACCGAGACCTGGGCCGGCTCGCACTCCTTGAGGTATTTCAGCACCGCCGTGTCCCGGCCCGGCCGCCGGGAACCCTGGTATGTCGAAGTCGGCTACGTGGACGACACGCAGTTCGTGCGGTTCGACAGCGACGCCGAGAGTCCGAGGATGGAGCCGCGGGCGCCGTGGATAGAGCAGGAGGGGCCGGAGTATTGGGAAGAGGAAACACGGAGAGCCAAGGCCAACGCACAGACTCACCGAGTGGACCTGGGGACCCTGCGCGGCTACTACAACCAGAGCGAGGGCGGGTCTCACACCATCCAGTGGATGTACGGCTGCGACCTGGGGCCCGAGGGGCGCCTCCTCCGCGGGTATCACCAGTCCGCCTACGACGGCA…
Rhesus Macaque MHC v2	Mamu-B*029:04	Mamu-B*029g	MHC-B	LT908848	ATGCGGGTCATGGCGCCCCGAATCCTCCTCCTGCTGCTCTCGGGGACCCTGTCCCTGACCGAGACCTGGGCCGGCTCGCACTCCTTGAGGTATTTCAGCACCGCCGTGTCCCGGCCCGGCCGCCGGGAACCCTGGTATGTCGAAGTCGGCTACGTGGACGACACGCAGTTCGTGCGGTTCGACAGCGACGCCGAGAGTCCGAGGATGGAGCCGCGGGCGCCGTGGATAGAGCAGGAGGGGCCGGAGTATTGGGAAGAGGAAACACGGAGAGCCAAGGCCAACGCACAGACTCACCGAGTGGACCTGGGGACCCTGCGCGGCTACTACAACCAGAGCGAGGGCGGGTCTCACACCATCCAGTGGATGTACGGCTGCGACCTGGGGCCCGAGGGGCGCCTC…
Rhesus Macaque MHC v2	Mamu-B*030:01:01:01	Mamu-B*030g	MHC-B	AF157402;LR721705	ATGCGGGTCATGGCGCCCCGAACCCTCCTCCTGCTGCTCTCGGGGGCCCTGGCCCTGACCGAGACCTGGGCCGGCTCGCACTCCTTGAGGTATTTCAGCACCACCGTGTCCTGGCCCGGCCGCGGGGAGCCCCGCTTCATCTCCGTGGGCTACGTGGACGACACGCAGTTCGTGCGGTTCGACAGCGACGCTGAGAGTCCGAGAGAGGAGCCGCGGGCGCCGTGGGCGGAGCAGGAGGGGCCGGAGTATTGGGAAGAGCAGACACGGAACACGGAGGCCCACGCACAGAATCACCGAGTGTGCCTGCGGACCGTGCCCGGCTACTACAACCAGAGCGAGGCCGGGTCTCACACCCTCCAGAGGATGTTTGGCTGCGACCTGGGGCCCGACGGGCGCCTC…
Rhesus Macaque MHC v2	Mamu-B*030:01:01:02	Mamu-B*030g	MHC-B	LR990468	ATGCGGGTCATGGCGCCCCGAACCCTCCTCCTGCTGCTCTCGGGGGCCCTGGCCCTGACCGAGACCTGGGCCGGCTCGCACTCCTTGAGGTATTTCAGCACCACCGTGTCCTGGCCCGGCCGCGGGGAGCCCCGCTTCATCTCCGTGGGCTACGTGGACGACACGCAGTTCGTGCGGTTCGACAGCGACGCTGAGAGTCCGAGAGAGGAGCCGCGGGCGCCGTGGGCGGAGCAGGAGGGGCCGGAGTATTGGGAAGAGCAGACACGGAACACGGAGGCCCACGCACAGAATCACCGAGTGTGCCTGCGGACCGTGCCCGGCTACTACAACCAGAGCGAGGCCGGGTCTCACACCCTCCAGAGGATGTTTGGCTGCGACCTGGGGCCCGACGGGCGCCTC…
Rhesus Macaque MHC v2	Mamu-B*030:02:01:01	Mamu-B*030g	MHC-B	EU589241;AJ556885;LM608033;LR723135	ATGCGGGTCATGGCGCCCCGAACCCTCCTCCTGCTGCTCTCGGGGGCCCTGGCCCTGACCGAGACCTGGGCCGGCTCGCACTCCTTGAGGTATTTCAGCACCACCGTGTCCTGGCCCGGCCGCGGGGAGCCCCGCTTCATCTCCGTGGGCTACGTGGACGACACGCAATTCGTGCGGTTCGACAGCGACGCTGAGAGTCCGAGAGAGGAGCCGCGGGCGCCGTGGGCGGAGCAGGAGGGGCCGGAGTATTGGGAAGAGCAGACACGGAACACGGAGGCCCACGCACAGAATCACCGAGTGTGCCTGCGGACCGTGCCCGGCTACTACAACCAGAGCGAGGCCGGGTCTCACACCCTCCAGAGGATGTTTGGCTGCGACCTGGGGCCCGACGGGCGCCTC…
Rhesus Macaque MHC v2	Mamu-B*030:02:01:02	Mamu-B*030g	MHC-B	LR989707	ATGCGGGTCATGGCGCCCCGAACCCTCCTCCTGCTGCTCTCGGGGGCCCTGGCCCTGACCGAGACCTGGGCCGGCTCGCACTCCTTGAGGTATTTCAGCACCACCGTGTCCTGGCCCGGCCGCGGGGAGCCCCGCTTCATCTCCGTGGGCTACGTGGACGACACGCAATTCGTGCGGTTCGACAGCGACGCTGAGAGTCCGAGAGAGGAGCCGCGGGCGCCGTGGGCGGAGCAGGAGGGGCCGGAGTATTGGGAAGAGCAGACACGGAACACGGAGGCCCACGCACAGAATCACCGAGTGTGCCTGCGGACCGTGCCCGGCTACTACAACCAGAGCGAGGCCGGGTCTCACACCCTCCAGAGGATGTTTGGCTGCGACCTGGGGCCCGACGGGCGCCTC…
Rhesus Macaque MHC v2	Mamu-B*030:02:01:03	Mamu-B*030g	MHC-B	LR989709	ATGCGGGTCATGGCGCCCCGAACCCTCCTCCTGCTGCTCTCGGGGGCCCTGGCCCTGACCGAGACCTGGGCCGGCTCGCACTCCTTGAGGTATTTCAGCACCACCGTGTCCTGGCCCGGCCGCGGGGAGCCCCGCTTCATCTCCGTGGGCTACGTGGACGACACGCAATTCGTGCGGTTCGACAGCGACGCTGAGAGTCCGAGAGAGGAGCCGCGGGCGCCGTGGGCGGAGCAGGAGGGGCCGGAGTATTGGGAAGAGCAGACACGGAACACGGAGGCCCACGCACAGAATCACCGAGTGTGCCTGCGGACCGTGCCCGGCTACTACAACCAGAGCGAGGCCGGGTCTCACACCCTCCAGAGGATGTTTGGCTGCGACCTGGGGCCCGACGGGCGCCTC…
Rhesus Macaque MHC v2	Mamu-B*030:02:01:04	Mamu-B*030g	MHC-B	LR990469	ATGCGGGTCATGGCGCCCCGAACCCTCCTCCTGCTGCTCTCGGGGGCCCTGGCCCTGACCGAGACCTGGGCCGGCTCGCACTCCTTGAGGTATTTCAGCACCACCGTGTCCTGGCCCGGCCGCGGGGAGCCCCGCTTCATCTCCGTGGGCTACGTGGACGACACGCAATTCGTGCGGTTCGACAGCGACGCTGAGAGTCCGAGAGAGGAGCCGCGGGCGCCGTGGGCGGAGCAGGAGGGGCCGGAGTATTGGGAAGAGCAGACACGGAACACGGAGGCCCACGCACAGAATCACCGAGTGTGCCTGCGGACCGTGCCCGGCTACTACAACCAGAGCGAGGCCGGGTCTCACACCCTCCAGAGGATGTTTGGCTGCGACCTGGGGCCCGACGGGCGCCTC…
Rhesus Macaque MHC v2	Mamu-B*030:02:01:05	Mamu-B*030g	MHC-B	LR990470	ATGCGGGTCATGGCGCCCCGAACCCTCCTCCTGCTGCTCTCGGGGGCCCTGGCCCTGACCGAGACCTGGGCCGGCTCGCACTCCTTGAGGTATTTCAGCACCACCGTGTCCTGGCCCGGCCGCGGGGAGCCCCGCTTCATCTCCGTGGGCTACGTGGACGACACGCAATTCGTGCGGTTCGACAGCGACGCTGAGAGTCCGAGAGAGGAGCCGCGGGCGCCGTGGGCGGAGCAGGAGGGGCCGGAGTATTGGGAAGAGCAGACACGGAACACGGAGGCCCACGCACAGAATCACCGAGTGTGCCTGCGGACCGTGCCCGGCTACTACAACCAGAGCGAGGCCGGGTCTCACACCCTCCAGAGGATGTTTGGCTGCGACCTGGGGCCCGACGGGCGCCTC…
Rhesus Macaque MHC v2	Mamu-B*030:02:01:06	Mamu-B*030g	MHC-B	OW981848	ATGCGGGTCATGGCGCCCCGAACCCTCCTCCTGCTGCTCTCGGGGGCCCTGGCCCTGACCGAGACCTGGGCCGGCTCGCACTCCTTGAGGTATTTCAGCACCACCGTGTCCTGGCCCGGCCGCGGGGAGCCCCGCTTCATCTCCGTGGGCTACGTGGACGACACGCAATTCGTGCGGTTCGACAGCGACGCTGAGAGTCCGAGAGAGGAGCCGCGGGCGCCGTGGGCGGAGCAGGAGGGGCCGGAGTATTGGGAAGAGCAGACACGGAACACGGAGGCCCACGCACAGAATCACCGAGTGTGCCTGCGGACCGTGCCCGGCTACTACAACCAGAGCGAGGCCGGGTCTCACACCCTCCAGAGGATGTTTGGCTGCGACCTGGGGCCCGACGGGCGCCTC…
Rhesus Macaque MHC v2	Mamu-B*030:03:01:01	Mamu-B*030g	MHC-B	EF372278;EF219481;LR699597	ATGCGGGTCATGGCGCCCCGAACCCTCCTCCTGCTGCTCTCGGGGGCCCTGGCCCTGACCGAGACCTGGGCCGGCTCGCACTCCTTGAGGTATTTCAGCACCACCGTGTCCTGGCCCGGCCGCGGGGAGCCCCGCTTCATCTCCGTGGGCTACGTGGACGACACGCAGTTCGTGCGGTTCGACAGCGACGCTGAGAGTCCGAGAGAGGAGCCGCGGGCGCCGTGGGCGGAGCAGGAGGGGCCGGAGTATTGGGAAGAGCAGACACGGAACACGGAGGCCCACGCACAGAATCACCGAGTGTGCCTGCGGACCGTGCCCGGCTACTACAACCAGAGCGAGGCCGGGTCTCACACCCTCCAGAGGATGTTTGGCTGCGACCTGGGGCCCGACGGGCGCCTC…
Rhesus Macaque MHC v2	Mamu-B*030:03:01:02	Mamu-B*030g	MHC-B	LR721707	ATGCGGGTCATGGCGCCCCGAACCCTCCTCCTGCTGCTCTCGGGGGCCCTGGCCCTGACCGAGACCTGGGCCGGCTCGCACTCCTTGAGGTATTTCAGCACCACCGTGTCCTGGCCCGGCCGCGGGGAGCCCCGCTTCATCTCCGTGGGCTACGTGGACGACACGCAGTTCGTGCGGTTCGACAGCGACGCTGAGAGTCCGAGAGAGGAGCCGCGGGCGCCGTGGGCGGAGCAGGAGGGGCCGGAGTATTGGGAAGAGCAGACACGGAACACGGAGGCCCACGCACAGAATCACCGAGTGTGCCTGCGGACCGTGCCCGGCTACTACAACCAGAGCGAGGCCGGGTCTCACACCCTCCAGAGGATGTTTGGCTGCGACCTGGGGCCCGACGGGCGCCTC…
Rhesus Macaque MHC v2	Mamu-B*030:03:02	Mamu-B*030g	MHC-B	AM902546	CTGCTCTCGGGGGCCCTGGCCCTGACCGAGACCTGGGCCGGCTCGCACTCCTTGAGGTATTTCAGCACCACCGTGTCCTGGCCCGGCCGCGGGGAGCCCCGCTTCATCTCCGTGGGCTACGTGGACGACACGCAGTTCGTGCGGTTCGACAGCGACGCTGAGAGTCCGAGAGAGGAGCCGCGGGCGCCGTGGGCGGAGCAGGAGGGGCCGGAGTATTGGGAAGAGCAGACACGGAACACGGAGGCCCACGCACAGAATCACCGAGTGTGCCTGCGGACCGTGCCCGGCTACTACAACCAGAGCGAGGCCGGGTCTCACACCCTCCAGAGGATGTTTGGCTGCGACCTGGGGCCCGACGGGCGCCTCCTCCGCGGGTATAACCAGTATGCCTACGACGGC…
Rhesus Macaque MHC v2	Mamu-B*030:03:03:01	Mamu-B*030g	MHC-B	AM902547;HG813266;LN899678;LR699600	ATGCGGGTCATGGCGCCCCGAACCCTCCTCCTGCTGCTCTCGGGGGCCCTGGCCCTGACCGAGACCTGGGCCGGCTCGCACTCCTTGAGGTATTTCAGCACCACCGTGTCCTGGCCCGGCCGCGGGGAGCCCCGCTTCATCTCCGTGGGCTACGTGGACGACACGCAGTTCGTGCGGTTCGACAGCGACGCTGAGAGTCCGAGAGAGGAGCCGCGGGCGCCGTGGGCGGAGCAGGAGGGGCCGGAGTATTGGGAAGAGCAGACACGGAACACGGAGGCCCACGCACAGAATCACCGAGTGTGCCTGCGGACCGTGCCCGGCTACTACAACCAGAGCGAGGCCGGGTCTCACACCCTCCAGAGGATGTTTGGCTGCGACCTGGGGCCCGACGGGCGCCTC…
Rhesus Macaque MHC v2	Mamu-B*030:03:03:02	Mamu-B*030g	MHC-B	LR723136	ATGCGGGTCATGGCGCCCCGAACCCTCCTCCTGCTGCTCTCGGGGGCCCTGGCCCTGACCGAGACCTGGGCCGGCTCGCACTCCTTGAGGTATTTCAGCACCACCGTGTCCTGGCCCGGCCGCGGGGAGCCCCGCTTCATCTCCGTGGGCTACGTGGACGACACGCAGTTCGTGCGGTTCGACAGCGACGCTGAGAGTCCGAGAGAGGAGCCGCGGGCGCCGTGGGCGGAGCAGGAGGGGCCGGAGTATTGGGAAGAGCAGACACGGAACACGGAGGCCCACGCACAGAATCACCGAGTGTGCCTGCGGACCGTGCCCGGCTACTACAACCAGAGCGAGGCCGGGTCTCACACCCTCCAGAGGATGTTTGGCTGCGACCTGGGGCCCGACGGGCGCCTC…
Rhesus Macaque MHC v2	Mamu-B*030:04:01:01	Mamu-B*030g	MHC-B	AM902548;LM608034;LN899679;LR723138	ATGCGGGTCATGGCGCCCCGAACCCTCCTCCTGCTGCTCTCGGGGGCCCTGGCCCTGACCGAGACCTGGGCCGGCTCGCACTCCTTGAGGTATTTCAGCACCGCCGTGTCCCAGCCCGGCCGCGGGGAGCCCCGCTTCATCTCCGTGGGCTACGTGGACGACACGCAGTTCGTGCGGTTCGACAGCGACGCTGAGAGTCCGAGAGAGGAGCCGCGGGCGCCGTGGGCGGAGCAGGAGGGGCCGGAGTATTGGGAAGAGCAGACACGGAACACGGAGGCCCACGCACAGAATCACCGAGTGTGCCTGCGGACCGTGCCCGGCTACTACAACCAGAGCGAGGCCGGGTCTCACACCCTCCAGAGGATGTTTGGCTGCGACCTGGGGCCCGACGGGCGCCTC…
Rhesus Macaque MHC v2	Mamu-B*030:05	Mamu-B*030g	MHC-B	EU934763	ATGCGGGTCATGGCGCCCCGAACCCTCCTCCTGCTGCTCTCGGGGGCCCTGGCCCTGACCGAGACCTGGGCCGGCTCGCACTCCTTGAGGTATTTCAGCACCACCGTGTCCTGGCCCGGCCGCGGGGAGCCCCGCTTCATCTCCGTGGGCTACGTGGACGACACGCAATTCGTGCGGTTCGACAGCGACGCTGAGAGTCCGAGAGAGGAGCCGCGGGCGCCGTGGGCGGAGCAGGAGGGGCCGGAGTATTGGGAAGAGCAGACACGGAACACGGAGGCCCACGCACAGAATCACCGAGTGTGCCTGCGGACCGTGCCCGGCTACTACAACCAGAGCGAGGCCGGGTCTCACACCCTCCAGAGGATGTTTGGCTGCGACCTGGGGCCCGACGGGCGCCTC…
Rhesus Macaque MHC v2	Mamu-B*030:06	Mamu-B*030g	MHC-B	HM594292	ATGCGGGTCATGGCGCCCCGAACCCTCCTCCTGCTGCTCTCGGGGGCCCTGGCCCTGACCGAGACCTGGGCCGGCTCGCACTCCTTGAGGTATTTCAGCACCGCCGTGTCCCAGCCCGGCCGCGGGGAGCCCCGCTTCATCTCCGTGGGCTACGTGGACGACACGCAGTTCGTGCGGTTCGACAGCGACGCTGAGAGTCCGAGAGAGGAGCCGCGGGCGCCGTGGGCGGAGCAGGAGGGGCCGGAGTATTGGGAAGAGCAGACACGGAACACGGAGGCCCACGCACAGAATCACCGAGTGTGCCTGCGGACCGTGCCCGGCTACTACAACCAGAGCGAGGCCGGGTCTCACACCCTCCAGAGGATGTTTGGCTGCGACCTGGGGCCCGACGGGCGCCTC…
Rhesus Macaque MHC v2	Mamu-B*030:07	Mamu-B*030g	MHC-B	LR723054	ATGCGGGTCATGGCGCCCCGAACCCTCCTCCTGCTGCTCTCGGGGGCCCTGGCCCTGACCGAGACCTGGGCCGGCTCGCACTCCTTGAGGTATTTCAGCACCACCGTGTCCTGGCCCGGCCGCGGGGAGCCCCGCTTCATCTCCGTGGGCTACGTGGACGACACGCAGTTCGTGCGGTTCGACAGCGACGCTGAGAGTCCGAGAGAGGAGCCGCGGGCGCCGTGGGCGGAGCAGGAGGGGCCGGAGTATTGGGAAGAGCAGACACGGAACACGGAGGCCCACGCACAGAATCACCGAGTGTGCCTGCGGACCGTGCCCGGCTACTACAACCAGAGCGAGGCCGGGTCTCACACCCTCCAGAGGATGTTTGGCTGCGACCTGGGGCCCGACGGGCGCCTC…
Rhesus Macaque MHC v2	Mamu-B*030:08:01:01	Mamu-B*030g	MHC-B	OW995919	ATGCGGGTCATGGCGCCCCGAACCCTCCTCCTGCTGCTCTCGGGGGCCCTGGCCCTGACCGAGACCTGGGCCGGCTCGCACTCCTTGAGGTATTTCAGCACCACCGTGTCCTGGCCCGGCCGCGGGGAGCCCCGCTTCATCTCCGTGGGCTACGTGGACGACATGCAGTTCGTGCGGTTCGACAGCGACGCTGAGAGTCCGAGAGAGGAGCCGCGGGTGCTGTGGGCGGAGCAGGAGGGGCCGGAGTATTGGGAAGAGCAGACACGGAACACGGAGGCCCACGCACAGAATCACCGAGTGTGCCTGCGGACCGTGCGCGGCTACTACAACCAGAGCGAGGCCGGGTCTCACACCCTCCAGAGGATGTTTGGCTGCGACCTGGGGCCCGACGGGCGCCTC…
Rhesus Macaque MHC v2	Mamu-B*031:01:01:01	Mamu-B*031g	MHC-B	EF602319;LR699599	ATGCGGGTCATGGCGCCCCGAACCCCCCTCCTGCTGCTCTCGGGGGCCCTGGCCCTGGCCCTGACCGAGACCTGGGCCGGCTCGCACTCCTTGAGGTATTTCAGCACCGCCGTGTCCCGGCCCGGCCGCGGGGAGCCCCACTTCATCTCCGTGGGCTACGTGGACGACACGCAGTTCGTGCGGTTCGACAGCGACGTCGCGAGTCCGAGGATGGAGCCGCGGGCGCCGTGGGCGGAGCAGGAGGGGCCGGAGTATTGGGAAGAGCAGACACGGATCGCCAAGGACCTCGCACAGACTTTCGGAGTGGACCTGCGGACCGCGCTCCTCTACTACAACCAGAGCGAGGCGGGGTCTCACACCTTCCAGTGGATGTTCGGCTGCGACCTGGGACCCGACGGG…
Rhesus Macaque MHC v2	Mamu-B*031:02:01:01	Mamu-B*031g	MHC-B	EU589242;KU850475;LR723137	ATGCGGGTCATGGCGCCCGGAACCCTCCTCCTGCTGCTCTCGGGGGCCCTGGCCCTGGCCCTGACCGAGACCTGGGCCGGCTCGCACTCCTTGAGGTATTTCAGCGTCGGCACGTCCTGGCCCGGCCGCGGGGAGCCCCACTTCATCTCCGTGGGCTACGTGGACGACACGCAGTTCGTGCGGTTCGACAGCGACGTCGCGAGTCCGAGGATGGAGCCGCGGGCGCCGTGGGCGGAGCAGGAGGGGCCGGAGTATTGGGAAGAGCAGACACGGATCGCCAAGGACCTCGCACAGACTTTCGGAGTGGACCTGCGGACCGCGCTCCTCTACTACAACCAGAGCGAGGCGGGGTCTCACACCTTCCAGTGGATGTTCGGCTGCGACCTGGGACCCGAAGGG…
Rhesus Macaque MHC v2	Mamu-B*031:03:01:01	Mamu-B*031g	MHC-B	EU934765;LR699602	ATGCGGGTCATGGCGCCCGGAACCCTCCTCCTGCTGCTCTCGGGGGCCCTGGCCCTGGCCCTGACCGAGACCTGGGCCGGCTCGCACTCCTTGAGGTATTTCAGCGTCGGCACGTCCCGGCCCGGCCGCGGGGAGCCCCACTTCATCTCCGTGGGCTACGTGGACGACACGCAGTTCGTGCGGTTCGACAGCGACGTCGCGAGTCCGAGGGTGGAGCCGCGGGCGCCGTGGGCGGAGCAGGAGGGGCCGGAGTATTGGGAAGAGCAGACACGGATCGCCAAGGACCTCGCACAGACTTTCGGAGTGGACCTGCGGACCGCGCTCCTCTACTACAACCAGAGCGAGGCGGGGTCTCACACCTTCCAGTGGATGTTCGGCTGCGACCTGGGACCCGACGGG…
Rhesus Macaque MHC v2	Mamu-B*032:01	Mamu-B*032g	MHC-B	AM902549	CTGCTCTCGGGGGCCCTGGCCCTGACCGAGACCTGGGCCGGCTCGCACTCCATGAGGTATTTCAGCACCACCGTGTCCCGGCCCGGCCGCCGGGAGCCCTGGTATCTCGAAGTCGGCTACGTGGACGACACGCAGTTCGTGCGGTTCGACAGCGACGCCGAGAGTCCGAGGATGGAGCCGCGGGCGCCGTGGATGGAGCAGGAGGGGCCGGAGTATTGGGAAGAGGAGACACGGAGAGCCAAGGGCACCGCACAGACTTTCCGAGTGTGCCTGCGGACCGCGCTCCGCTACTACAACCAGAGCGAGGGGGGGTCTCACACCATCCAGTGGATGTACGGCTGCGACCTGGGGCCGGACGGGCGCCTCCTCCGCGGGTATAACCAGCACGCCTACGACGGC…
Rhesus Macaque MHC v2	Mamu-B*033:01:01:01	Mamu-B*033g	MHC-B	AM902550;KF855168;LR989708	ATGCAGATCATGGCGCCCCGGACCCTCCTCCTGCTGCTCTCGGGGGCCCTGGCCCTGACCGAGACCTGGGCCGGCTCCCACTCCATGAGGTATTTCAGCACCGCCGTGTCCCGGCCCGGCCGCCGGGAACCCTGGTATCTCGAAGTCGGCTACGTGGACGACACGCAGTTCGTGTGGTTCGACAGCGACGCCGAGAGTCCGAGGATGGAGCCGCGGGCGCCGTGGGTGGAGCAGGAGGGGCCGGAGTATTGGGACCGGAACACACAGAGAGCCAAGGGCAACGCACAGACTTTCCGAGGGAACCTGAGGACAGCGCTGCGCTACTACAACCAGAGCGAGGGGGGGTCTCACACCATCCAGTGGATGTACGGCTGTGACCTGGGACCCGACGGGCGCCTC…
Rhesus Macaque MHC v2	Mamu-B*034:01:01:01	Mamu-B*034g	MHC-B	AM902551;LM608036;LR723055;LR723139	ATGCGGGTCATGGCGCCCCGAACCCTCCTCCTGCTGCTCTCGGGGGCCCTGGCCCTGACCGAGACCTGGGCCGGCTCGCACTCCATGAGGTATTTCAGCACCTCCGTGTCCCGGCCCGGCCGGCGGGAGCCCTGGCATCTCGAAGTCGGCTACGTGGACGACACGCAGTTCGTGCGGTTCGACAGCGACGCCGAGAGTCCGAGGATGGAGCCGCGGGCGCCGTGGGCGGAGCAGGAGGGGCCGGAGTATTGGGAAGAGCAGACACGGATCGCCAAGGCCAACGCACAGACTGAGCGAGGGAACCTGCGGACCGCGCTCCGCTACTACAACCAGAGCGAGGGGGGGTCTCACACCCTCCAGAGGATGTACGGCTGCGACCTGGGACCCGATGGGCACCTC…
Rhesus Macaque MHC v2	Mamu-B*034:01:01:02	Mamu-B*034g	MHC-B	LR744086	ATGCGGGTCATGGCGCCCCGAACCCTCCTCCTGCTGCTCTCGGGGGCCCTGGCCCTGACCGAGACCTGGGCCGGCTCGCACTCCATGAGGTATTTCAGCACCTCCGTGTCCCGGCCCGGCCGGCGGGAGCCCTGGCATCTCGAAGTCGGCTACGTGGACGACACGCAGTTCGTGCGGTTCGACAGCGACGCCGAGAGTCCGAGGATGGAGCCGCGGGCGCCGTGGGCGGAGCAGGAGGGGCCGGAGTATTGGGAAGAGCAGACACGGATCGCCAAGGCCAACGCACAGACTGAGCGAGGGAACCTGCGGACCGCGCTCCGCTACTACAACCAGAGCGAGGGGGGGTCTCACACCCTCCAGAGGATGTACGGCTGCGACCTGGGACCCGATGGGCACCTC…
Rhesus Macaque MHC v2	Mamu-B*034:02:01:01	Mamu-B*034g	MHC-B	FN985459;LR723056;LR743825	ATGCGGGTCATGGCGCCCCGAACCCTCCTCCTGCTGCTCTCGGGGACCCTGTCCCTGACCGAGACCTGGGCCGGCTCGCACTCCATGAGGTATTTCAGCACCTCCGTGTCCCGGCCCGGCCGGCGGGAGCCCTGGCATCTCGAAGTCGGCTACGTGGACGACACGCAGTTCGTGCGGTTCGACAGCGACGCCGAGAGTCCGAGGATGGAGCCGCGGGCGCCGTGGGCGGAGCAGGAGGGGCCGGAGTATTGGGAAGAGCAGACACGGATCGCCAAGGCCAACGCACAGACTGAGCGAGGGAACCTGCGGACCGCGCTCCGCTACTACAACCAGAGCGAGGGGGGGTCTCACACCCTCCAGAGGATGTACGGCTGCGACCTGGGACCCGATGGGCACCTC…
Rhesus Macaque MHC v2	Mamu-B*034:03	Mamu-B*034g	MHC-B	FN985460;KF855169	ATGCGGGTCATGGCGCCCCGAACCCTCCTCCTGCTGCTCTCGGGGACCCTGTCCCTGACCGAGACCTGGGCCGGCTCCCACTCCTTGAGGTATTTCAGCACCTCCGTGTCCCGGCCCGGCCGCCGGGAGCCCTGGCATCTCGAAGTCGGCTACGTGGACGACACGCAGTTCGTGCGGTTCGACAGCGACGCCGAGAGTCCGAGGATGGAGCCGCGGGCGCCGTGGGCGGAGCAGGAGGGGCCGGAGTATTGGGAAGAGCAGACACGGATCGCCAAGGCCAACGCACAGACTGAGCGAGGGAACCTGCGGACCGCGCTCCGCTACTACAACCAGAGCGAGGGGGGGTCTCACACCTTCCAGTGGATGTACGGCTGCGACCTGGGACCCGATGGGCACCTC…
Rhesus Macaque MHC v2	Mamu-B*034:04	Mamu-B*034g	MHC-B	GU592149	ATGGCGCCCCGAACCCTCCTCCTGCTGCTCTCGGGGGCCCTGGCCCTGACCGAGACCTGGGCCGGCTCGCACTCCATGAGGTATTTCAGCACCTCCGTGTCCCGGCCCGGCCGGCGGGAGCCCTGGCATCTCGAAGTCGGCTACGTGGACGACACGCAGTTCGTGCGGTTCGACAGCGACGCCGAGAGTCCGAGGATGGAGCCGCGGGCGCCGTGGGCGGAGCAGGAGGGGCCGGAGTATTGGGAAGAGCAGACACGGATCGCCAAGGCCAACGCACAGACTGAGCGAGGGAACCTGCGGAACCTGCTCCGCTACTACAACCAGAGCGAGGGGGGGTCTCACACCCTCCAGAGGATGTACGGCTGCGACCTGGGACCCGATGGGCACCTCCTCCGCGGG…
Rhesus Macaque MHC v2	Mamu-B*034:05	Mamu-B*034g	MHC-B	LM608037	CGGGGACCCTGTCCCTGACCGAGACCTGGGCCGGCTCGCACTCCATGAGGTATTTCAGCACCTCCGTGTCCCGGCCCGGCCGGCGGGAGCCCTGGCATCTCGAAGTCGGCTACGTGGACGACACGCAGTTCGTGCGGTTCGACAGCGACGCCGAGAGTCCGAGGATGGAGCCGCGGGCGCCGTGGGCGGAGCAGGAGGGGCCGGAGTATTGGGAAGAGCAGACACGGATCGCCAAGGCCAACGCACAGACTGAGCGAGGGAACCTGCGGACCGCGCTCCGCTACTACAACCAGAGCGAGGGGGGGTCTCACACCTTCCAGTGGATGTACGGCTGCGACCTGGGACCCGATGGGCACCTCCTCCGCGGGTATCACCAGTTAGCCTACGACGGCAAGGATT…
Rhesus Macaque MHC v2	Mamu-B*035:01:01:01	Mamu-B*035g	MHC-B	AM902552;KF791283;LR723140	ATGCCGGTCATGGCGTCCCGAACCCTCCTCCTGCTGCTCTCAGGGGTCCTGGCCCTGACCGAGACCTGGGCCGGCTCCCACTCCATGAGGTATTTCCACACCGCCGTGTCCCGGCCCGGCCGTGGGGAGCCCCGCTTCATCGTCGTGGGCTACGTGGACGACACGCAGTTCGTGGGGTTCGACAGCGACGCCGAGAGTCCGAGGATGGAGCCGCGGGCGCCGTGGATGGAGCAGGAGGGGCCGGAGTATTGGGAAGAGGAGACACAGAAAGCCAAGGACAACGCACAGACTCACCGAGTGAGCCTGGGAAACCTGCGCGGCTACTACAACCAGAGCGAGGCCGGGTCTCACACCCTCCAGAGGATGTACGGCTGCGACCTGGGACCCGACGGGCTCCTC…
Rhesus Macaque MHC v2	Mamu-B*035:01:01:02	Mamu-B*035g	MHC-B	LR743828	ATGCCGGTCATGGCGTCCCGAACCCTCCTCCTGCTGCTCTCAGGGGTCCTGGCCCTGACCGAGACCTGGGCCGGCTCCCACTCCATGAGGTATTTCCACACCGCCGTGTCCCGGCCCGGCCGTGGGGAGCCCCGCTTCATCGTCGTGGGCTACGTGGACGACACGCAGTTCGTGGGGTTCGACAGCGACGCCGAGAGTCCGAGGATGGAGCCGCGGGCGCCGTGGATGGAGCAGGAGGGGCCGGAGTATTGGGAAGAGGAGACACAGAAAGCCAAGGACAACGCACAGACTCACCGAGTGAGCCTGGGAAACCTGCGCGGCTACTACAACCAGAGCGAGGCCGGGTCTCACACCCTCCAGAGGATGTACGGCTGCGACCTGGGACCCGACGGGCTCCTC…
Rhesus Macaque MHC v2	Mamu-B*035:02	Mamu-B*035g	MHC-B	FN985466	CTGCTCTCAGGGGTCCTGGCCCTGACCGAGACCTGGGCCGGCTCCCACTCCATGAGGTATTTCCACACCGCCGTGTCCCGGCCCGGCCGCGGGGAGCCCCGCTTCATCGCCGTGGGCTACGTGGACGACACGCAGTTCGTGGGGTTCGACAGCGACGCCGAGAGTCCGAGGATGGAGCCGCGGGCGCCGTGGATGGAGCAGGAGGGGCCGGAGTATTGGGAAGAGGAGACACAGAAAGCCAAGGACAACGCACAGACTCACCGAGTGAGCCTGGGAAACCTGCGCGGCTACTACAACCAGAGCGAGGCCGGGTCTCACACCCTCCAGAGGATGTACGGCTGCGACCTGGGACCCGACGGGCTCCTCCTCCGCGGGTATTACCAGTTCGCCTACGACGGC…
Rhesus Macaque MHC v2	Mamu-B*036:01:01:01	Mamu-B*036g	MHC-B	AJ556886;LM608038;KF855170;LR723141	ATGGCGCCCCGAACTCTCCTCCTGCTGCTCTCGGGGGCCCTGGCCCTGACCGAGACCTGGGCCGGCTCGCACTCCATGAGGTATTTCTACACCTCCGTGTCCCGGCCCGGCCGCGGGGAGCCCCGCTTCATCGCCGTGGGCTACGTGGACGACACGCAGTTCGTGCGGTTCGACAGCGACGCCGAGAGTCCGAGGATGGAGCCGCGGGCGCCGTGGGTGGAGCAGGAGGGTCCAGAGTATTGGGACCAGGAGACACAGAACATGAAGACCGCGACACAGACTGACCGAGCGGACCTGGGGACCCTGCTCCGCTACTACAACCAGAGCCGGGGCGGGTCTCACACCATCCAGACGATGTACGGCTGCGACCTGGGACCCGACGGGCGCCTCCTCCGCGGG…
Rhesus Macaque MHC v2	Mamu-B*036:01:01:02	Mamu-B*036g	MHC-B	LR743826	ATGGCGCCCCGAACTCTCCTCCTGCTGCTCTCGGGGGCCCTGGCCCTGACCGAGACCTGGGCCGGCTCGCACTCCATGAGGTATTTCTACACCTCCGTGTCCCGGCCCGGCCGCGGGGAGCCCCGCTTCATCGCCGTGGGCTACGTGGACGACACGCAGTTCGTGCGGTTCGACAGCGACGCCGAGAGTCCGAGGATGGAGCCGCGGGCGCCGTGGGTGGAGCAGGAGGGTCCAGAGTATTGGGACCAGGAGACACAGAACATGAAGACCGCGACACAGACTGACCGAGCGGACCTGGGGACCCTGCTCCGCTACTACAACCAGAGCCGGGGCGGGTCTCACACCATCCAGACGATGTACGGCTGCGACCTGGGACCCGACGGGCGCCTCCTCCGCGGG…
Rhesus Macaque MHC v2	Mamu-B*036:01:02:01	Mamu-B*036g	MHC-B	EU682518;LR723142	ATGCGGTTATGGCGCCCCGAACTCTCCTCCTGCTGCTCTCGGGGGCCCTGGCCCTGACCGAGACCTGGGCCGGCTCGCACTCCATGAGGTATTTCTACACCTCCGTGTCCCGGCCCGGCCGCGGGGAGCCCCGCTTCATCGCCGTGGGCTACGTGGACGACACGCAGTTCGTGCGGTTCGACAGCGACGCCGAGAGTCCGAGGATGGAGCCGCGGGCGCCGTGGGTGGAGCAGGAGGGGCCGGAGTATTGGGACCAGGAGACACAGAACATGAAGACCGCGACACAGACTGACCGAGCGGACCTGGGGACCCTGCTCCGCTACTACAACCAGAGCCGGGGCGGGTCTCACACCATCCAGACGATGTACGGCTGCGACCTGGGACCCGACGGGCGCCTCC…
Rhesus Macaque MHC v2	Mamu-B*036:01:03:01	Mamu-B*036g	MHC-B	LR723057;LR743827	ATGGCGCCCCGAACTCTCCTCCTGCTGCTCTCGGGGGCCCTGGCCCTGACCGAGACCTGGGCCGGCTCGCACTCCATGAGGTATTTCTACACCTCCGTGTCCCGGCCCGGCCGCGGGGAGCCCCGCTTCATCGCCGTGGGCTACGTGGACGACACGCAGTTCGTGCGGTTCGACAGCGACGCCGAGAGTCCGAGGATGGAGCCGCGGGCGCCGTGGGTGGAGCAGGAGGGTCCAGAGTATTGGGACCAGGAGACACAGAACATGAAGACCGCGACACAGACTGACCGAGCGGACCTGGGGACCCTGCTCCGCTACTACAACCAGAGCCGGGGCGGGTCTCACACCATCCAGACGATGTATGGCTGCGACCTGGGACCCGACGGGCGCCTCCTCCGCGGG…
Rhesus Macaque MHC v2	Mamu-B*036:02:01:01	Mamu-B*036g	MHC-B	EU682527;AJ556887;LR723143	ATGGCGCCCCGAACTCTCCTCCTGCTGCTCTCGGGGGCCCTGGCCCTGACCGAGACCTGGGCCGGCTCGCACTCCATGAGGTATTTCTACACCTCCGTGTCCCGGCCCGGCCGCGGGGAGCCCCGCTTCATCGCCGTGGGCTACGTGGACGACACGCAGTTCGTGCGGTTCGACAGCGACGCCGAGAGTCCGAGGATGGAGCCGCGGGCGCCGTGGGTGGAGCAGGAGGGTCCAGAGTATTGGGACCAGGAGACACAGAACATGAAGACCGCGACACAGACTGACCGAGCGGACCTGGGGACCCTGCTCCGCTACTACAACCAGAGCCGGGGCGGGTCTCACACCATCCAGACGATGTACGGCTGCGACCTGGGACCCGACGGGCGCCTCCTCCGCGGG…
Rhesus Macaque MHC v2	Mamu-B*036:03:01:01	Mamu-B*036g	MHC-B	AB477388;OW981879	ATGCGGTTATGGCGCCCCGAACTCTCCTCCTGCTGCTCTCGGGGGCCCTGGCCCTGACCGAGACCTGGGCCGGCTCGCACTCCATGAGGTATTTCTACACCTCCGTGTCCCGGCCCGGCCGCGGGGAGCCCCGCTTCATCGCCGTGGGCTACGTGGACGACACGCAGTTCGTGCGGTTCGACAGCGACGCCGAGAGTCCGAGGATGGAGCCGCGGGCGCCGTGGGTGGAGCAGGAGGGTCCAGAGTATTGGGACCAGGAGACACAGAACATGAAGACCGCGACACAGACTGACCGAGCGGACCTGGGGACCCTGCTCCGCTACTACAACCAGAGCCGGGGCGGGTCTCACACCATCCAGACGATGTACGGCTGCGACCTGGGACCCGACGGGCGCCTCC…
Rhesus Macaque MHC v2	Mamu-B*036:04:01:01	Mamu-B*036g	MHC-B	KC205327;LN899680;LR723144	ATGGCGCCCCGAACTCTCCTCCTGCTGCTCTCGGGGGCCCTGGCCCTGACCGAGACCTGGGCCGGCTCGCACTCCATGAGGTATTTCTACACCGCCGTGTCCCGGCCCGGCCGCGGGGAGCCCCGCTTCATCGCCGTGGGCTACGTGGACGACACGCAGTTCGTGCGGTTCGACAGCGACGCCGAGAGTCCGAGGATGGAGCCGCGGGCGCCGTGGGTGGAGCAGGAGGGTCCAGAGTATTGGGACCAGGAGACACAGAACATGAAGACCGCGACACAGACTGACCGAGCGGACCTGGGGACCCTGCTCCGCTACTACAACCAGAGCCGGGGCGGGTCTCACACCATCCAGACGATGTATGGCTGCGACCTGGGACCCGACGGGCGCCTCCTCCGCGGG…
Rhesus Macaque MHC v2	Mamu-B*036:05	Mamu-B*036g	MHC-B	LT623001	ATGGCGCCCCGAACTCTCCTCCTGCTGCTCTCGGGGGCCCTGGCCCTGACCGAGACCTGGGCCGGCTCGCACTCCATGAGGTATTTCTACACCTCCGTGTCCCGGCCCGGCCGCGGGGAGCCCCGCTTCATCGCCGTGGGCTACGTGGACGACACGCAGTTCGTGCGGTTCGACAGCGACGCCGAGAGTCCGAGGATGGAGCCGCGGGCGCCGTGGGTGGAGCAGGAGGGTCCAGAGTATTGGGACCAGGAGACACAGAACATGAAGACCGCGACACAGACTGACCGAGCGGACCTGGGGACCCTGCTCCGCTACTACAACCAGAGCCGGGGCGGGTCTCACACCATCCAGACGATGTACGGCTGCGACCTGGGACCCGACGGGCGCCTCCTCCGCGGG…
Rhesus Macaque MHC v2	Mamu-B*036:06:01:01N	Mamu-B*036g	MHC-B	LR990471	GTTATGGCGCCCCGAACCTTCCTCCTGCTGCTCTCGGGGGCCCTGGCCCTGACCGAGACCTGGGCCGGCTCGCGCTCCTTGAGCTATTTCTACACCTCCGTGTCCCGGCCCGGCCGCGGGGAGCCCCGCTTCATCGCCGTGGGCTACGTGGACGACACGCAGTTCGTGCGGTTCGACAGCGACGCCGAGAGTCCGAGGATGGAGCCGCGGGCGCCGTGGGTGGAGCAGGAGGGTCCAGAGTATTGGGACCAGGAGACACAGAACATGAAGACCGCGACACAGACTGACCGAGCGGACCTGGGGACCCTGCTGCGCTACTACAACCAGAGCCGGGGCGGGTCTCACACCATCCAGACGATGTAGGGCTGCGACCTGGGACCCGACGGGCGCCTCCTCCGC…
Rhesus Macaque MHC v2	Mamu-B*037:01:01:01	Mamu-B*037g	MHC-B	AJ556888;GU080239;LM608039;LR723145	ATGCGGGTCATGGCGCCCCGAACCCTCCTCCTGCTGCTCTCGGGGGCCCTGGCCCTGACCGAGACCTGGGCCGGCTCGCACTCCTTGAGATATTTCTACACCACCGTGTCCCGGCCCGGCCGCGGGGAGCCCCGCTTCATCGCCGTGGGCTACGTGGACGACACGCAGTTCGTGCGGTTCGACAGCGACGCCGAGAGTCCGAGGATGGAGCCGCGGGCGCGGTGGATAGAGCAGGAGGGGCCGGAGTATTGGGAAGAGCAGACACGGAGAGTCAAGGCCCGCGCACAGACTGACCAAGTGGACCTGGGGACCCTGCGCGGCTACTACAACCAGAGCGAGGGGGGGTCTCACACCATCCAGATAATGTACGGCTGCGACCTGGGGCCCGACGGGCGCCTC…
Rhesus Macaque MHC v2	Mamu-B*037:01:01:02	Mamu-B*037g	MHC-B	LR743829	ATGCGGGTCATGGCGCCCCGAACCCTCCTCCTGCTGCTCTCGGGGGCCCTGGCCCTGACCGAGACCTGGGCCGGCTCGCACTCCTTGAGATATTTCTACACCACCGTGTCCCGGCCCGGCCGCGGGGAGCCCCGCTTCATCGCCGTGGGCTACGTGGACGACACGCAGTTCGTGCGGTTCGACAGCGACGCCGAGAGTCCGAGGATGGAGCCGCGGGCGCGGTGGATAGAGCAGGAGGGGCCGGAGTATTGGGAAGAGCAGACACGGAGAGTCAAGGCCCGCGCACAGACTGACCAAGTGGACCTGGGGACCCTGCGCGGCTACTACAACCAGAGCGAGGGGGGGTCTCACACCATCCAGATAATGTACGGCTGCGACCTGGGGCCCGACGGGCGCCTC…
Rhesus Macaque MHC v2	Mamu-B*037:01:01:03	Mamu-B*037g	MHC-B	LR743831	ATGCGGGTCATGGCGCCCCGAACCCTCCTCCTGCTGCTCTCGGGGGCCCTGGCCCTGACCGAGACCTGGGCCGGCTCGCACTCCTTGAGATATTTCTACACCACCGTGTCCCGGCCCGGCCGCGGGGAGCCCCGCTTCATCGCCGTGGGCTACGTGGACGACACGCAGTTCGTGCGGTTCGACAGCGACGCCGAGAGTCCGAGGATGGAGCCGCGGGCGCGGTGGATAGAGCAGGAGGGGCCGGAGTATTGGGAAGAGCAGACACGGAGAGTCAAGGCCCGCGCACAGACTGACCAAGTGGACCTGGGGACCCTGCGCGGCTACTACAACCAGAGCGAGGGGGGGTCTCACACCATCCAGATAATGTACGGCTGCGACCTGGGGCCCGACGGGCGCCTC…
Rhesus Macaque MHC v2	Mamu-B*037:01:02	Mamu-B*037g	MHC-B	LR723058	ATGCGGGTCATGGCGCCCCGAACCCTCCTCCTGCTGCTCTCGGGGGCCCTGGCCCTGACCGAGACCTGGGCCGGCTCGCACTCCTTGAGATATTTCTACACCACCGTGTCCCGGCCCGGCCGCGGGGAGCCCCGCTTCATCGCCGTGGGCTACGTGGACGACACGCAGTTCGTGCGGTTCGACAGCGACGCCGAGAGTCCGAGGATGGAGCCGCGGGCGCGGTGGATAGAGCAGGAGGGGCCGGAGTATTGGGAAGAGCAGACACGGAGAGTCAAGGCCCGCGCACAGACTGACCAAGTGGACCTGGGGACCCTGCGCGGCTACTACAACCAGAGCGAGGGGGGGTCTCACACCATCCAGATAATGTACGGCTGCGACCTGGGGCCCGACGGGCGCCTC…
Rhesus Macaque MHC v2	Mamu-B*037:02	Mamu-B*037g	MHC-B	GU057841	ATGCGGGTCATGGCGCCCCGAACCCTCCTCCTGCTGCTCTCGGGGGCCCTGGCCCTGACCGAGACCTGGGCCGGCTCGCACTCCTTGAGATATTTCTACACCACCGTGTCCCGGCCCGGCCGCGGGGAGCCCCGCTTCATCGCCGTGGGCTACGTGGACGACACGCAGTTCGTGCGGTTCGACAGCGACGCCGAGAGTCCGAGGATGGAGCCGCGGGCGCGGTGGATAGAGCAGGAGGGGCCGGAGTATTGGGAAGAGCAGACACGGAGAGTCAAGGCCCGCGCACAGACTGACCAAGTGGACCTGGGGACCCTGCGCGGCTACTACAACCAGAGCGAGGGGGGGTCTCACACCATCCAGATAATGTACGGCTGCGACCTGGGGCCCGACGGGCGCCTC…
Rhesus Macaque MHC v2	Mamu-B*037:03	Mamu-B*037g	MHC-B	LT908127	ATGCGGGTCATGGCGCCCCGAACCCTCCTCCTGCTGCTCTCGGGGGCCCTGGCCCTGACCGAGACCTGGGCCGGCTCGCACTCCTTGAGATATTTCTACACCACCGTGTCCCGGCCCGGCCGCGGGGAGCCCCGCTTCATCGCCGTGGGCTACGTGGACGACACGCAGTTCGTGCGGTTCGACAGCGACGCCGAGAGTCCGAGGATGGAGCCGCGGGCGCGGTGGATAGAGCAGGAGGGGCCGGAGTATTGGGAAGAGCAGACACGGAGAGTCAAGGCCCGCGCACAGACTGACCAAGTGGACCTGGGGACCCTGCGCGGCTACTACAACCAGAGCGAGGGGGGGTCTCACACCATCCAGATAATGTACGGCTGCGACCTGGGGCCCGACGGGCGCCTC…
Rhesus Macaque MHC v2	Mamu-B*038:01:01:01	Mamu-B*038g	MHC-B	AJ556889;LN899681;LR699601	ATGCAGGTCATGGCGCCCCGAACCCTCCTCCTGCTGCTCTCGGGGGCCCTGGCCCTGACCGAGACCTGGGCCGGCTCCCACTCCTTGAGGTATTTCCACACCGCCGTGTCCCGGCCCGGCCTCCGGGAGCCCTGGTATGTCGAAGTCGGCTACGTGGATGACACGCAGTTCGTGCGGTTCGACAGCGACGCCGAGAGTCCGAGGATGGAGCCGCGGGCGCCGTGGATGGAGCAGGAGGGGCCGGAGTATTGGGACCGGAACACACGGAGAGCCAAGGCCAACGCACAGACTGACCGAGGGAACCTGCGGACCGCGCTCCGCTACTACAACCAGAGCGAGGGGGGGTCTCACACCATCCAGTGGATGTACGGCTGCGACCTGGGGCCCGACGGGCGCCTC…
Rhesus Macaque MHC v2	Mamu-B*038:01:02	Mamu-B*038g	MHC-B	LT908849	ATGCAGGTCATGGCGCCCCGAACCCTCCTCCTGCTGCTCTCGGGGGCCCTGGCCCTGACCGAGACCTGGGCCGGCTCCCACTCCTTGAGGTATTTCCACACCGCCGTGTCCCGGCCCGGCCTCCGGGAGCCCTGGTATGTCGAAGTCGGCTACGTGGATGACACGCAGTTCGTGCGGTTCGACAGCGACGCCGAGAGTCCGAGGATGGAGCCGCGGGCGCCGTGGATGGAGCAGGAGGGGCCGGAGTATTGGGACCGGAACACACGGAGAGCCAAGGCCAACGCACAGACTGACCGAGGGAACCTGCGGACCGCGCTCCGCTACTACAACCAGAGCGAGGGGGGGTCTCACACCATCCAGTGGATGTACGGCTGCGACCTGGGGCCCGACGGGCGCCTC…
Rhesus Macaque MHC v2	Mamu-B*038:02:01:01	Mamu-B*038g	MHC-B	FN396410;GU130439;AB477391;LM608040;LR723146	ATGCAGGTCATGGCGCCCCGAACCCTCCTCCTGCTGCTCTCGGGGGCCCTGGCCCTGACCGAGACCTGGGCCGGCTCCCACTCCTTGAGGTATTTCAGCACCGCCGTGTCCCGGCCCGGCCTCCGGGAGCCCTGGTATGTCGAAGTCGGCTACGTGGATGACACGCAGTTCGTGCGGTTCGACAGCGACGCCGAGAGTCCGAGGATGGAGCCGCGGGCGCCGTGGATGGAGCAGGAGGGGCCGGAGTATTGGGACCGGAACACACGGAGAGCCAAGGCCAACGCACAGACTCACCGAGGGAACCTGCGGACCGCGCTCCGCTACTACAACCAGAGCGAGGGGGGGTCTCACACCATCCAGAAGATGTACGGCTGCGACCTGGGGCCCGACGGGCGCCTC…
Rhesus Macaque MHC v2	Mamu-B*039:01:01:01	Mamu-B*039g	MHC-B	EF580146;AJ556890;LM608041;LR723147	ATGCGGGATATGGCGCCCCGAACCCTCCTCCTGCTGCTCTCGGGGGCCCTGGCCCTGACCGAGACCTGGGCCGGCTCGCACTCCATGAGGTATTTCACCACCGCCATGTCCCGGCCCGACCGCCGGGAGCCCTGGCATCTCGAAGTCGGCTACGTGGACGACACGCAGTTCGTGCGGTTCGACAGCGACGTCGAGAGTCCGAGGTTGGAGCCGCGGGCGCCGTGGATGGAGCAGGAGGGGCCGGAGTATTGGGAAGAGGAGACACGGAGAGCCAAGGAGACCGCACAGACTTTCCGAGTGAGCCTGCGGACCGCGCTCCGCTACTACAACCAGAGCGATGGGGGGTCTCACACCATCCAGTGGATGTACGGCTGCGACCTGGGGCCCGAGGGGCGCCTC…
Rhesus Macaque MHC v2	Mamu-B*039:01:01:02	Mamu-B*039g	MHC-B	LR743830	ATGCGGGATATGGCGCCCCGAACCCTCCTCCTGCTGCTCTCGGGGGCCCTGGCCCTGACCGAGACCTGGGCCGGCTCGCACTCCATGAGGTATTTCACCACCGCCATGTCCCGGCCCGACCGCCGGGAGCCCTGGCATCTCGAAGTCGGCTACGTGGACGACACGCAGTTCGTGCGGTTCGACAGCGACGTCGAGAGTCCGAGGTTGGAGCCGCGGGCGCCGTGGATGGAGCAGGAGGGGCCGGAGTATTGGGAAGAGGAGACACGGAGAGCCAAGGAGACCGCACAGACTTTCCGAGTGAGCCTGCGGACCGCGCTCCGCTACTACAACCAGAGCGATGGGGGGTCTCACACCATCCAGTGGATGTACGGCTGCGACCTGGGGCCCGAGGGGCGCCTC…
Rhesus Macaque MHC v2	Mamu-B*039:01:01:03	Mamu-B*039g	MHC-B	LR743834	ATGCGGGATATGGCGCCCCGAACCCTCCTCCTGCTGCTCTCGGGGGCCCTGGCCCTGACCGAGACCTGGGCCGGCTCGCACTCCATGAGGTATTTCACCACCGCCATGTCCCGGCCCGACCGCCGGGAGCCCTGGCATCTCGAAGTCGGCTACGTGGACGACACGCAGTTCGTGCGGTTCGACAGCGACGTCGAGAGTCCGAGGTTGGAGCCGCGGGCGCCGTGGATGGAGCAGGAGGGGCCGGAGTATTGGGAAGAGGAGACACGGAGAGCCAAGGAGACCGCACAGACTTTCCGAGTGAGCCTGCGGACCGCGCTCCGCTACTACAACCAGAGCGATGGGGGGTCTCACACCATCCAGTGGATGTACGGCTGCGACCTGGGGCCCGAGGGGCGCCTC…
Rhesus Macaque MHC v2	Mamu-B*039:02	Mamu-B*039g	MHC-B	JX442277;LM608042	ATGGCGCCCCGAACCCTCCTCCTGCTGCTCTCGGGGGCCCTGGCCCTGACCGAGACCTGGGCCGGCTCGCACTCCATGAGGTATTTCACCACCGCCATGTCCCGGCCCGACCGCCGGGAGCCCTGGCATCTCGAAGTCGGCTACGTGGACGACACGCAGTTCGTGCGGTTCGACAGCGACGTCGAGAGTCCGAGGTTGGAGCCGCGGGCGCCGTGGATGGAGCAGGAGGGGCCGGAGTATTGGGAAGAGGAGACACGGAGAGCCAAGGAGACCGCACAGACTTTCCGAGGGAACCTGCGGACCGCGCTCCGCTACTACAACCAGAGCGATGGGGGGTCTCACACCATCCAGTGGATGTACGGCTGCGACCTGGGGCCCGAGGGGCGCCTCCTCCGCGGG…
Rhesus Macaque MHC v2	Mamu-B*039:03:01:01	Mamu-B*039g	MHC-B	LR723059;LR743832	ATGCGGGATATGGCGCCCCGAACCCTCCTCCTGCTGCTCTCGGGGGCCCTGGCCCTGACCGAGACCTGGGCCGGCTCGCACTCCATGAGGTATTTCACCACCGCCATGTCCCGGCCCGGCCGCCGGGAGCCCTGGCATCTCGAAGTCGGCTACGTGGACGACACGCAGTTCGTGCGGTTCGACAGCGACGTCGAGAGTCCGAGGTTGGAGCCGCGGGCGCCGTGGATGGAGCAGGAGGGGCCGGAGTATTGGGAAGAGGAGACACGGAGAGCCAAGGAGACCGCACAGACTTTCCGAGTGAGCCTGCGGACCGCGCTCCGCTACTACAACCAGAGCGATGGGGGGTCTCACACCATCCAGTGGATGTACGGCTGCGACCTGGGGCCCGAGGGGCGCCTC…
Rhesus Macaque MHC v2	Mamu-B*039:04:01:01	Mamu-B*039g	MHC-B	LR723060;LR743833	ATGCGGGATATGGCGCCCCGAACCCTCCTCCTGCTGCTCTCGGGGGCCCTGGCCCTGACCGAGACCTGGGCCGGCTCGCACTCCATGAGGTATTTCACCACCGCCATGTCCCGGCCCGACCGCCGGGAGCCCTGGCATCTCGAAGTCGGCTACGTGGACGACACGCAGTTCGTGCGGTTCGACAGCGACGTCGAGAGTCCGAGGTTGGAGCCGCGGGCGCCGTGGATGGAGCAGGAGGGGCCGGAGTATTGGAAAGAGGAGACACGGAGAGCCAAGGAGACCGCACAGACTTTCCGAGGGAACCTGCGGACCGCGCTCCGCTACTACAACCAGAGCGATGGGGGGTCTCACACCATCCAGTGGATGTACGGCTGCGACCTGGGGCCCGAGGGGCGCCTC…
Rhesus Macaque MHC v2	Mamu-B*039:05:01:01	Mamu-B*039g	MHC-B	LR723061;LR743964	ATGCGGGATATGGCGCCCCGAACCCTCCTCCTGCTGCTCTCGGGGGCCCTGGCCCTGACCGAGACCTGGGCCGGCTCGCACTCCTTGAGGTATTTCATCACCGCCATGTCCCGGCCCGACCGCCGGGAGCCCTGGCATCTCGAAGTCGGCTACGTGGACGACACGCAGTTCGTGCGGTTCGACAGCGACGTCGAGAGTCCGAGGTTGGAGCCGCGGGCGCCGTGGATGGAGCAGGAGGGGCCGGAGTATTGGGAAGAGGAGACACGGAGAGCCAAGGAGACCGCACAGACTTTCCGAGGGAACCTGCGGACCGCGCTCCGCTACTACAACCAGAGCGATGGGGGGTCTCACACCATCCAGTGGATGTACGGCTGCGACCTGGGGCCCGAGGGGCGCCTC…
Rhesus Macaque MHC v2	Mamu-B*041:01:01:01	Mamu-B*041g	MHC-B	AJ556892;LN899682;LR721708	ATGCGGGTCATGGCGCCCCGAACCCTCCTCCTGCTGCTCTCGGGGGCCCTGGCCCTGACCGAGACCCGGGCCGGCTCGCACTCCATGAGGTATTTCAGCACCTCCGTGTCCCGGCCCGGCCGCCGGGAGCCCTGGCATCTCGAAGTCGGCTACGTGGACGACACGCAGTTCGTGCGGTTCGACAGCGACGCCGAGAGTCCGAGGATGGAGCCGCGGGCGCCGTGGGCGGAGCAGGAGGGGCCGGAGTATTGGGAAGAGCAGACACGGATCGCCAAGGGCCACGCACAGACTGAGCGAGGGAACCTGCGGACCGCGCTCCGCTACTACAACCAGAGCGAGGGGGGGTCTCACACCATCCAGTGGATGTATGGCTGCGACCTGGGACCCGACGGGCGCCTC…
Rhesus Macaque MHC v2	Mamu-B*041:01:01:02	Mamu-B*041g	MHC-B	LR723148	ATGCGGGTCATGGCGCCCCGAACCCTCCTCCTGCTGCTCTCGGGGGCCCTGGCCCTGACCGAGACCCGGGCCGGCTCGCACTCCATGAGGTATTTCAGCACCTCCGTGTCCCGGCCCGGCCGCCGGGAGCCCTGGCATCTCGAAGTCGGCTACGTGGACGACACGCAGTTCGTGCGGTTCGACAGCGACGCCGAGAGTCCGAGGATGGAGCCGCGGGCGCCGTGGGCGGAGCAGGAGGGGCCGGAGTATTGGGAAGAGCAGACACGGATCGCCAAGGGCCACGCACAGACTGAGCGAGGGAACCTGCGGACCGCGCTCCGCTACTACAACCAGAGCGAGGGGGGGTCTCACACCATCCAGTGGATGTATGGCTGCGACCTGGGACCCGACGGGCGCCTC…
Rhesus Macaque MHC v2	Mamu-B*041:02	Mamu-B*041g	MHC-B	LT623002	ATGCGGGTCATGGCGCCCCGAACCCTCCTCCTGCTGCTCTCGGGGGCCCTGGCCCTGACCGAGACCCGGGCCGGCTCGCACTCCATGAGGTATTTCAGCACCTCCGTGTCCCGGCCCGGCCGCCGGGAGCCCTGGCATCTCGAAGTCGGCTACGTGGACGACACGCAGTTCGTGCGGTTCGACAGCGACGCCGAGAGTCCGAGGATGGAGCCGCGGGCGCCGTGGGCGGAGCAGGAGGGGCCGGAGTATTGGGAAGAGCAGACACGGATCGCCAAGGGCCACGCACAGACTGAGCGAGGGAACCTGCGGACCGCGCTCCGCTACTACAACCAGAGCGAGGGGGGGTCTCACACCATCCAGTGGATGTATGGCTGCGACCTGGGACCCGACGGGCGCCTC…
Rhesus Macaque MHC v2	Mamu-B*041:03:01:01	Mamu-B*041g	MHC-B	LR723062;LR743835	ATGCGGGTCATGGCGCCCCGAACCCTCCTCCTGCTGCTCTCGGGGGCCCTGGCCCTGACCGAGACCCGGGCCGGCTCGCACTCCATGAGGTATTTCAGCACCTCCGTGTCCCGGCCCGGCCGCCGGGAGCCCTGGCATCTCGAAGTCGGCTACGTGGACGACACGCAGTTCGTGCGGTTCGACAGCGACGCCGAGAGTCCGAGGATGGAGCCGCGGGCGCCGTGGGCGGAGCAGGAGGGGCCGGAGTATTGGGAAGAGCAGACACGGATCGCCAAGGGCCACGCACAGACTGAGCGAGGGAACCTGCGGACCGCGCTCCGCTACTACAACCAGAGCGAGGGGGGGTCTCACACCATCCAGTGGATGTATGGCTGCGACCTGGGACCCGACGGGCGCCTC…
Rhesus Macaque MHC v2	Mamu-B*042:01:01:01	Mamu-B*042g	MHC-B	AM902553;AM902554;KF855171;LR723149	ATGCGGGTCATGGCGCCGCGAACCCTCCTCCTGCTGCTCTCGGGGGCCCTGGCCCTGACCGAGACCTGGGCCGGCTCGCACTCCTTGAGGTATTTCTACACCGCCGTGTCCCGGCCCGGCCGCGGGGAGCCCCGCTTCATCGCCGTGGGCTACGTGGACGACACGCAGTTCCTGCGGTTCGACAGCGACGCCGAGAGTCCGAGGATGGAGCCGCGGGCGCCGTGGATGGAGCAGGTGGGGCCGGAGTATTGGGAAGAGCAGACACGGATCGCCAAGGACACCGCACAGACTTTCCGAGTGAGCCTGGGGAACCTGCGCGGCTACTACAACCAGAGCGAGGGGGGGTCTCACACCCTCCAGGAGACGTACGGCTGCGACCTGGGGCCCGACGGGCGCCTC…
Rhesus Macaque MHC v2	Mamu-B*043:01:01:01	Mamu-B*043g	MHC-B	EF580147;AJ556893;LR699588	ATGCAGGTCATGGCGCCCCGAACCCTCCTCCTGCTGCTCTCGGGGGCCCTGGCCCTGACCGAGACCTGGGCCGTCTCCCACTCCATGAGGTATTTCAGCACTGCAGTGTCCCGGCCCGGCCGCCGGGAACCCTGGTATCTCGAAGTCGGCTACGTGGACGACACGCAGTTCGTGTGGTTCGACAGCGACGCCGAGAGTCCGAGGATGGAGCCGCGGGCGCCGTGGGTGGAGCAGGAGGGGCCGGAGTATTGGGACCGGAACACACGGAGAGCCAAGGGCAACGCACAGACTGAGCGAGGGAGCCTGAGGACCCTGCTCCGCTACTACAACCAGAGCGAGGGGGGGTCTCACACCTTCCAGAGGATGTACGGCTGTGACCTGGGACCCGACGGGCGCCTC…
Rhesus Macaque MHC v2	Mamu-B*043:01:01:02	Mamu-B*043g	MHC-B	LR699603	ATGCAGGTCATGGCGCCCCGAACCCTCCTCCTGCTGCTCTCGGGGGCCCTGGCCCTGACCGAGACCTGGGCCGTCTCCCACTCCATGAGGTATTTCAGCACTGCAGTGTCCCGGCCCGGCCGCCGGGAACCCTGGTATCTCGAAGTCGGCTACGTGGACGACACGCAGTTCGTGTGGTTCGACAGCGACGCCGAGAGTCCGAGGATGGAGCCGCGGGCGCCGTGGGTGGAGCAGGAGGGGCCGGAGTATTGGGACCGGAACACACGGAGAGCCAAGGGCAACGCACAGACTGAGCGAGGGAGCCTGAGGACCCTGCTCCGCTACTACAACCAGAGCGAGGGGGGGTCTCACACCTTCCAGAGGATGTACGGCTGTGACCTGGGACCCGACGGGCGCCTC…
Rhesus Macaque MHC v2	Mamu-B*043:01:01:03	Mamu-B*043g	MHC-B	LR699604	ATGCAGGTCATGGCGCCCCGAACCCTCCTCCTGCTGCTCTCGGGGGCCCTGGCCCTGACCGAGACCTGGGCCGTCTCCCACTCCATGAGGTATTTCAGCACTGCAGTGTCCCGGCCCGGCCGCCGGGAACCCTGGTATCTCGAAGTCGGCTACGTGGACGACACGCAGTTCGTGTGGTTCGACAGCGACGCCGAGAGTCCGAGGATGGAGCCGCGGGCGCCGTGGGTGGAGCAGGAGGGGCCGGAGTATTGGGACCGGAACACACGGAGAGCCAAGGGCAACGCACAGACTGAGCGAGGGAGCCTGAGGACCCTGCTCCGCTACTACAACCAGAGCGAGGGGGGGTCTCACACCTTCCAGAGGATGTACGGCTGTGACCTGGGACCCGACGGGCGCCTC…
[truncated: 1,625 more rows]
