# Supplementary material for: An immune-focused supplemental alignment pipeline captures information missed from dominant single-cell RNA-seq analyses, including allele-specific MHC-I regulation
Source: Front Immunol. 2025 Aug 8;16:1596760. doi: 10.3389/fimmu.2025.1596760 (PMC12370678; doi:10.3389/fimmu.2025.1596760)
Supplement: Supplementary file 3 [file Table2.xlsx]

## Sheet: Sheet1
DatasetName	SubjectId	SampleDate	Stim	Population	HTO Name	HTO_Barcode	HTO_BarcodePattern	PlateId	GEX_SRA	TCR_SRA	Hashing_SRA
CHIKV	Fibroblasts	2018-09-06	CHIKV-Infected Fibroblasts	Fibroblasts	N/A	N/A	N/A	242-1	SRR32699465	N/A	N/A
CHIKV	Fibroblasts	2018-09-06	Uninfected Fibroblasts	Fibroblasts	N/A	N/A	N/A	242-2	SRR32699464	N/A	N/A
LCV	38143	2021-08-02	N/A	Adrenal Mass	TS-1	GTCAACTCTTTAGCG	5PNNNNNNNNNN(BC)	633-3	SRR32699455	SRR32699463	SRR32699456
LCV	38143	2021-08-02	N/A	Adrenal Mass	TS-2	TGATGGCCTATTGGG	5PNNNNNNNNNN(BC)	633-3	SRR32699455	SRR32699463	SRR32699456
LCV	38143	2021-08-02	N/A	Adrenal Mass	TS-3	TTCCGCCTCTCTTTG	5PNNNNNNNNNN(BC)	633-3	SRR32699455	SRR32699463	SRR32699456
MHC-Concordance	32730	2020-06-23	N/A	Bulk CD8s	MS-1	GGAGAAGA	5P(BC)	440-6	SRR13402831	SRR13402830	SRR13402832
MHC-Concordance	32730	2020-06-23	N/A	Bulk CD8s	MS-2	CCACAATG	5P(BC)	440-6	SRR13402831	SRR13402830	SRR13402832
MHC-Concordance	32730	2020-06-23	N/A	Naive CD8	MS-1	GGAGAAGA	5P(BC)	440-7T	SRR13402828	SRR14923634	SRR13402829
MHC-Concordance	32730	2020-06-23	N/A	Naive CD8	MS-2	CCACAATG	5P(BC)	440-7T	SRR13402828	SRR14923634	SRR13402829
MHC-Concordance	32730	2020-06-23	N/A	Effector Mem CD8	MS-1	GGAGAAGA	5P(BC)	440-8	SRR13402824	SRR13402823	SRR13402825
MHC-Concordance	32730	2020-06-23	N/A	Effector Mem CD8	MS-2	CCACAATG	5P(BC)	440-8	SRR13402824	SRR13402823	SRR13402825
MHC-Concordance	32730	2020-06-23	N/A	Central Mem CD8	MS-1	GGAGAAGA	5P(BC)	440-9	SRR13402821	SRR13402820	SRR13402822
MHC-Concordance	32730	2020-06-23	N/A	Central Mem CD8	MS-2	CCACAATG	5P(BC)	440-9	SRR13402821	SRR13402820	SRR13402822
MHC-Concordance	32730	2020-06-23	N/A	Naive CD4	MS-1	GGAGAAGA	5P(BC)	440-10	SRR13402818	SRR13402817	SRR13402819
MHC-Concordance	32730	2020-06-23	N/A	Naive CD4	MS-2	CCACAATG	5P(BC)	440-10	SRR13402818	SRR13402817	SRR13402819
MHC-Concordance	32874	2020-06-23	N/A	Bulk CD8s	MS-5	AGAGAGAG	5P(BC)	440-6	SRR13402831	SRR13402830	SRR13402832
MHC-Concordance	32874	2020-06-23	N/A	Bulk CD8s	MS-6	TCACAGCA	5P(BC)	440-6	SRR13402831	SRR13402830	SRR13402832
MHC-Concordance	32874	2020-06-23	N/A	Naive CD8	MS-5	AGAGAGAG	5P(BC)	440-7T	SRR13402828	SRR14923634	SRR13402829
MHC-Concordance	32874	2020-06-23	N/A	Naive CD8	MS-6	TCACAGCA	5P(BC)	440-7T	SRR13402828	SRR14923634	SRR13402829
MHC-Concordance	32874	2020-06-23	N/A	Effector Mem CD8	MS-5	AGAGAGAG	5P(BC)	440-8	SRR13402824	SRR13402823	SRR13402825
MHC-Concordance	32874	2020-06-23	N/A	Effector Mem CD8	MS-6	TCACAGCA	5P(BC)	440-8	SRR13402824	SRR13402823	SRR13402825
MHC-Concordance	32874	2020-06-23	N/A	Central Mem CD8	MS-5	AGAGAGAG	5P(BC)	440-9	SRR13402821	SRR13402820	SRR13402822
MHC-Concordance	32874	2020-06-23	N/A	Central Mem CD8	MS-6	TCACAGCA	5P(BC)	440-9	SRR13402821	SRR13402820	SRR13402822
MHC-Concordance	32874	2020-06-23	N/A	Naive CD4	MS-5	AGAGAGAG	5P(BC)	440-10	SRR13402818	SRR13402817	SRR13402819
MHC-Concordance	32874	2020-06-23	N/A	Naive CD4	MS-6	TCACAGCA	5P(BC)	440-10	SRR13402818	SRR13402817	SRR13402819
MHC-Concordance	34446	2020-06-23	N/A	Bulk CD8s	MS-8	CGAGATTC	5P(BC)	440-6	SRR13402831	SRR13402830	SRR13402832
MHC-Concordance	34446	2020-06-23	N/A	Bulk CD8s	MS-9	GTAGCACT	5P(BC)	440-6	SRR13402831	SRR13402830	SRR13402832
MHC-Concordance	34446	2020-06-23	N/A	Naive CD8	MS-9	GTAGCACT	5P(BC)	440-7T	SRR13402828	SRR14923634	SRR13402829
MHC-Concordance	34446	2020-06-23	N/A	Naive CD8	MS-8	CGAGATTC	5P(BC)	440-7T	SRR13402828	SRR14923634	SRR13402829
MHC-Concordance	34446	2020-06-23	N/A	Effector Mem CD8	MS-8	CGAGATTC	5P(BC)	440-8	SRR13402824	SRR13402823	SRR13402825
MHC-Concordance	34446	2020-06-23	N/A	Effector Mem CD8	MS-9	GTAGCACT	5P(BC)	440-8	SRR13402824	SRR13402823	SRR13402825
MHC-Concordance	34446	2020-06-23	N/A	Central Mem CD8	MS-8	CGAGATTC	5P(BC)	440-9	SRR13402821	SRR13402820	SRR13402822
MHC-Concordance	34446	2020-06-23	N/A	Central Mem CD8	MS-9	GTAGCACT	5P(BC)	440-9	SRR13402821	SRR13402820	SRR13402822
MHC-Concordance	34446	2020-06-23	N/A	Naive CD4	MS-8	CGAGATTC	5P(BC)	440-10	SRR13402818	SRR13402817	SRR13402819
MHC-Concordance	34446	2020-06-23	N/A	Naive CD4	MS-9	GTAGCACT	5P(BC)	440-10	SRR13402818	SRR13402817	SRR13402819
MHC-Concordance	34892	2020-06-23	N/A	Bulk CD8s	MS-11	TTAGCCAG	5P(BC)	440-6	SRR13402831	SRR13402830	SRR13402832
MHC-Concordance	34892	2020-06-23	N/A	Bulk CD8s	MS-12	GGACCCCA	5P(BC)	440-6	SRR13402831	SRR13402830	SRR13402832
MHC-Concordance	34892	2020-06-23	N/A	Naive CD8	MS-11	TTAGCCAG	5P(BC)	440-7T	SRR13402828	SRR14923634	SRR13402829
MHC-Concordance	34892	2020-06-23	N/A	Naive CD8	MS-12	GGACCCCA	5P(BC)	440-7T	SRR13402828	SRR14923634	SRR13402829
MHC-Concordance	34892	2020-06-23	N/A	Effector Mem CD8	MS-11	TTAGCCAG	5P(BC)	440-8	SRR13402824	SRR13402823	SRR13402825
MHC-Concordance	34892	2020-06-23	N/A	Effector Mem CD8	MS-12	GGACCCCA	5P(BC)	440-8	SRR13402824	SRR13402823	SRR13402825
MHC-Concordance	34892	2020-06-23	N/A	Central Mem CD8	MS-11	TTAGCCAG	5P(BC)	440-9	SRR13402821	SRR13402820	SRR13402822
MHC-Concordance	34892	2020-06-23	N/A	Central Mem CD8	MS-12	GGACCCCA	5P(BC)	440-9	SRR13402821	SRR13402820	SRR13402822
MHC-Concordance	34892	2020-06-23	N/A	Naive CD4	MS-11	TTAGCCAG	5P(BC)	440-10	SRR13402818	SRR13402817	SRR13402819
MHC-Concordance	34892	2020-06-23	N/A	Naive CD4	MS-12	GGACCCCA	5P(BC)	440-10	SRR13402818	SRR13402817	SRR13402819
MHC-Stims	32821	2020-03-12	NoStim	BAL	HTO-11	TAACGACCAGCCATA	5P(BC)	423-6	SRR13403043	SRR13403044	SRR13403042
MHC-Stims	32821	2020-03-12	mTB-6H	BAL	HTO-9	CAGTAGTCACGGTCA	5P(BC)	423-10	SRR13403056	SRR13403057	SRR13403055
MHC-Stims	32832	2020-03-10	NoStim	BAL	HTO-7	TGTCTTTCCTGCCAG	5P(BC)	421-2	SRR13403006	SRR13403017	SRR13402995
MHC-Stims	32832	2020-03-10	mTB-6H	BAL	HTO-9	CAGTAGTCACGGTCA	5P(BC)	421-8	SRR13402925	SRR13402936	SRR13402914
MHC-Stims	32878	2020-03-10	NoStim	BAL	HTO-7	TGTCTTTCCTGCCAG	5P(BC)	421-3	SRR13403039	SRR13403050	SRR13403028
MHC-Stims	32878	2020-03-10	mTB-6H	BAL	HTO-9	CAGTAGTCACGGTCA	5P(BC)	421-9	SRR13402958	SRR13402969	SRR13402947
MHC-Stims	33525	2020-03-10	NoStim	BAL	HTO-8	CTCCTCTGCAATTAC	5P(BC)	421-7	SRR13403169	SRR13403181	SRR13403158
MHC-Stims	33525	2020-03-10	mTB-6H	BAL	HTO-10	ATTGACCCGCGTTAG	5P(BC)	421-12	SRR13403000	SRR13403001	SRR13402999
MHC-Stims	33533	2020-03-10	NoStim	BAL	HTO-7	TGTCTTTCCTGCCAG	5P(BC)	421-5	SRR13403103	SRR13403114	SRR13403092
MHC-Stims	33533	2020-03-10	mTB-6H	BAL	HTO-9	CAGTAGTCACGGTCA	5P(BC)	421-11	SRR13402997	SRR13402998	SRR13402996
MHC-Stims	33556	2020-03-12	NoStim	BAL	HTO-12	AAATCTCTCAGGCTC	5P(BC)	423-2	SRR13403030	SRR13403031	SRR13403029
MHC-Stims	33556	2020-03-12	mTB-6H	BAL	HTO-10	ATTGACCCGCGTTAG	5P(BC)	423-8	SRR13403049	SRR13403051	SRR13403048
MHC-Stims	35817	2020-03-10	NoStim	BAL	HTO-8	CTCCTCTGCAATTAC	5P(BC)	421-2	SRR13403006	SRR13403017	SRR13402995
MHC-Stims	35817	2020-03-10	mTB-6H	BAL	HTO-10	ATTGACCCGCGTTAG	5P(BC)	421-8	SRR13402925	SRR13402936	SRR13402914
MHC-Stims	35826	2020-03-12	NoStim	BAL	HTO-12	AAATCTCTCAGGCTC	5P(BC)	423-6	SRR13403043	SRR13403044	SRR13403042
MHC-Stims	35826	2020-03-12	mTB-6H	BAL	HTO-10	ATTGACCCGCGTTAG	5P(BC)	423-10	SRR13403056	SRR13403057	SRR13403055
MHC-Stims	35828	2020-03-11	NoStim	BAL	HTO-7	TGTCTTTCCTGCCAG	5P(BC)	422-5	SRR13403016	SRR13403018	SRR13403015
MHC-Stims	35828	2020-03-11	mTB-6H	BAL	HTO-9	CAGTAGTCACGGTCA	5P(BC)	422-6	SRR13403020	SRR13403021	SRR13403019
MHC-Stims	35830	2020-03-10	NoStim	BAL	HTO-8	CTCCTCTGCAATTAC	5P(BC)	421-4	SRR13403082	SRR13403087	SRR13403061
MHC-Stims	35830	2020-03-10	mTB-6H	BAL	HTO-10	ATTGACCCGCGTTAG	5P(BC)	421-9	SRR13402958	SRR13402969	SRR13402947
MHC-Stims	35831	2020-03-12	NoStim	BAL	HTO-11	TAACGACCAGCCATA	5P(BC)	423-2	SRR13403030	SRR13403031	SRR13403029
MHC-Stims	35831	2020-03-12	mTB-6H	BAL	HTO-9	CAGTAGTCACGGTCA	5P(BC)	423-8	SRR13403049	SRR13403051	SRR13403048
MHC-Stims	35839	2020-03-10	NoStim	BAL	HTO-8	CTCCTCTGCAATTAC	5P(BC)	421-5	SRR13403103	SRR13403114	SRR13403092
MHC-Stims	35839	2020-03-10	mTB-6H	BAL	HTO-10	ATTGACCCGCGTTAG	5P(BC)	421-10	SRR13402991	SRR13402994	SRR13402980
